# Supplementary material for: Long-read transcriptome data for improved gene prediction in Lentinula edodes
Source: Data Brief. 2017 Sep 27;15:454–8. doi: 10.1016/j.dib.2017.09.052 (PMC5961913; doi:10.1016/j.dib.2017.09.052)
Supplement: Supplementary file 2 — Supplementary material 1. Gene models for L. edodes in GFF. [file mmc2.zip]

Archive with 1 entries (1 files):
- mmc2.gff3
