# Supplementary material for: Long-read transcriptome data for improved gene prediction in Lentinula edodes
Source: Data Brief. 2017 Sep 27;15:454–8. doi: 10.1016/j.dib.2017.09.052 (PMC5961913; doi:10.1016/j.dib.2017.09.052)
Supplement: Supplementary file 2 — Supplementary material 1. Gene models for L. edodes in GFF. [file mmc2.zip › mmc2.gff3]

#Name of the chromosome or scaffold	#Source	#Feature	#Start position of the feature	#End position of the feature	#Score	#Strand	#Frame	#Attribute
Scaffold30	AUGUSTUS	gene	3432	4127	0.34	-	.	ID=GENE00001;Name=GENE00001;Note=hypothetical protein [Penicillium rubens Wisconsin 54-1255] hypothetical protein PCH_Pc24g03230 [Penicillium rubens Wisconsin 54-1255] [Source:NCBI_NR 255952346]
Scaffold30	AUGUSTUS	mRNA	3432	4127	0.34	-	.	ID=GENE00001.1;Parent=GENE00001;Note=hypothetical protein [Penicillium rubens Wisconsin 54-1255] hypothetical protein PCH_Pc24g03230 [Penicillium rubens Wisconsin 54-1255] [Source:NCBI_NR 255952346];type=Complete;prediction=Ab initio
Scaffold30	AUGUSTUS	CDS	3432	4127	0.34	-	0	Parent=GENE00001.1
Scaffold30	AUGUSTUS	gene	12701	13235	0.49	+	.	ID=GENE00002;Name=GENE00002;Note=hypothetical protein PDIG_00100 [Penicillium digitatum PHI26] [Source:NCBI_NR 425781979]
Scaffold30	AUGUSTUS	mRNA	12701	13235	0.49	+	.	ID=GENE00002.1;Parent=GENE00002;Note=hypothetical protein PDIG_00100 [Penicillium digitatum PHI26] [Source:NCBI_NR 425781979];type=Complete;prediction=Ab initio
Scaffold30	AUGUSTUS	CDS	12701	12988	0.51	+	0	Parent=GENE00002.1
Scaffold30	AUGUSTUS	CDS	13059	13235	0.52	+	0	Parent=GENE00002.1
Scaffold30	AUGUSTUS	gene	14380	15390	0.86	-	.	ID=GENE00003;Name=GENE00003;Note=predicted protein [Byssochlamys spectabilis No. 5] [Source:NCBI_NR 557727313]
Scaffold30	AUGUSTUS	mRNA	14380	15390	0.86	-	.	ID=GENE00003.1;Parent=GENE00003;Note=predicted protein [Byssochlamys spectabilis No. 5] [Source:NCBI_NR 557727313];type=Complete;prediction=Ab initio
Scaffold30	AUGUSTUS	CDS	14380	15390	0.86	-	0	Parent=GENE00003.1
Scaffold30	AUGUSTUS	gene	20799	21461	0.67	-	.	ID=GENE00004;Name=GENE00004;Note=Pc24g01860 [Penicillium rubens Wisconsin 54-1255] Pc24g01860 [Penicillium rubens Wisconsin 54-1255] [Source:NCBI_NR 255952136]
Scaffold30	AUGUSTUS	mRNA	20799	21461	0.67	-	.	ID=GENE00004.1;Parent=GENE00004;Note=Pc24g01860 [Penicillium rubens Wisconsin 54-1255] Pc24g01860 [Penicillium rubens Wisconsin 54-1255] [Source:NCBI_NR 255952136];type=Complete;prediction=Ab initio
Scaffold30	AUGUSTUS	CDS	20799	21461	0.67	-	0	Parent=GENE00004.1
Scaffold29	AUGUSTUS	gene	3080	3391	0.56	+	.	ID=GENE00005;Name=GENE00005;Note=rnapol (mitochondrion) [Lentinula edodes] [Source:NCBI_NR 395132388]
Scaffold29	AUGUSTUS	mRNA	3080	3391	0.56	+	.	ID=GENE00005.1;Parent=GENE00005;region=Repeat;prediction=TranscriptHint;Note=rnapol (mitochondrion) [Lentinula edodes] [Source:NCBI_NR 395132388];type=Complete
Scaffold29	AUGUSTUS	CDS	3080	3391	0.56	+	0	Parent=GENE00005.1
Scaffold26	AUGUSTUS	gene	1	1344	0.43	-	.	ID=GENE00006;Name=DNAJA2;Note=DnaJ homolog subfamily A member 2 [Source:UniProtKB/Swiss-Prot Q2HJ94]
Scaffold26	AUGUSTUS	mRNA	1	1344	0.43	-	.	ID=GENE00006.1;Parent=GENE00006;Name=DNAJA2;prediction=TranscriptHint;Note=DnaJ homolog subfamily A member 2 [Source:UniProtKB/Swiss-Prot Q2HJ94];type=Partial(Loss of Stop Codon)
Scaffold26	AUGUSTUS	CDS	1315	1344	0.45	-	0	Parent=GENE00006.1
Scaffold26	AUGUSTUS	CDS	1058	1199	1	-	0	Parent=GENE00006.1
Scaffold26	AUGUSTUS	CDS	954	1010	1	-	2	Parent=GENE00006.1
Scaffold26	AUGUSTUS	CDS	878	906	1	-	2	Parent=GENE00006.1
Scaffold26	AUGUSTUS	CDS	811	828	1	-	0	Parent=GENE00006.1
Scaffold26	AUGUSTUS	CDS	752	757	1	-	0	Parent=GENE00006.1
Scaffold26	AUGUSTUS	CDS	642	691	1	-	0	Parent=GENE00006.1
Scaffold26	AUGUSTUS	CDS	289	578	1	-	1	Parent=GENE00006.1
Scaffold26	AUGUSTUS	CDS	159	237	1	-	2	Parent=GENE00006.1
Scaffold26	AUGUSTUS	CDS	27	109	0.94	-	1	Parent=GENE00006.1
Scaffold26	AUGUSTUS	gene	1522	2365	1	+	.	ID=GENE00007;Name=rcm1;Note=25S rRNA (cytosine-C(5))-methyltransferase rcm1 [Source:UniProtKB/Swiss-Prot O14039]
Scaffold26	AUGUSTUS	mRNA	1522	2365	1	+	.	ID=GENE00007.1;Parent=GENE00007;Name=rcm1;prediction=TranscriptHint;Note=25S rRNA (cytosine-C(5))-methyltransferase rcm1 [Source:UniProtKB/Swiss-Prot O14039];type=Complete
Scaffold26	AUGUSTUS	CDS	1522	1657	1	+	0	Parent=GENE00007.1
Scaffold26	AUGUSTUS	CDS	1713	1970	1	+	2	Parent=GENE00007.1
Scaffold26	AUGUSTUS	CDS	2027	2138	1	+	2	Parent=GENE00007.1
Scaffold26	AUGUSTUS	CDS	2188	2365	1	+	1	Parent=GENE00007.1
Scaffold26	AUGUSTUS	gene	2416	3415	1	+	.	ID=GENE00008;Name=rcm1;Note=25S rRNA (cytosine-C(5))-methyltransferase rcm1 [Source:UniProtKB/Swiss-Prot O14039]
Scaffold26	AUGUSTUS	mRNA	2416	3415	1	+	.	ID=GENE00008.1;Parent=GENE00008;Name=rcm1;prediction=TranscriptHint;Note=25S rRNA (cytosine-C(5))-methyltransferase rcm1 [Source:UniProtKB/Swiss-Prot O14039];type=Complete
Scaffold26	AUGUSTUS	CDS	2416	2433	1	+	0	Parent=GENE00008.1
Scaffold26	AUGUSTUS	CDS	2485	2630	1	+	0	Parent=GENE00008.1
Scaffold26	AUGUSTUS	CDS	2686	2750	1	+	1	Parent=GENE00008.1
Scaffold26	AUGUSTUS	CDS	2800	2883	1	+	2	Parent=GENE00008.1
Scaffold26	AUGUSTUS	CDS	2937	3119	1	+	2	Parent=GENE00008.1
Scaffold26	AUGUSTUS	CDS	3171	3415	1	+	2	Parent=GENE00008.1
Scaffold26	AUGUSTUS	gene	5398	6411	1	+	.	ID=GENE00009;Name=GENE00009;Note=proteophosphoglycan ppg4 [Moniliophthora roreri MCA 2997] proteophosphoglycan ppg4 [Moniliophthora roreri MCA 2997] [Source:NCBI_NR 630190444]
Scaffold26	AUGUSTUS	mRNA	5398	6411	1	+	.	ID=GENE00009.1;Parent=GENE00009;Note=proteophosphoglycan ppg4 [Moniliophthora roreri MCA 2997] proteophosphoglycan ppg4 [Moniliophthora roreri MCA 2997] [Source:NCBI_NR 630190444];type=Complete;prediction=TranscriptHint
Scaffold26	AUGUSTUS	CDS	5398	5499	1	+	0	Parent=GENE00009.1
Scaffold26	AUGUSTUS	CDS	5581	6411	1	+	0	Parent=GENE00009.1
Scaffold26	AUGUSTUS	gene	7038	8580	1	-	.	ID=GENE00010;Name=ung1;Note=Uracil-DNA glycosylase {ECO:0000255|HAMAP-Rule:MF_03166} [Source:UniProtKB/Swiss-Prot O74834]
Scaffold26	AUGUSTUS	mRNA	7038	8580	1	-	.	ID=GENE00010.1;Parent=GENE00010;Name=ung1;prediction=TranscriptHint;Note=Uracil-DNA glycosylase {ECO:0000255|HAMAP-Rule:MF_03166} [Source:UniProtKB/Swiss-Prot O74834];type=Complete
Scaffold26	AUGUSTUS	CDS	8201	8580	1	-	0	Parent=GENE00010.1
Scaffold26	AUGUSTUS	CDS	8020	8141	1	-	1	Parent=GENE00010.1
Scaffold26	AUGUSTUS	CDS	7875	7970	1	-	2	Parent=GENE00010.1
Scaffold26	AUGUSTUS	CDS	7765	7817	1	-	2	Parent=GENE00010.1
Scaffold26	AUGUSTUS	CDS	7639	7691	1	-	0	Parent=GENE00010.1
Scaffold26	AUGUSTUS	CDS	7326	7578	1	-	1	Parent=GENE00010.1
Scaffold26	AUGUSTUS	CDS	7224	7250	1	-	0	Parent=GENE00010.1
Scaffold26	AUGUSTUS	CDS	7038	7163	1	-	0	Parent=GENE00010.1
Scaffold26	AUGUSTUS	gene	8636	10939	0.9	+	.	ID=GENE00011;Name=GENE00011;Note=dolichol kinase [Moniliophthora roreri MCA 2997] dolichol kinase [Moniliophthora roreri MCA 2997] [Source:NCBI_NR 630190450]
Scaffold26	AUGUSTUS	mRNA	8636	10939	0.9	+	.	ID=GENE00011.1;Parent=GENE00011;Note=dolichol kinase [Moniliophthora roreri MCA 2997] dolichol kinase [Moniliophthora roreri MCA 2997] [Source:NCBI_NR 630190450];type=Complete;prediction=TranscriptHint
Scaffold26	AUGUSTUS	CDS	8636	8650	0.9	+	0	Parent=GENE00011.1
Scaffold26	AUGUSTUS	CDS	8885	8985	0.9	+	0	Parent=GENE00011.1
Scaffold26	AUGUSTUS	CDS	9043	9587	1	+	1	Parent=GENE00011.1
Scaffold26	AUGUSTUS	CDS	9636	10316	1	+	2	Parent=GENE00011.1
Scaffold26	AUGUSTUS	CDS	10368	10531	1	+	2	Parent=GENE00011.1
Scaffold26	AUGUSTUS	CDS	10589	10939	1	+	0	Parent=GENE00011.1
Scaffold26	AUGUSTUS	gene	11068	12445	2.9	+	.	ID=GENE00012;Name=sec59;Note=Dolichol kinase sec59 [Source:UniProtKB/Swiss-Prot Q9Y7T6]
Scaffold26	AUGUSTUS	mRNA	11068	12445	0.81	+	.	ID=GENE00012.1;Parent=GENE00012;Name=sec59;prediction=TranscriptHint;Note=Dolichol kinase sec59 [Source:UniProtKB/Swiss-Prot Q9Y7T6];type=Complete
Scaffold26	AUGUSTUS	CDS	11068	11346	0.82	+	0	Parent=GENE00012.1
Scaffold26	AUGUSTUS	CDS	11407	11609	1	+	0	Parent=GENE00012.1
Scaffold26	AUGUSTUS	CDS	11669	11726	1	+	1	Parent=GENE00012.1
Scaffold26	AUGUSTUS	CDS	11779	11923	1	+	0	Parent=GENE00012.1
Scaffold26	AUGUSTUS	CDS	11978	12002	1	+	2	Parent=GENE00012.1
Scaffold26	AUGUSTUS	CDS	12073	12085	1	+	1	Parent=GENE00012.1
Scaffold26	AUGUSTUS	CDS	12335	12445	0.99	+	0	Parent=GENE00012.1
Scaffold26	AUGUSTUS	mRNA	11068	12445	0.38	+	.	ID=GENE00012.2;Parent=GENE00012;Name=sec59;prediction=TranscriptHint;Note=Dolichol kinase sec59 [Source:UniProtKB/Swiss-Prot Q9Y7T6];type=Complete
Scaffold26	AUGUSTUS	CDS	11068	11321	0.88	+	0	Parent=GENE00012.2
Scaffold26	AUGUSTUS	CDS	11433	11609	1	+	1	Parent=GENE00012.2
Scaffold26	AUGUSTUS	CDS	11669	11726	1	+	1	Parent=GENE00012.2
Scaffold26	AUGUSTUS	CDS	11779	11923	1	+	0	Parent=GENE00012.2
Scaffold26	AUGUSTUS	CDS	11978	12027	0.64	+	2	Parent=GENE00012.2
Scaffold26	AUGUSTUS	CDS	12335	12445	0.73	+	0	Parent=GENE00012.2
Scaffold26	AUGUSTUS	mRNA	11068	12100	0.82	+	.	ID=GENE00012.3;Parent=GENE00012;Name=sec59;prediction=TranscriptHint;Note=Dolichol kinase sec59 [Source:UniProtKB/Swiss-Prot Q9Y7T6];type=Complete
Scaffold26	AUGUSTUS	CDS	11068	11346	0.82	+	0	Parent=GENE00012.3
Scaffold26	AUGUSTUS	CDS	11407	11609	1	+	0	Parent=GENE00012.3
Scaffold26	AUGUSTUS	CDS	11669	11726	1	+	1	Parent=GENE00012.3
Scaffold26	AUGUSTUS	CDS	11779	11923	1	+	0	Parent=GENE00012.3
Scaffold26	AUGUSTUS	CDS	11978	12002	1	+	2	Parent=GENE00012.3
Scaffold26	AUGUSTUS	CDS	12073	12100	1	+	1	Parent=GENE00012.3
Scaffold26	AUGUSTUS	mRNA	11068	12042	0.89	+	.	ID=GENE00012.4;Parent=GENE00012;Name=sec59;prediction=TranscriptHint;Note=Dolichol kinase sec59 [Source:UniProtKB/Swiss-Prot Q9Y7T6];type=Complete
Scaffold26	AUGUSTUS	CDS	11068	11346	0.89	+	0	Parent=GENE00012.4
Scaffold26	AUGUSTUS	CDS	11407	11609	1	+	0	Parent=GENE00012.4
Scaffold26	AUGUSTUS	CDS	11669	11726	1	+	1	Parent=GENE00012.4
Scaffold26	AUGUSTUS	CDS	11779	11923	1	+	0	Parent=GENE00012.4
Scaffold26	AUGUSTUS	CDS	11978	12042	1	+	2	Parent=GENE00012.4
Scaffold26	AUGUSTUS	gene	12460	12800	1	+	.	ID=GENE00013;Name=GENE00013;Note=homocitrate synthase [Moniliophthora roreri MCA 2997] homocitrate synthase [Moniliophthora roreri MCA 2997] [Source:NCBI_NR 630190456]
Scaffold26	AUGUSTUS	mRNA	12460	12800	1	+	.	ID=GENE00013.1;Parent=GENE00013;Note=homocitrate synthase [Moniliophthora roreri MCA 2997] homocitrate synthase [Moniliophthora roreri MCA 2997] [Source:NCBI_NR 630190456];type=Complete;prediction=TranscriptHint
Scaffold26	AUGUSTUS	CDS	12460	12652	1	+	0	Parent=GENE00013.1
Scaffold26	AUGUSTUS	CDS	12706	12800	1	+	2	Parent=GENE00013.1
Scaffold26	AUGUSTUS	gene	12896	14231	1	+	.	ID=GENE00014;Name=lys4;Note=Homocitrate synthase, mitochondrial [Source:UniProtKB/Swiss-Prot Q9Y823]
Scaffold26	AUGUSTUS	mRNA	12896	14231	1	+	.	ID=GENE00014.1;Parent=GENE00014;Name=lys4;prediction=TranscriptHint;Note=Homocitrate synthase, mitochondrial [Source:UniProtKB/Swiss-Prot Q9Y823];type=Complete
Scaffold26	AUGUSTUS	CDS	12896	12926	1	+	0	Parent=GENE00014.1
Scaffold26	AUGUSTUS	CDS	12980	13321	1	+	2	Parent=GENE00014.1
Scaffold26	AUGUSTUS	CDS	13375	13428	1	+	2	Parent=GENE00014.1
Scaffold26	AUGUSTUS	CDS	13477	13654	1	+	2	Parent=GENE00014.1
Scaffold26	AUGUSTUS	CDS	13710	13829	1	+	1	Parent=GENE00014.1
Scaffold26	AUGUSTUS	CDS	13893	13965	1	+	1	Parent=GENE00014.1
Scaffold26	AUGUSTUS	CDS	14028	14231	1	+	0	Parent=GENE00014.1
Scaffold26	AUGUSTUS	gene	14404	15686	1.09	+	.	ID=GENE00015;Name=GENE00015
Scaffold26	AUGUSTUS	mRNA	14404	15686	0.45	+	.	ID=GENE00015.1;Parent=GENE00015;type=Complete;prediction=TranscriptHint
Scaffold26	AUGUSTUS	CDS	14404	14523	0.88	+	0	Parent=GENE00015.1
Scaffold26	AUGUSTUS	CDS	14766	15686	0.45	+	0	Parent=GENE00015.1
Scaffold26	AUGUSTUS	mRNA	14404	15686	0.64	+	.	ID=GENE00015.2;Parent=GENE00015;type=Complete;prediction=TranscriptHint
Scaffold26	AUGUSTUS	CDS	14404	14515	0.64	+	0	Parent=GENE00015.2
Scaffold26	AUGUSTUS	CDS	14600	14627	0.64	+	2	Parent=GENE00015.2
Scaffold26	AUGUSTUS	CDS	14738	15686	0.99	+	1	Parent=GENE00015.2
Scaffold26	AUGUSTUS	gene	15724	16881	0.99	+	.	ID=GENE00016;Name=GENE00016
Scaffold26	AUGUSTUS	mRNA	15724	16881	0.99	+	.	ID=GENE00016.1;Parent=GENE00016;type=Complete;prediction=TranscriptHint
Scaffold26	AUGUSTUS	CDS	15724	15872	0.99	+	0	Parent=GENE00016.1
Scaffold26	AUGUSTUS	CDS	15921	16881	1	+	1	Parent=GENE00016.1
Scaffold26	AUGUSTUS	gene	17064	18110	1.58	+	.	ID=GENE00017;Name=GENE00017;Note=hypothetical protein GALMADRAFT_224162 [Galerina marginata CBS 339.88] [Source:NCBI_NR 648165230]
Scaffold26	AUGUSTUS	mRNA	17064	18110	0.77	+	.	ID=GENE00017.1;Parent=GENE00017;Note=hypothetical protein GALMADRAFT_224162 [Galerina marginata CBS 339.88] [Source:NCBI_NR 648165230];type=Complete;prediction=TranscriptHint
Scaffold26	AUGUSTUS	CDS	17064	17626	0.82	+	0	Parent=GENE00017.1
Scaffold26	AUGUSTUS	CDS	17678	17808	1	+	1	Parent=GENE00017.1
Scaffold26	AUGUSTUS	CDS	17930	17993	1	+	2	Parent=GENE00017.1
Scaffold26	AUGUSTUS	CDS	18047	18110	0.95	+	1	Parent=GENE00017.1
Scaffold26	AUGUSTUS	mRNA	17064	17834	0.81	+	.	ID=GENE00017.2;Parent=GENE00017;Note=putative histidine kinase [Moniliophthora roreri MCA 2997] putative histidine kinase [Moniliophthora roreri MCA 2997] [Source:NCBI_NR 630190453];type=Complete;prediction=TranscriptHint
Scaffold26	AUGUSTUS	CDS	17064	17626	0.81	+	0	Parent=GENE00017.2
Scaffold26	AUGUSTUS	CDS	17678	17834	1	+	1	Parent=GENE00017.2
Scaffold26	AUGUSTUS	gene	92937	93828	0.61	-	.	ID=GENE00018;Name=GENE00018
Scaffold26	AUGUSTUS	mRNA	92937	93828	0.61	-	.	ID=GENE00018.1;Parent=GENE00018;region=Repeat;type=Complete;prediction=TranscriptHint
Scaffold26	AUGUSTUS	CDS	93571	93828	0.95	-	0	Parent=GENE00018.1
Scaffold26	AUGUSTUS	CDS	93379	93500	1	-	0	Parent=GENE00018.1
Scaffold26	AUGUSTUS	CDS	92937	93312	0.63	-	1	Parent=GENE00018.1
Scaffold26	AUGUSTUS	gene	95619	98472	0.11	-	.	ID=GENE00019;Name=SEC31;Note=Protein transport protein SEC31 [Source:UniProtKB/Swiss-Prot Q4P2B6]
Scaffold26	AUGUSTUS	mRNA	95619	98472	0.11	-	.	ID=GENE00019.1;Parent=GENE00019;Name=SEC31;prediction=TranscriptHint;Note=Protein transport protein SEC31 [Source:UniProtKB/Swiss-Prot Q4P2B6];type=Complete
Scaffold26	AUGUSTUS	CDS	98421	98472	0.9	-	0	Parent=GENE00019.1
Scaffold26	AUGUSTUS	CDS	97283	97441	0.91	-	2	Parent=GENE00019.1
Scaffold26	AUGUSTUS	CDS	96494	97225	0.36	-	2	Parent=GENE00019.1
Scaffold26	AUGUSTUS	CDS	96186	96432	0.27	-	2	Parent=GENE00019.1
Scaffold26	AUGUSTUS	CDS	95973	96063	0.61	-	1	Parent=GENE00019.1
Scaffold26	AUGUSTUS	CDS	95799	95916	0.72	-	0	Parent=GENE00019.1
Scaffold26	AUGUSTUS	CDS	95619	95743	0.72	-	2	Parent=GENE00019.1
Scaffold27	AUGUSTUS	gene	250	1417	0.17	-	.	ID=GENE00020;Name=GENE00020
Scaffold27	AUGUSTUS	mRNA	250	1417	0.17	-	.	ID=GENE00020.1;Parent=GENE00020;region=Repeat;type=Complete;prediction=TranscriptHint
Scaffold27	AUGUSTUS	CDS	1339	1417	0.75	-	0	Parent=GENE00020.1
Scaffold27	AUGUSTUS	CDS	1211	1282	0.36	-	2	Parent=GENE00020.1
Scaffold27	AUGUSTUS	CDS	1092	1157	0.76	-	2	Parent=GENE00020.1
Scaffold27	AUGUSTUS	CDS	841	1029	0.73	-	2	Parent=GENE00020.1
Scaffold27	AUGUSTUS	CDS	250	770	0.54	-	2	Parent=GENE00020.1
Scaffold27	AUGUSTUS	gene	4192	4515	0.83	+	.	ID=GENE00021;Name=GENE00021
Scaffold27	AUGUSTUS	mRNA	4192	4515	0.83	+	.	ID=GENE00021.1;Parent=GENE00021;type=Complete;prediction=Ab initio
Scaffold27	AUGUSTUS	CDS	4192	4515	0.83	+	0	Parent=GENE00021.1
Scaffold27	AUGUSTUS	gene	5459	7087	0.3	+	.	ID=GENE00022;Name=GENE00022;Note=predicted protein [Laccaria bicolor S238N-H82] predicted protein [Laccaria bicolor S238N-H82] [Source:NCBI_NR 170119301]
Scaffold27	AUGUSTUS	mRNA	5459	7087	0.3	+	.	ID=GENE00022.1;Parent=GENE00022;Note=predicted protein [Laccaria bicolor S238N-H82] predicted protein [Laccaria bicolor S238N-H82] [Source:NCBI_NR 170119301];type=Complete;prediction=Ab initio
Scaffold27	AUGUSTUS	CDS	5459	5756	0.46	+	0	Parent=GENE00022.1
Scaffold27	AUGUSTUS	CDS	5821	6222	0.63	+	2	Parent=GENE00022.1
Scaffold27	AUGUSTUS	CDS	6298	6561	0.65	+	2	Parent=GENE00022.1
Scaffold27	AUGUSTUS	CDS	6615	7087	0.71	+	2	Parent=GENE00022.1
Scaffold27	AUGUSTUS	gene	7816	11899	0.05	+	.	ID=GENE00023;Name=GENE00023
Scaffold27	AUGUSTUS	mRNA	7816	11899	0.05	+	.	ID=GENE00023.1;Parent=GENE00023;type=Complete;prediction=Ab initio
Scaffold27	AUGUSTUS	CDS	7816	7917	0.89	+	0	Parent=GENE00023.1
Scaffold27	AUGUSTUS	CDS	7974	8201	0.82	+	0	Parent=GENE00023.1
Scaffold27	AUGUSTUS	CDS	8252	8577	0.54	+	0	Parent=GENE00023.1
Scaffold27	AUGUSTUS	CDS	8634	8775	0.81	+	1	Parent=GENE00023.1
Scaffold27	AUGUSTUS	CDS	8828	9011	0.8	+	0	Parent=GENE00023.1
Scaffold27	AUGUSTUS	CDS	9069	9985	0.47	+	2	Parent=GENE00023.1
Scaffold27	AUGUSTUS	CDS	10038	10112	0.36	+	0	Parent=GENE00023.1
Scaffold27	AUGUSTUS	CDS	10181	10502	0.47	+	0	Parent=GENE00023.1
Scaffold27	AUGUSTUS	CDS	10557	11016	0.67	+	2	Parent=GENE00023.1
Scaffold27	AUGUSTUS	CDS	11081	11316	0.87	+	1	Parent=GENE00023.1
Scaffold27	AUGUSTUS	CDS	11373	11899	0.41	+	2	Parent=GENE00023.1
Scaffold27	AUGUSTUS	gene	16052	17440	0.95	-	.	ID=GENE00024;Name=GENE00024
Scaffold27	AUGUSTUS	mRNA	16052	17440	0.95	-	.	ID=GENE00024.1;Parent=GENE00024;type=Complete;prediction=Ab initio
Scaffold27	AUGUSTUS	CDS	17200	17440	0.98	-	0	Parent=GENE00024.1
Scaffold27	AUGUSTUS	CDS	16854	17143	0.99	-	2	Parent=GENE00024.1
Scaffold27	AUGUSTUS	CDS	16398	16808	0.99	-	0	Parent=GENE00024.1
Scaffold27	AUGUSTUS	CDS	16052	16339	0.97	-	0	Parent=GENE00024.1
Scaffold27	AUGUSTUS	gene	18374	19331	0.5	+	.	ID=GENE00025;Name=GENE00025;Note=PLC-like phosphodiesterase [Moniliophthora roreri MCA 2997] PLC-like phosphodiesterase [Moniliophthora roreri MCA 2997] [Source:NCBI_NR 630215602]
Scaffold27	AUGUSTUS	mRNA	18374	19331	0.5	+	.	ID=GENE00025.1;Parent=GENE00025;Note=PLC-like phosphodiesterase [Moniliophthora roreri MCA 2997] PLC-like phosphodiesterase [Moniliophthora roreri MCA 2997] [Source:NCBI_NR 630215602];type=Complete;prediction=TranscriptHint
Scaffold27	AUGUSTUS	CDS	18374	18404	0.5	+	0	Parent=GENE00025.1
Scaffold27	AUGUSTUS	CDS	18468	18472	1	+	2	Parent=GENE00025.1
Scaffold27	AUGUSTUS	CDS	18531	18681	1	+	0	Parent=GENE00025.1
Scaffold27	AUGUSTUS	CDS	18731	18900	1	+	2	Parent=GENE00025.1
Scaffold27	AUGUSTUS	CDS	18962	19146	1	+	0	Parent=GENE00025.1
Scaffold27	AUGUSTUS	CDS	19202	19331	1	+	1	Parent=GENE00025.1
Scaffold27	AUGUSTUS	gene	20540	21545	0.79	+	.	ID=GENE00026;Name=GENE00026;Note=hypothetical protein FOMPIDRAFT_1112926 [Fomitopsis pinicola FP-58527 SS1] [Source:NCBI_NR 527304236]
Scaffold27	AUGUSTUS	mRNA	20540	21545	0.79	+	.	ID=GENE00026.1;Parent=GENE00026;Note=hypothetical protein FOMPIDRAFT_1112926 [Fomitopsis pinicola FP-58527 SS1] [Source:NCBI_NR 527304236];type=Complete;prediction=TranscriptHint
Scaffold27	AUGUSTUS	CDS	20540	20782	0.83	+	0	Parent=GENE00026.1
Scaffold27	AUGUSTUS	CDS	20829	21545	0.83	+	0	Parent=GENE00026.1
Scaffold27	AUGUSTUS	gene	23190	26606	1.58	-	.	ID=GENE00027;Name=NIK1;Note=Histidine protein kinase NIK1 [Source:UniProtKB/Swiss-Prot Q5A599]
Scaffold27	AUGUSTUS	mRNA	23190	26606	0.62	-	.	ID=GENE00027.1;Parent=GENE00027;Name=NIK1;prediction=TranscriptHint;Note=Histidine protein kinase NIK1 [Source:UniProtKB/Swiss-Prot Q5A599];type=Complete
Scaffold27	AUGUSTUS	CDS	26442	26606	0.72	-	0	Parent=GENE00027.1
Scaffold27	AUGUSTUS	CDS	26252	26380	0.7	-	0	Parent=GENE00027.1
Scaffold27	AUGUSTUS	CDS	26019	26150	1	-	0	Parent=GENE00027.1
Scaffold27	AUGUSTUS	CDS	25785	25931	1	-	0	Parent=GENE00027.1
Scaffold27	AUGUSTUS	CDS	25592	25683	1	-	0	Parent=GENE00027.1
Scaffold27	AUGUSTUS	CDS	25273	25536	1	-	1	Parent=GENE00027.1
Scaffold27	AUGUSTUS	CDS	25065	25117	0.97	-	1	Parent=GENE00027.1
Scaffold27	AUGUSTUS	CDS	24624	25009	1	-	2	Parent=GENE00027.1
Scaffold27	AUGUSTUS	CDS	24227	24568	1	-	0	Parent=GENE00027.1
Scaffold27	AUGUSTUS	CDS	23682	24143	1	-	0	Parent=GENE00027.1
Scaffold27	AUGUSTUS	CDS	23500	23614	1	-	0	Parent=GENE00027.1
Scaffold27	AUGUSTUS	CDS	23390	23443	1	-	2	Parent=GENE00027.1
Scaffold27	AUGUSTUS	CDS	23190	23293	1	-	2	Parent=GENE00027.1
Scaffold27	AUGUSTUS	mRNA	23190	24743	0.96	-	.	ID=GENE00027.2;Parent=GENE00027;Name=NIK1;prediction=TranscriptHint;Note=Histidine protein kinase NIK1 [Source:UniProtKB/Swiss-Prot Q5A599];type=Complete
Scaffold27	AUGUSTUS	CDS	24624	24743	0.96	-	0	Parent=GENE00027.2
Scaffold27	AUGUSTUS	CDS	24227	24568	0.96	-	0	Parent=GENE00027.2
Scaffold27	AUGUSTUS	CDS	23682	24143	1	-	0	Parent=GENE00027.2
Scaffold27	AUGUSTUS	CDS	23500	23614	1	-	0	Parent=GENE00027.2
Scaffold27	AUGUSTUS	CDS	23390	23443	1	-	2	Parent=GENE00027.2
Scaffold27	AUGUSTUS	CDS	23190	23293	1	-	2	Parent=GENE00027.2
Scaffold27	AUGUSTUS	gene	27418	28247	0.58	-	.	ID=GENE00028;Name=dhkJ;Note=Hybrid signal transduction histidine kinase J [Source:UniProtKB/Swiss-Prot Q54YZ9]
Scaffold27	AUGUSTUS	mRNA	27418	28247	0.58	-	.	ID=GENE00028.1;Parent=GENE00028;Name=dhkJ;prediction=TranscriptHint;Note=Hybrid signal transduction histidine kinase J [Source:UniProtKB/Swiss-Prot Q54YZ9];type=Complete
Scaffold27	AUGUSTUS	CDS	28218	28247	1	-	0	Parent=GENE00028.1
Scaffold27	AUGUSTUS	CDS	28146	28151	1	-	0	Parent=GENE00028.1
Scaffold27	AUGUSTUS	CDS	27953	28082	1	-	0	Parent=GENE00028.1
Scaffold27	AUGUSTUS	CDS	27777	27839	0.58	-	2	Parent=GENE00028.1
Scaffold27	AUGUSTUS	CDS	27540	27634	1	-	2	Parent=GENE00028.1
Scaffold27	AUGUSTUS	CDS	27418	27462	1	-	0	Parent=GENE00028.1
Scaffold27	AUGUSTUS	gene	28466	30228	0.95	-	.	ID=GENE00029;Name=GENE00029;Note=histidine kinase [Lentinula edodes] [Source:NCBI_NR 145396765]
Scaffold27	AUGUSTUS	mRNA	28466	30228	0.95	-	.	ID=GENE00029.1;Parent=GENE00029;Note=histidine kinase [Lentinula edodes] [Source:NCBI_NR 145396765];type=Complete;prediction=TranscriptHint
Scaffold27	AUGUSTUS	CDS	29358	30228	0.95	-	0	Parent=GENE00029.1
Scaffold27	AUGUSTUS	CDS	28466	29172	1	-	2	Parent=GENE00029.1
Scaffold27	AUGUSTUS	gene	30414	35364	0.14	-	.	ID=GENE00030;Name=AFR075C;Note=Pheromone-regulated membrane protein 10 [Source:UniProtKB/Swiss-Prot Q754J7]
Scaffold27	AUGUSTUS	mRNA	30414	35364	0.14	-	.	ID=GENE00030.1;Parent=GENE00030;Name=AFR075C;prediction=TranscriptHint;Note=Pheromone-regulated membrane protein 10 [Source:UniProtKB/Swiss-Prot Q754J7];type=Complete
Scaffold27	AUGUSTUS	CDS	34456	35364	0.85	-	0	Parent=GENE00030.1
Scaffold27	AUGUSTUS	CDS	34120	34398	1	-	0	Parent=GENE00030.1
Scaffold27	AUGUSTUS	CDS	33486	34069	1	-	0	Parent=GENE00030.1
Scaffold27	AUGUSTUS	CDS	33357	33430	0.78	-	1	Parent=GENE00030.1
Scaffold27	AUGUSTUS	CDS	33202	33268	0.8	-	2	Parent=GENE00030.1
Scaffold27	AUGUSTUS	CDS	33079	33148	1	-	1	Parent=GENE00030.1
Scaffold27	AUGUSTUS	CDS	32850	33028	0.22	-	0	Parent=GENE00030.1
Scaffold27	AUGUSTUS	CDS	31813	31862	0.2	-	1	Parent=GENE00030.1
Scaffold27	AUGUSTUS	CDS	30767	30794	0.6	-	2	Parent=GENE00030.1
Scaffold27	AUGUSTUS	CDS	30414	30450	0.6	-	1	Parent=GENE00030.1
Scaffold27	AUGUSTUS	gene	35384	35967	0.63	-	.	ID=GENE00031;Name=GENE00031
Scaffold27	AUGUSTUS	mRNA	35384	35967	0.63	-	.	ID=GENE00031.1;Parent=GENE00031;type=Complete;prediction=TranscriptHint
Scaffold27	AUGUSTUS	CDS	35837	35967	0.68	-	0	Parent=GENE00031.1
Scaffold27	AUGUSTUS	CDS	35384	35771	0.94	-	1	Parent=GENE00031.1
Scaffold27	AUGUSTUS	gene	36199	36582	0.64	-	.	ID=GENE00032;Name=GENE00032
Scaffold27	AUGUSTUS	mRNA	36199	36582	0.64	-	.	ID=GENE00032.1;Parent=GENE00032;type=Complete;prediction=TranscriptHint
Scaffold27	AUGUSTUS	CDS	36199	36582	0.64	-	0	Parent=GENE00032.1
Scaffold27	AUGUSTUS	gene	37047	37880	1	-	.	ID=GENE00033;Name=GENE00033
Scaffold27	AUGUSTUS	mRNA	37047	37880	1	-	.	ID=GENE00033.1;Parent=GENE00033;type=Complete;prediction=TranscriptHint
Scaffold27	AUGUSTUS	CDS	37047	37880	1	-	0	Parent=GENE00033.1
Scaffold27	AUGUSTUS	gene	39664	41273	0.58	+	.	ID=GENE00034;Name=GENE00034
Scaffold27	AUGUSTUS	mRNA	39664	41273	0.58	+	.	ID=GENE00034.1;Parent=GENE00034;region=Repeat;type=Complete;prediction=TranscriptHint
Scaffold27	AUGUSTUS	CDS	39664	40135	0.58	+	0	Parent=GENE00034.1
Scaffold27	AUGUSTUS	CDS	41089	41273	0.73	+	2	Parent=GENE00034.1
Scaffold27	AUGUSTUS	gene	41350	42187	0.72	+	.	ID=GENE00035;Name=GENE00035
Scaffold27	AUGUSTUS	mRNA	41350	42187	0.72	+	.	ID=GENE00035.1;Parent=GENE00035;type=Complete;prediction=TranscriptHint
Scaffold27	AUGUSTUS	CDS	41350	41719	0.72	+	0	Parent=GENE00035.1
Scaffold27	AUGUSTUS	CDS	41775	42187	0.73	+	2	Parent=GENE00035.1
Scaffold27	AUGUSTUS	gene	42769	43030	0.93	+	.	ID=GENE00036;Name=GENE00036
Scaffold27	AUGUSTUS	mRNA	42769	43030	0.93	+	.	ID=GENE00036.1;Parent=GENE00036;type=Complete;prediction=TranscriptHint
Scaffold27	AUGUSTUS	CDS	42769	42775	0.93	+	0	Parent=GENE00036.1
Scaffold27	AUGUSTUS	CDS	42825	43030	1	+	2	Parent=GENE00036.1
Scaffold27	AUGUSTUS	gene	43072	43526	0.99	+	.	ID=GENE00037;Name=GENE00037
Scaffold27	AUGUSTUS	mRNA	43072	43526	0.99	+	.	ID=GENE00037.1;Parent=GENE00037;type=Complete;prediction=TranscriptHint
Scaffold27	AUGUSTUS	CDS	43072	43125	0.99	+	0	Parent=GENE00037.1
Scaffold27	AUGUSTUS	CDS	43176	43526	0.99	+	0	Parent=GENE00037.1
Scaffold27	AUGUSTUS	gene	48293	49351	0.44	-	.	ID=GENE00038;Name=GENE00038
Scaffold27	AUGUSTUS	mRNA	48293	49351	0.44	-	.	ID=GENE00038.1;Parent=GENE00038;type=Complete;prediction=Ab initio
Scaffold27	AUGUSTUS	CDS	48293	49351	0.44	-	0	Parent=GENE00038.1
Scaffold27	AUGUSTUS	gene	49436	49846	0.98	+	.	ID=GENE00039;Name=GENE00039
Scaffold27	AUGUSTUS	mRNA	49436	49846	0.98	+	.	ID=GENE00039.1;Parent=GENE00039;type=Complete;prediction=Ab initio
Scaffold27	AUGUSTUS	CDS	49436	49846	0.98	+	0	Parent=GENE00039.1
Scaffold27	AUGUSTUS	gene	49891	51995	0.16	+	.	ID=GENE00040;Name=GENE00040
Scaffold27	AUGUSTUS	mRNA	49891	51995	0.16	+	.	ID=GENE00040.1;Parent=GENE00040;type=Complete;prediction=Ab initio
Scaffold27	AUGUSTUS	CDS	49891	49964	0.99	+	0	Parent=GENE00040.1
Scaffold27	AUGUSTUS	CDS	50015	50352	0.43	+	1	Parent=GENE00040.1
Scaffold27	AUGUSTUS	CDS	50409	50528	0.99	+	2	Parent=GENE00040.1
Scaffold27	AUGUSTUS	CDS	50589	50621	0.97	+	2	Parent=GENE00040.1
Scaffold27	AUGUSTUS	CDS	50728	50757	0.87	+	2	Parent=GENE00040.1
Scaffold27	AUGUSTUS	CDS	50817	50945	0.91	+	2	Parent=GENE00040.1
Scaffold27	AUGUSTUS	CDS	51008	51034	0.5	+	2	Parent=GENE00040.1
Scaffold27	AUGUSTUS	CDS	51086	51263	0.51	+	2	Parent=GENE00040.1
Scaffold27	AUGUSTUS	CDS	51311	51995	0.92	+	1	Parent=GENE00040.1
Scaffold27	AUGUSTUS	gene	52433	53455	0.48	-	.	ID=GENE00041;Name=GENE00041;Note=predicted protein [Laccaria bicolor S238N-H82] predicted protein [Laccaria bicolor S238N-H82] [Source:NCBI_NR 170094408]
Scaffold27	AUGUSTUS	mRNA	52433	53455	0.48	-	.	ID=GENE00041.1;Parent=GENE00041;Note=predicted protein [Laccaria bicolor S238N-H82] predicted protein [Laccaria bicolor S238N-H82] [Source:NCBI_NR 170094408];type=Complete;prediction=TranscriptHint
Scaffold27	AUGUSTUS	CDS	52433	53455	0.48	-	0	Parent=GENE00041.1
Scaffold27	AUGUSTUS	gene	55233	58683	0.18	+	.	ID=GENE00042;Name=GENE00042;Note=hypothetical protein GALMADRAFT_148389 [Galerina marginata CBS 339.88] [Source:NCBI_NR 648151941]
Scaffold27	AUGUSTUS	mRNA	55233	58683	0.18	+	.	ID=GENE00042.1;Parent=GENE00042;region=Repeat;prediction=HomologyHint;Note=hypothetical protein GALMADRAFT_148389 [Galerina marginata CBS 339.88] [Source:NCBI_NR 648151941];type=Complete
Scaffold27	AUGUSTUS	CDS	55233	55361	1	+	0	Parent=GENE00042.1
Scaffold27	AUGUSTUS	CDS	55416	55901	0.82	+	0	Parent=GENE00042.1
Scaffold27	AUGUSTUS	CDS	55951	56178	0.49	+	0	Parent=GENE00042.1
Scaffold27	AUGUSTUS	CDS	56229	56816	0.77	+	0	Parent=GENE00042.1
Scaffold27	AUGUSTUS	CDS	56878	57138	0.95	+	0	Parent=GENE00042.1
Scaffold27	AUGUSTUS	CDS	57288	57649	0.69	+	0	Parent=GENE00042.1
Scaffold27	AUGUSTUS	CDS	57785	57949	0.64	+	1	Parent=GENE00042.1
Scaffold27	AUGUSTUS	CDS	58005	58175	0.76	+	1	Parent=GENE00042.1
Scaffold27	AUGUSTUS	CDS	58232	58332	0.75	+	1	Parent=GENE00042.1
Scaffold27	AUGUSTUS	CDS	58382	58441	0.58	+	2	Parent=GENE00042.1
Scaffold27	AUGUSTUS	CDS	58550	58683	0.56	+	2	Parent=GENE00042.1
Scaffold27	AUGUSTUS	gene	59730	63257	0.31	+	.	ID=GENE00043;Name=GENE00043;Note=hypothetical protein BOTBODRAFT_182311 [Botryobasidium botryosum FD-172 SS1] [Source:NCBI_NR 646283666]
Scaffold27	AUGUSTUS	mRNA	59730	63257	0.31	+	.	ID=GENE00043.1;Parent=GENE00043;Note=hypothetical protein BOTBODRAFT_182311 [Botryobasidium botryosum FD-172 SS1] [Source:NCBI_NR 646283666];type=Complete;prediction=Ab initio
Scaffold27	AUGUSTUS	CDS	59730	60063	0.6	+	0	Parent=GENE00043.1
Scaffold27	AUGUSTUS	CDS	60118	62015	0.79	+	2	Parent=GENE00043.1
Scaffold27	AUGUSTUS	CDS	62472	63257	0.73	+	0	Parent=GENE00043.1
Scaffold27	AUGUSTUS	gene	72851	75193	0.62	-	.	ID=GENE00044;Name=RNF216;Note=E3 ubiquitin-protein ligase RNF216 [Source:UniProtKB/Swiss-Prot Q9NWF9]
Scaffold27	AUGUSTUS	mRNA	72851	75193	0.62	-	.	ID=GENE00044.1;Parent=GENE00044;Name=RNF216;prediction=HomologyHint;Note=E3 ubiquitin-protein ligase RNF216 [Source:UniProtKB/Swiss-Prot Q9NWF9];type=Complete
Scaffold27	AUGUSTUS	CDS	74483	75193	0.99	-	0	Parent=GENE00044.1
Scaffold27	AUGUSTUS	CDS	74097	74429	0.93	-	0	Parent=GENE00044.1
Scaffold27	AUGUSTUS	CDS	73698	74048	0.93	-	0	Parent=GENE00044.1
Scaffold27	AUGUSTUS	CDS	73618	73642	0.92	-	0	Parent=GENE00044.1
Scaffold27	AUGUSTUS	CDS	73509	73562	0.85	-	2	Parent=GENE00044.1
Scaffold27	AUGUSTUS	CDS	73421	73459	0.9	-	2	Parent=GENE00044.1
Scaffold27	AUGUSTUS	CDS	73341	73360	0.91	-	2	Parent=GENE00044.1
Scaffold27	AUGUSTUS	CDS	73202	73285	0.9	-	0	Parent=GENE00044.1
Scaffold27	AUGUSTUS	CDS	73064	73150	0.89	-	0	Parent=GENE00044.1
Scaffold27	AUGUSTUS	CDS	72851	73012	0.69	-	0	Parent=GENE00044.1
Scaffold27	AUGUSTUS	gene	75379	76168	0.28	+	.	ID=GENE00045;Name=GENE00045
Scaffold27	AUGUSTUS	mRNA	75379	76168	0.28	+	.	ID=GENE00045.1;Parent=GENE00045;type=Complete;prediction=Ab initio
Scaffold27	AUGUSTUS	CDS	75379	75434	0.66	+	0	Parent=GENE00045.1
Scaffold27	AUGUSTUS	CDS	75484	75523	0.8	+	1	Parent=GENE00045.1
Scaffold27	AUGUSTUS	CDS	75573	75669	0.97	+	0	Parent=GENE00045.1
Scaffold27	AUGUSTUS	CDS	75729	76168	0.45	+	2	Parent=GENE00045.1
Scaffold27	AUGUSTUS	gene	76498	77734	0.32	+	.	ID=GENE00046;Name=ulp2;Note=Ubiquitin-like-specific protease 2 [Source:UniProtKB/Swiss-Prot O13769]
Scaffold27	AUGUSTUS	mRNA	76498	77734	0.32	+	.	ID=GENE00046.1;Parent=GENE00046;Name=ulp2;prediction=HomologyHint;Note=Ubiquitin-like-specific protease 2 [Source:UniProtKB/Swiss-Prot O13769];type=Complete
Scaffold27	AUGUSTUS	CDS	76498	76706	0.36	+	0	Parent=GENE00046.1
Scaffold27	AUGUSTUS	CDS	76762	77193	0.89	+	1	Parent=GENE00046.1
Scaffold27	AUGUSTUS	CDS	77240	77378	1	+	1	Parent=GENE00046.1
Scaffold27	AUGUSTUS	CDS	77436	77531	1	+	0	Parent=GENE00046.1
Scaffold27	AUGUSTUS	CDS	77585	77734	0.93	+	0	Parent=GENE00046.1
Scaffold27	AUGUSTUS	gene	78809	79586	0.99	+	.	ID=GENE00047;Name=GENE00047
Scaffold27	AUGUSTUS	mRNA	78809	79586	0.99	+	.	ID=GENE00047.1;Parent=GENE00047;type=Complete;prediction=Ab initio
Scaffold27	AUGUSTUS	CDS	78809	79291	0.99	+	0	Parent=GENE00047.1
Scaffold27	AUGUSTUS	CDS	79350	79586	1	+	0	Parent=GENE00047.1
Scaffold27	AUGUSTUS	gene	79925	82712	0.83	+	.	ID=GENE00048;Name=GENE00048
Scaffold27	AUGUSTUS	mRNA	79925	82712	0.83	+	.	ID=GENE00048.1;Parent=GENE00048;type=Complete;prediction=Ab initio
Scaffold27	AUGUSTUS	CDS	79925	81066	0.84	+	0	Parent=GENE00048.1
Scaffold27	AUGUSTUS	CDS	81122	81506	0.84	+	1	Parent=GENE00048.1
Scaffold27	AUGUSTUS	CDS	81564	82712	0.98	+	0	Parent=GENE00048.1
Scaffold28	AUGUSTUS	gene	2848	4437	0.29	+	.	ID=GENE00049;Name=tor2;Note=Phosphatidylinositol 3-kinase tor2 [Source:UniProtKB/Swiss-Prot Q9Y7K2]
Scaffold28	AUGUSTUS	mRNA	2848	4437	0.29	+	.	ID=GENE00049.1;Parent=GENE00049;Name=tor2;prediction=HomologyHint;Note=Phosphatidylinositol 3-kinase tor2 [Source:UniProtKB/Swiss-Prot Q9Y7K2];type=Complete
Scaffold28	AUGUSTUS	CDS	2848	3025	0.47	+	0	Parent=GENE00049.1
Scaffold28	AUGUSTUS	CDS	3081	3328	0.47	+	2	Parent=GENE00049.1
Scaffold28	AUGUSTUS	CDS	3377	3730	0.97	+	0	Parent=GENE00049.1
Scaffold28	AUGUSTUS	CDS	3796	3943	0.97	+	0	Parent=GENE00049.1
Scaffold28	AUGUSTUS	CDS	3991	4041	0.89	+	2	Parent=GENE00049.1
Scaffold28	AUGUSTUS	CDS	4095	4193	0.97	+	2	Parent=GENE00049.1
Scaffold28	AUGUSTUS	CDS	4252	4360	0.77	+	2	Parent=GENE00049.1
Scaffold28	AUGUSTUS	CDS	4422	4437	0.74	+	1	Parent=GENE00049.1
Scaffold28	AUGUSTUS	gene	33263	34043	0.41	+	.	ID=GENE00050;Name=GENE00050;Note=hypothetical protein Moror_10226 [Moniliophthora roreri MCA 2997] hypothetical protein Moror_10226 [Moniliophthora roreri MCA 2997] [Source:NCBI_NR 630215137]
Scaffold28	AUGUSTUS	mRNA	33263	34043	0.41	+	.	ID=GENE00050.1;Parent=GENE00050;Note=hypothetical protein Moror_10226 [Moniliophthora roreri MCA 2997] hypothetical protein Moror_10226 [Moniliophthora roreri MCA 2997] [Source:NCBI_NR 630215137];type=Partial(Loss of Stop Codon);prediction=TranscriptHint
Scaffold28	AUGUSTUS	CDS	33263	33872	0.43	+	0	Parent=GENE00050.1
Scaffold28	AUGUSTUS	CDS	33930	34043	0.41	+	2	Parent=GENE00050.1
Scaffold23	AUGUSTUS	gene	3775	5784	1	-	.	ID=GENE00051;Name=YDR341C;Note=Arginine--tRNA ligase, cytoplasmic [Source:UniProtKB/Swiss-Prot Q05506]
Scaffold23	AUGUSTUS	mRNA	3775	5784	1	-	.	ID=GENE00051.1;Parent=GENE00051;Name=YDR341C;prediction=TranscriptHint;Note=Arginine--tRNA ligase, cytoplasmic [Source:UniProtKB/Swiss-Prot Q05506];type=Complete
Scaffold23	AUGUSTUS	CDS	5545	5784	1	-	0	Parent=GENE00051.1
Scaffold23	AUGUSTUS	CDS	5188	5493	1	-	0	Parent=GENE00051.1
Scaffold23	AUGUSTUS	CDS	4705	5116	1	-	0	Parent=GENE00051.1
Scaffold23	AUGUSTUS	CDS	4258	4633	1	-	2	Parent=GENE00051.1
Scaffold23	AUGUSTUS	CDS	3775	4207	1	-	1	Parent=GENE00051.1
Scaffold23	AUGUSTUS	gene	7101	7572	1	-	.	ID=GENE00052;Name=GENE00052
Scaffold23	AUGUSTUS	mRNA	7101	7572	1	-	.	ID=GENE00052.1;Parent=GENE00052;region=Repeat;type=Complete;prediction=TranscriptHint
Scaffold23	AUGUSTUS	CDS	7550	7572	1	-	0	Parent=GENE00052.1
Scaffold23	AUGUSTUS	CDS	7340	7499	1	-	1	Parent=GENE00052.1
Scaffold23	AUGUSTUS	CDS	7183	7278	1	-	0	Parent=GENE00052.1
Scaffold23	AUGUSTUS	CDS	7101	7127	1	-	0	Parent=GENE00052.1
Scaffold23	AUGUSTUS	gene	7591	8487	1	+	.	ID=GENE00053;Name=rpn8;Note=26S proteasome regulatory subunit rpn8 [Source:UniProtKB/Swiss-Prot O74440]
Scaffold23	AUGUSTUS	mRNA	7591	8487	1	+	.	ID=GENE00053.1;Parent=GENE00053;Name=rpn8;prediction=TranscriptHint;Note=26S proteasome regulatory subunit rpn8 [Source:UniProtKB/Swiss-Prot O74440];type=Complete
Scaffold23	AUGUSTUS	CDS	7591	7614	1	+	0	Parent=GENE00053.1
Scaffold23	AUGUSTUS	CDS	7665	7692	1	+	0	Parent=GENE00053.1
Scaffold23	AUGUSTUS	CDS	7740	7967	1	+	2	Parent=GENE00053.1
Scaffold23	AUGUSTUS	CDS	8026	8203	1	+	2	Parent=GENE00053.1
Scaffold23	AUGUSTUS	CDS	8259	8487	1	+	1	Parent=GENE00053.1
Scaffold23	AUGUSTUS	gene	9133	9823	0.58	-	.	ID=GENE00054;Name=GENE00054
Scaffold23	AUGUSTUS	mRNA	9133	9823	0.58	-	.	ID=GENE00054.1;Parent=GENE00054;type=Complete;prediction=TranscriptHint
Scaffold23	AUGUSTUS	CDS	9719	9823	0.58	-	0	Parent=GENE00054.1
Scaffold23	AUGUSTUS	CDS	9257	9667	1	-	0	Parent=GENE00054.1
Scaffold23	AUGUSTUS	CDS	9133	9201	1	-	0	Parent=GENE00054.1
Scaffold23	AUGUSTUS	gene	11078	11314	0.46	-	.	ID=GENE00055;Name=GENE00055;Note=predicted protein [Laccaria bicolor S238N-H82] predicted protein [Laccaria bicolor S238N-H82] [Source:NCBI_NR 170116922]
Scaffold23	AUGUSTUS	mRNA	11078	11314	0.46	-	.	ID=GENE00055.1;Parent=GENE00055;Note=predicted protein [Laccaria bicolor S238N-H82] predicted protein [Laccaria bicolor S238N-H82] [Source:NCBI_NR 170116922];type=Complete;prediction=TranscriptHint
Scaffold23	AUGUSTUS	CDS	11078	11314	0.46	-	0	Parent=GENE00055.1
Scaffold23	AUGUSTUS	gene	11263	11886	0.88	-	.	ID=GENE00056;Name=GENE00056;Note=hypothetical protein BN946_scf184761.g12 [Trametes cinnabarina] [Source:NCBI_NR 691794291]
Scaffold23	AUGUSTUS	mRNA	11263	11886	0.88	-	.	ID=GENE00056.1;Parent=GENE00056;region=Repeat;prediction=TranscriptHint;Note=hypothetical protein BN946_scf184761.g12 [Trametes cinnabarina] [Source:NCBI_NR 691794291];type=Complete
Scaffold23	AUGUSTUS	CDS	11263	11886	0.88	-	0	Parent=GENE00056.1
Scaffold23	AUGUSTUS	gene	11905	12530	0.5	-	.	ID=GENE00057;Name=AASS;Note=Alpha-aminoadipic semialdehyde synthase, mitochondrial [Source:UniProtKB/Swiss-Prot Q9UDR5]
Scaffold23	AUGUSTUS	mRNA	11905	12530	0.5	-	.	ID=GENE00057.1;Parent=GENE00057;Name=AASS;prediction=TranscriptHint;Note=Alpha-aminoadipic semialdehyde synthase, mitochondrial [Source:UniProtKB/Swiss-Prot Q9UDR5];type=Complete
Scaffold23	AUGUSTUS	CDS	11977	12530	0.5	-	0	Parent=GENE00057.1
Scaffold23	AUGUSTUS	CDS	11905	11908	1	-	1	Parent=GENE00057.1
Scaffold23	AUGUSTUS	gene	12783	13842	1	-	.	ID=GENE00058;Name=GENE00058;Note=saccharopine dehydrogenase (nadp+ l-glutamate-forming) [Moniliophthora roreri MCA 2997] saccharopine dehydrogenase (nadp+ l-glutamate-forming) [Moniliophthora roreri MCA 2997] [Source:NCBI_NR 630216336]
Scaffold23	AUGUSTUS	mRNA	12783	13842	1	-	.	ID=GENE00058.1;Parent=GENE00058;Note=saccharopine dehydrogenase (nadp+ l-glutamate-forming) [Moniliophthora roreri MCA 2997] saccharopine dehydrogenase (nadp+ l-glutamate-forming) [Moniliophthora roreri MCA 2997] [Source:NCBI_NR 630216336];type=Complete;prediction=TranscriptHint
Scaffold23	AUGUSTUS	CDS	13732	13842	1	-	0	Parent=GENE00058.1
Scaffold23	AUGUSTUS	CDS	12783	13595	1	-	0	Parent=GENE00058.1
Scaffold23	AUGUSTUS	gene	13875	14364	0.8	-	.	ID=GENE00059;Name=GENE00059
Scaffold23	AUGUSTUS	mRNA	13875	14364	0.8	-	.	ID=GENE00059.1;Parent=GENE00059;type=Complete;prediction=TranscriptHint
Scaffold23	AUGUSTUS	CDS	14320	14364	0.8	-	0	Parent=GENE00059.1
Scaffold23	AUGUSTUS	CDS	13875	14198	1	-	0	Parent=GENE00059.1
Scaffold23	AUGUSTUS	gene	14755	15297	0.93	-	.	ID=GENE00060;Name=GENE00060
Scaffold23	AUGUSTUS	mRNA	14755	15297	0.93	-	.	ID=GENE00060.1;Parent=GENE00060;type=Complete;prediction=TranscriptHint
Scaffold23	AUGUSTUS	CDS	14755	15297	0.93	-	0	Parent=GENE00060.1
Scaffold23	AUGUSTUS	gene	15639	16900	0.95	-	.	ID=GENE00061;Name=GENE00061
Scaffold23	AUGUSTUS	mRNA	15639	16900	0.95	-	.	ID=GENE00061.1;Parent=GENE00061;type=Complete;prediction=TranscriptHint
Scaffold23	AUGUSTUS	CDS	16851	16900	0.95	-	0	Parent=GENE00061.1
Scaffold23	AUGUSTUS	CDS	15844	15886	0.99	-	1	Parent=GENE00061.1
Scaffold23	AUGUSTUS	CDS	15639	15788	1	-	0	Parent=GENE00061.1
Scaffold23	AUGUSTUS	gene	19178	20073	0.76	-	.	ID=GENE00062;Name=GENE00062;Note=hypothetical protein PUNSTDRAFT_73512 [Punctularia strigosozonata HHB-11173 SS5] hypothetical protein PUNSTDRAFT_73512 [Punctularia strigosozonata HHB-11173 SS5] [Source:NCBI_NR 599118174]
Scaffold23	AUGUSTUS	mRNA	19178	20073	0.76	-	.	ID=GENE00062.1;Parent=GENE00062;Note=hypothetical protein PUNSTDRAFT_73512 [Punctularia strigosozonata HHB-11173 SS5] hypothetical protein PUNSTDRAFT_73512 [Punctularia strigosozonata HHB-11173 SS5] [Source:NCBI_NR 599118174];type=Complete;prediction=TranscriptHint
Scaffold23	AUGUSTUS	CDS	19648	20073	0.82	-	0	Parent=GENE00062.1
Scaffold23	AUGUSTUS	CDS	19178	19591	0.92	-	0	Parent=GENE00062.1
Scaffold23	AUGUSTUS	gene	47309	47728	0.99	+	.	ID=GENE00063;Name=GENE00063
Scaffold23	AUGUSTUS	mRNA	47309	47728	0.99	+	.	ID=GENE00063.1;Parent=GENE00063;type=Complete;prediction=Ab initio
Scaffold23	AUGUSTUS	CDS	47309	47728	0.99	+	0	Parent=GENE00063.1
Scaffold23	AUGUSTUS	gene	48844	49194	0.96	-	.	ID=GENE00064;Name=GENE00064;Note=hypothetical protein MPER_09486 [Moniliophthora perniciosa FA553] hypothetical protein MPER_09486 [Moniliophthora perniciosa FA553] [Source:NCBI_NR 238586298]
Scaffold23	AUGUSTUS	mRNA	48844	49194	0.96	-	.	ID=GENE00064.1;Parent=GENE00064;Note=hypothetical protein MPER_09486 [Moniliophthora perniciosa FA553] hypothetical protein MPER_09486 [Moniliophthora perniciosa FA553] [Source:NCBI_NR 238586298];type=Complete;prediction=HomologyHint
Scaffold23	AUGUSTUS	CDS	48844	49194	0.96	-	0	Parent=GENE00064.1
Scaffold23	AUGUSTUS	gene	59424	61880	1	+	.	ID=GENE00065;Name=POLX_TOBAC;Note=Retrovirus-related Pol polyprotein from transposon TNT 1-94 [Source:UniProtKB/Swiss-Prot P10978]
Scaffold23	AUGUSTUS	mRNA	59424	61880	1	+	.	ID=GENE00065.1;Parent=GENE00065;Name=POLX_TOBAC;region=Repeat;prediction=HomologyHint;Note=Retrovirus-related Pol polyprotein from transposon TNT 1-94 [Source:UniProtKB/Swiss-Prot P10978];type=Complete
Scaffold23	AUGUSTUS	CDS	59424	61880	1	+	0	Parent=GENE00065.1
Scaffold23	AUGUSTUS	gene	76439	79710	0.3	-	.	ID=GENE00066;Name=GENE00066;Note=hypothetical protein JAAARDRAFT_138848 [Jaapia argillacea MUCL 33604] [Source:NCBI_NR 646387526]
Scaffold23	AUGUSTUS	mRNA	76439	79710	0.3	-	.	ID=GENE00066.1;Parent=GENE00066;region=Repeat;prediction=HomologyHint;Note=hypothetical protein JAAARDRAFT_138848 [Jaapia argillacea MUCL 33604] [Source:NCBI_NR 646387526];type=Complete
Scaffold23	AUGUSTUS	CDS	79149	79710	0.78	-	0	Parent=GENE00066.1
Scaffold23	AUGUSTUS	CDS	78846	79096	0.58	-	2	Parent=GENE00066.1
Scaffold23	AUGUSTUS	CDS	77533	77873	0.56	-	0	Parent=GENE00066.1
Scaffold23	AUGUSTUS	CDS	77172	77443	0.77	-	1	Parent=GENE00066.1
Scaffold23	AUGUSTUS	CDS	76858	77120	1	-	2	Parent=GENE00066.1
Scaffold23	AUGUSTUS	CDS	76439	76804	1	-	0	Parent=GENE00066.1
Scaffold23	AUGUSTUS	gene	79940	81234	0.37	+	.	ID=GENE00067;Name=GENE00067;Note=hypothetical protein SCHCODRAFT_104045 [Schizophyllum commune H4-8] hypothetical protein SCHCODRAFT_104045, partial [Schizophyllum commune H4-8] [Source:NCBI_NR 302698001]
Scaffold23	AUGUSTUS	mRNA	79940	81234	0.37	+	.	ID=GENE00067.1;Parent=GENE00067;Note=hypothetical protein SCHCODRAFT_104045 [Schizophyllum commune H4-8] hypothetical protein SCHCODRAFT_104045, partial [Schizophyllum commune H4-8] [Source:NCBI_NR 302698001];type=Complete;prediction=Ab initio
Scaffold23	AUGUSTUS	CDS	79940	80075	1	+	0	Parent=GENE00067.1
Scaffold23	AUGUSTUS	CDS	80131	80265	1	+	2	Parent=GENE00067.1
Scaffold23	AUGUSTUS	CDS	80319	80371	0.41	+	2	Parent=GENE00067.1
Scaffold23	AUGUSTUS	CDS	80433	80621	0.4	+	0	Parent=GENE00067.1
Scaffold23	AUGUSTUS	CDS	80678	80776	0.94	+	0	Parent=GENE00067.1
Scaffold23	AUGUSTUS	CDS	80827	81234	1	+	0	Parent=GENE00067.1
Scaffold23	AUGUSTUS	gene	84483	85213	0.47	+	.	ID=GENE00068;Name=CC1G_00865;Note=ATP-dependent (S)-NAD(P)H-hydrate dehydratase {ECO:0000255|HAMAP-Rule:MF_03157} [Source:UniProtKB/Swiss-Prot A8N8Z0]
Scaffold23	AUGUSTUS	mRNA	84483	85213	0.47	+	.	ID=GENE00068.1;Parent=GENE00068;Name=CC1G_00865;prediction=TranscriptHint;Note=ATP-dependent (S)-NAD(P)H-hydrate dehydratase {ECO:0000255|HAMAP-Rule:MF_03157} [Source:UniProtKB/Swiss-Prot A8N8Z0];type=Complete
Scaffold23	AUGUSTUS	CDS	84483	84498	0.47	+	0	Parent=GENE00068.1
Scaffold23	AUGUSTUS	CDS	84784	84792	0.77	+	2	Parent=GENE00068.1
Scaffold23	AUGUSTUS	CDS	84843	84873	1	+	2	Parent=GENE00068.1
Scaffold23	AUGUSTUS	CDS	84933	84978	1	+	1	Parent=GENE00068.1
Scaffold23	AUGUSTUS	CDS	85029	85128	1	+	0	Parent=GENE00068.1
Scaffold23	AUGUSTUS	CDS	85197	85213	1	+	2	Parent=GENE00068.1
Scaffold23	AUGUSTUS	gene	86165	86820	1	-	.	ID=GENE00069;Name=PGMP;Note=Phosphoglucomutase, chloroplastic [Source:UniProtKB/Swiss-Prot Q9M4G5]
Scaffold23	AUGUSTUS	mRNA	86165	86820	1	-	.	ID=GENE00069.1;Parent=GENE00069;Name=PGMP;prediction=TranscriptHint;Note=Phosphoglucomutase, chloroplastic [Source:UniProtKB/Swiss-Prot Q9M4G5];type=Complete
Scaffold23	AUGUSTUS	CDS	86817	86820	1	-	0	Parent=GENE00069.1
Scaffold23	AUGUSTUS	CDS	86227	86759	1	-	2	Parent=GENE00069.1
Scaffold23	AUGUSTUS	CDS	86165	86167	1	-	0	Parent=GENE00069.1
Scaffold23	AUGUSTUS	gene	86910	87187	1	-	.	ID=GENE00070;Name=SPBC32F12.10;Note=Phosphoglucomutase {ECO:0000250|UniProtKB:P37012} [Source:UniProtKB/Swiss-Prot O74374]
Scaffold23	AUGUSTUS	mRNA	86910	87187	1	-	.	ID=GENE00070.1;Parent=GENE00070;Name=SPBC32F12.10;prediction=TranscriptHint;Note=Phosphoglucomutase {ECO:0000250|UniProtKB:P37012} [Source:UniProtKB/Swiss-Prot O74374];type=Complete
Scaffold23	AUGUSTUS	CDS	87002	87187	1	-	0	Parent=GENE00070.1
Scaffold23	AUGUSTUS	CDS	86910	86933	1	-	0	Parent=GENE00070.1
Scaffold23	AUGUSTUS	gene	87385	88218	1	-	.	ID=GENE00071;Name=pgmB;Note=Phosphoglucomutase {ECO:0000250|UniProtKB:P37012} [Source:UniProtKB/Swiss-Prot Q9P931]
Scaffold23	AUGUSTUS	mRNA	87385	88218	1	-	.	ID=GENE00071.1;Parent=GENE00071;Name=pgmB;prediction=TranscriptHint;Note=Phosphoglucomutase {ECO:0000250|UniProtKB:P37012} [Source:UniProtKB/Swiss-Prot Q9P931];type=Complete
Scaffold23	AUGUSTUS	CDS	88142	88218	1	-	0	Parent=GENE00071.1
Scaffold23	AUGUSTUS	CDS	88061	88082	1	-	1	Parent=GENE00071.1
Scaffold23	AUGUSTUS	CDS	87619	88002	1	-	0	Parent=GENE00071.1
Scaffold23	AUGUSTUS	CDS	87385	87561	1	-	0	Parent=GENE00071.1
Scaffold23	AUGUSTUS	gene	88343	89346	1.82	+	.	ID=GENE00072;Name=17E5.220;Note=Putative dolichyldiphosphatase [Source:UniProtKB/Swiss-Prot Q9C2M6]
Scaffold23	AUGUSTUS	mRNA	88343	89346	1	+	.	ID=GENE00072.1;Parent=GENE00072;Name=17E5.220;prediction=TranscriptHint;Note=Putative dolichyldiphosphatase [Source:UniProtKB/Swiss-Prot Q9C2M6];type=Complete
Scaffold23	AUGUSTUS	CDS	88343	88406	1	+	0	Parent=GENE00072.1
Scaffold23	AUGUSTUS	CDS	88469	88533	1	+	2	Parent=GENE00072.1
Scaffold23	AUGUSTUS	CDS	88583	88709	1	+	0	Parent=GENE00072.1
Scaffold23	AUGUSTUS	CDS	88761	88808	1	+	2	Parent=GENE00072.1
Scaffold23	AUGUSTUS	CDS	88863	89007	1	+	2	Parent=GENE00072.1
Scaffold23	AUGUSTUS	CDS	89058	89346	1	+	1	Parent=GENE00072.1
Scaffold23	AUGUSTUS	mRNA	88343	89261	0.82	+	.	ID=GENE00072.2;Parent=GENE00072;Name=DOLPP1;prediction=TranscriptHint;Note=Dolichyldiphosphatase 1 [Source:UniProtKB/Swiss-Prot B0KWE9];type=Complete
Scaffold23	AUGUSTUS	CDS	88343	88406	1	+	0	Parent=GENE00072.2
Scaffold23	AUGUSTUS	CDS	88469	88533	1	+	2	Parent=GENE00072.2
Scaffold23	AUGUSTUS	CDS	88583	88709	1	+	0	Parent=GENE00072.2
Scaffold23	AUGUSTUS	CDS	88761	88808	1	+	2	Parent=GENE00072.2
Scaffold23	AUGUSTUS	CDS	88863	89007	1	+	2	Parent=GENE00072.2
Scaffold23	AUGUSTUS	CDS	89058	89131	0.92	+	1	Parent=GENE00072.2
Scaffold23	AUGUSTUS	CDS	89188	89261	0.9	+	2	Parent=GENE00072.2
Scaffold23	AUGUSTUS	gene	94725	96065	1	+	.	ID=GENE00073;Name=SPBC21B10.07;Note=Probable glycosidase C21B10.07 [Source:UniProtKB/Swiss-Prot Q9USW3]
Scaffold23	AUGUSTUS	mRNA	94725	96065	1	+	.	ID=GENE00073.1;Parent=GENE00073;Name=SPBC21B10.07;prediction=TranscriptHint;Note=Probable glycosidase C21B10.07 [Source:UniProtKB/Swiss-Prot Q9USW3];type=Complete
Scaffold23	AUGUSTUS	CDS	94725	94885	1	+	0	Parent=GENE00073.1
Scaffold23	AUGUSTUS	CDS	94941	95114	1	+	1	Parent=GENE00073.1
Scaffold23	AUGUSTUS	CDS	95165	95260	1	+	1	Parent=GENE00073.1
Scaffold23	AUGUSTUS	CDS	95312	95345	1	+	1	Parent=GENE00073.1
Scaffold23	AUGUSTUS	CDS	95412	95637	1	+	0	Parent=GENE00073.1
Scaffold23	AUGUSTUS	CDS	95692	95967	1	+	2	Parent=GENE00073.1
Scaffold23	AUGUSTUS	CDS	96022	96065	1	+	2	Parent=GENE00073.1
Scaffold23	AUGUSTUS	gene	96501	98429	0.79	+	.	ID=GENE00074;Name=GENE00074;Note=hypothetical protein Moror_14047 [Moniliophthora roreri MCA 2997] hypothetical protein Moror_14047 [Moniliophthora roreri MCA 2997] [Source:NCBI_NR 630182332]
Scaffold23	AUGUSTUS	mRNA	96501	98429	0.79	+	.	ID=GENE00074.1;Parent=GENE00074;Note=hypothetical protein Moror_14047 [Moniliophthora roreri MCA 2997] hypothetical protein Moror_14047 [Moniliophthora roreri MCA 2997] [Source:NCBI_NR 630182332];type=Complete;prediction=TranscriptHint
Scaffold23	AUGUSTUS	CDS	96501	96529	1	+	0	Parent=GENE00074.1
Scaffold23	AUGUSTUS	CDS	96579	96612	1	+	1	Parent=GENE00074.1
Scaffold23	AUGUSTUS	CDS	96671	96702	1	+	0	Parent=GENE00074.1
Scaffold23	AUGUSTUS	CDS	96757	96871	1	+	1	Parent=GENE00074.1
Scaffold23	AUGUSTUS	CDS	96929	96960	1	+	0	Parent=GENE00074.1
Scaffold23	AUGUSTUS	CDS	97016	97192	1	+	1	Parent=GENE00074.1
Scaffold23	AUGUSTUS	CDS	97248	97505	1	+	1	Parent=GENE00074.1
Scaffold23	AUGUSTUS	CDS	97560	97796	1	+	1	Parent=GENE00074.1
Scaffold23	AUGUSTUS	CDS	97850	98032	1	+	1	Parent=GENE00074.1
Scaffold23	AUGUSTUS	CDS	98105	98429	0.79	+	1	Parent=GENE00074.1
Scaffold23	AUGUSTUS	gene	98496	99947	0.5	+	.	ID=GENE00075;Name=GENE00075;Note=hypothetical protein GLOTRDRAFT_120831 [Gloeophyllum trabeum ATCC 11539] hypothetical protein GLOTRDRAFT_120831 [Gloeophyllum trabeum ATCC 11539] [Source:NCBI_NR 630351429]
Scaffold23	AUGUSTUS	mRNA	98496	99947	0.5	+	.	ID=GENE00075.1;Parent=GENE00075;Note=hypothetical protein GLOTRDRAFT_120831 [Gloeophyllum trabeum ATCC 11539] hypothetical protein GLOTRDRAFT_120831 [Gloeophyllum trabeum ATCC 11539] [Source:NCBI_NR 630351429];type=Complete;prediction=TranscriptHint
Scaffold23	AUGUSTUS	CDS	98496	98516	0.78	+	0	Parent=GENE00075.1
Scaffold23	AUGUSTUS	CDS	98625	98860	0.65	+	0	Parent=GENE00075.1
Scaffold23	AUGUSTUS	CDS	98935	98955	0.99	+	1	Parent=GENE00075.1
Scaffold23	AUGUSTUS	CDS	99015	99041	1	+	1	Parent=GENE00075.1
Scaffold23	AUGUSTUS	CDS	99096	99387	1	+	1	Parent=GENE00075.1
Scaffold23	AUGUSTUS	CDS	99468	99947	1	+	0	Parent=GENE00075.1
Scaffold23	AUGUSTUS	gene	100548	101387	0.59	-	.	ID=GENE00076;Name=BATDEDRAFT_20316;Note=NAD-dependent protein deacetylase SIR4 {ECO:0000255|HAMAP-Rule:MF_03161} [Source:UniProtKB/Swiss-Prot F4P804]
Scaffold23	AUGUSTUS	mRNA	100548	101387	0.59	-	.	ID=GENE00076.1;Parent=GENE00076;Name=BATDEDRAFT_20316;prediction=TranscriptHint;Note=NAD-dependent protein deacetylase SIR4 {ECO:0000255|HAMAP-Rule:MF_03161} [Source:UniProtKB/Swiss-Prot F4P804];type=Complete
Scaffold23	AUGUSTUS	CDS	101346	101387	0.6	-	0	Parent=GENE00076.1
Scaffold23	AUGUSTUS	CDS	101149	101277	1	-	0	Parent=GENE00076.1
Scaffold23	AUGUSTUS	CDS	100989	101078	1	-	0	Parent=GENE00076.1
Scaffold23	AUGUSTUS	CDS	100872	100930	1	-	0	Parent=GENE00076.1
Scaffold23	AUGUSTUS	CDS	100748	100819	1	-	1	Parent=GENE00076.1
Scaffold23	AUGUSTUS	CDS	100548	100692	0.97	-	1	Parent=GENE00076.1
Scaffold23	AUGUSTUS	gene	101434	102050	0.98	-	.	ID=GENE00077;Name=BATDEDRAFT_20316;Note=NAD-dependent protein deacetylase SIR4 {ECO:0000255|HAMAP-Rule:MF_03161} [Source:UniProtKB/Swiss-Prot F4P804]
Scaffold23	AUGUSTUS	mRNA	101434	102050	0.98	-	.	ID=GENE00077.1;Parent=GENE00077;Name=BATDEDRAFT_20316;prediction=TranscriptHint;Note=NAD-dependent protein deacetylase SIR4 {ECO:0000255|HAMAP-Rule:MF_03161} [Source:UniProtKB/Swiss-Prot F4P804];type=Complete
Scaffold23	AUGUSTUS	CDS	101776	102050	1	-	0	Parent=GENE00077.1
Scaffold23	AUGUSTUS	CDS	101673	101726	1	-	1	Parent=GENE00077.1
Scaffold23	AUGUSTUS	CDS	101579	101618	0.98	-	1	Parent=GENE00077.1
Scaffold23	AUGUSTUS	CDS	101496	101535	0.98	-	0	Parent=GENE00077.1
Scaffold23	AUGUSTUS	CDS	101434	101441	0.98	-	2	Parent=GENE00077.1
Scaffold23	AUGUSTUS	gene	102072	103305	1	+	.	ID=GENE00078;Name=PEX7;Note=Peroxisomal targeting signal 2 receptor [Source:UniProtKB/Swiss-Prot O59894]
Scaffold23	AUGUSTUS	mRNA	102072	103305	1	+	.	ID=GENE00078.1;Parent=GENE00078;Name=PEX7;prediction=TranscriptHint;Note=Peroxisomal targeting signal 2 receptor [Source:UniProtKB/Swiss-Prot O59894];type=Complete
Scaffold23	AUGUSTUS	CDS	102072	102259	1	+	0	Parent=GENE00078.1
Scaffold23	AUGUSTUS	CDS	102308	102419	1	+	1	Parent=GENE00078.1
Scaffold23	AUGUSTUS	CDS	102469	102582	1	+	0	Parent=GENE00078.1
Scaffold23	AUGUSTUS	CDS	102637	103097	1	+	0	Parent=GENE00078.1
Scaffold23	AUGUSTUS	CDS	103152	103305	1	+	1	Parent=GENE00078.1
Scaffold23	AUGUSTUS	gene	103625	104784	1	-	.	ID=GENE00079;Name=NFIA_089530;Note=Probable endo-1,3(4)-beta-glucanase NFIA_089530 [Source:UniProtKB/Swiss-Prot A1DHY9]
Scaffold23	AUGUSTUS	mRNA	103625	104784	1	-	.	ID=GENE00079.1;Parent=GENE00079;Name=NFIA_089530;prediction=TranscriptHint;Note=Probable endo-1,3(4)-beta-glucanase NFIA_089530 [Source:UniProtKB/Swiss-Prot A1DHY9];type=Complete
Scaffold23	AUGUSTUS	CDS	104723	104784	1	-	0	Parent=GENE00079.1
Scaffold23	AUGUSTUS	CDS	104508	104669	1	-	1	Parent=GENE00079.1
Scaffold23	AUGUSTUS	CDS	104362	104457	1	-	1	Parent=GENE00079.1
Scaffold23	AUGUSTUS	CDS	104280	104311	1	-	1	Parent=GENE00079.1
Scaffold23	AUGUSTUS	CDS	103730	104218	1	-	2	Parent=GENE00079.1
Scaffold23	AUGUSTUS	CDS	103625	103671	1	-	2	Parent=GENE00079.1
Scaffold23	AUGUSTUS	gene	104874	105177	0.67	-	.	ID=GENE00080;Name=GENE00080
Scaffold23	AUGUSTUS	mRNA	104874	105177	0.67	-	.	ID=GENE00080.1;Parent=GENE00080;type=Complete;prediction=TranscriptHint
Scaffold23	AUGUSTUS	CDS	105110	105177	0.67	-	0	Parent=GENE00080.1
Scaffold23	AUGUSTUS	CDS	104874	105018	1	-	1	Parent=GENE00080.1
Scaffold23	AUGUSTUS	gene	105642	105942	0.99	-	.	ID=GENE00081;Name=GENE00081;Note=hypothetical protein PUNSTDRAFT_101340 [Punctularia strigosozonata HHB-11173 SS5] hypothetical protein PUNSTDRAFT_101340 [Punctularia strigosozonata HHB-11173 SS5] [Source:NCBI_NR 599106060]
Scaffold23	AUGUSTUS	mRNA	105642	105942	0.99	-	.	ID=GENE00081.1;Parent=GENE00081;Note=hypothetical protein PUNSTDRAFT_101340 [Punctularia strigosozonata HHB-11173 SS5] hypothetical protein PUNSTDRAFT_101340 [Punctularia strigosozonata HHB-11173 SS5] [Source:NCBI_NR 599106060];type=Complete;prediction=TranscriptHint
Scaffold23	AUGUSTUS	CDS	105847	105942	1	-	0	Parent=GENE00081.1
Scaffold23	AUGUSTUS	CDS	105642	105794	0.99	-	0	Parent=GENE00081.1
Scaffold23	AUGUSTUS	gene	106062	108459	1	+	.	ID=GENE00082;Name=seb1;Note=Rpb7-binding protein seb1 [Source:UniProtKB/Swiss-Prot Q9UTE3]
Scaffold23	AUGUSTUS	mRNA	106062	108459	1	+	.	ID=GENE00082.1;Parent=GENE00082;Name=seb1;prediction=TranscriptHint;Note=Rpb7-binding protein seb1 [Source:UniProtKB/Swiss-Prot Q9UTE3];type=Complete
Scaffold23	AUGUSTUS	CDS	106062	106076	1	+	0	Parent=GENE00082.1
Scaffold23	AUGUSTUS	CDS	106126	106221	1	+	0	Parent=GENE00082.1
Scaffold23	AUGUSTUS	CDS	106286	106531	1	+	0	Parent=GENE00082.1
Scaffold23	AUGUSTUS	CDS	106794	106893	1	+	0	Parent=GENE00082.1
Scaffold23	AUGUSTUS	CDS	107005	107236	1	+	2	Parent=GENE00082.1
Scaffold23	AUGUSTUS	CDS	107286	108459	1	+	1	Parent=GENE00082.1
Scaffold23	AUGUSTUS	gene	108558	109181	0.2	+	.	ID=GENE00083;Name=GENE00083
Scaffold23	AUGUSTUS	mRNA	108558	109181	0.2	+	.	ID=GENE00083.1;Parent=GENE00083;type=Complete;prediction=TranscriptHint
Scaffold23	AUGUSTUS	CDS	108558	108839	0.44	+	0	Parent=GENE00083.1
Scaffold23	AUGUSTUS	CDS	109031	109059	0.36	+	0	Parent=GENE00083.1
Scaffold23	AUGUSTUS	CDS	109130	109181	0.36	+	1	Parent=GENE00083.1
Scaffold23	AUGUSTUS	gene	109218	110040	1	+	.	ID=GENE00084;Name=GENE00084;Note=hypothetical protein GALMADRAFT_81191 [Galerina marginata CBS 339.88] [Source:NCBI_NR 648152317]
Scaffold23	AUGUSTUS	mRNA	109218	110040	1	+	.	ID=GENE00084.1;Parent=GENE00084;Note=hypothetical protein GALMADRAFT_81191 [Galerina marginata CBS 339.88] [Source:NCBI_NR 648152317];type=Complete;prediction=TranscriptHint
Scaffold23	AUGUSTUS	CDS	109218	109531	1	+	0	Parent=GENE00084.1
Scaffold23	AUGUSTUS	CDS	109581	110040	1	+	1	Parent=GENE00084.1
Scaffold23	AUGUSTUS	gene	110157	111196	0.85	+	.	ID=GENE00085;Name=GENE00085;Note=glycosyltransferase family 69 protein [Laccaria bicolor S238N-H82] glycosyltransferase family 69 protein [Laccaria bicolor S238N-H82] [Source:NCBI_NR 170098050]
Scaffold23	AUGUSTUS	mRNA	110157	111196	0.85	+	.	ID=GENE00085.1;Parent=GENE00085;Note=glycosyltransferase family 69 protein [Laccaria bicolor S238N-H82] glycosyltransferase family 69 protein [Laccaria bicolor S238N-H82] [Source:NCBI_NR 170098050];type=Complete;prediction=TranscriptHint
Scaffold23	AUGUSTUS	CDS	110157	110212	0.85	+	0	Parent=GENE00085.1
Scaffold23	AUGUSTUS	CDS	110268	111053	1	+	1	Parent=GENE00085.1
Scaffold23	AUGUSTUS	CDS	111115	111196	1	+	1	Parent=GENE00085.1
Scaffold23	AUGUSTUS	gene	112935	116477	0.25	+	.	ID=GENE00086;Name=GENE00086;Note=hypothetical protein GALMADRAFT_241095 [Galerina marginata CBS 339.88] [Source:NCBI_NR 648167032]
Scaffold23	AUGUSTUS	mRNA	112935	116477	0.25	+	.	ID=GENE00086.1;Parent=GENE00086;Note=hypothetical protein GALMADRAFT_241095 [Galerina marginata CBS 339.88] [Source:NCBI_NR 648167032];type=Complete;prediction=TranscriptHint
Scaffold23	AUGUSTUS	CDS	112935	114134	0.29	+	0	Parent=GENE00086.1
Scaffold23	AUGUSTUS	CDS	114188	114364	0.57	+	0	Parent=GENE00086.1
Scaffold23	AUGUSTUS	CDS	114415	115351	0.83	+	0	Parent=GENE00086.1
Scaffold23	AUGUSTUS	CDS	115630	115710	0.87	+	2	Parent=GENE00086.1
Scaffold23	AUGUSTUS	CDS	115762	116477	1	+	2	Parent=GENE00086.1
Scaffold23	AUGUSTUS	gene	116510	118212	0.92	+	.	ID=GENE00087;Name=GENE00087;Note=hypothetical protein GALMADRAFT_241095 [Galerina marginata CBS 339.88] [Source:NCBI_NR 648167032]
Scaffold23	AUGUSTUS	mRNA	116510	118212	0.92	+	.	ID=GENE00087.1;Parent=GENE00087;Note=hypothetical protein GALMADRAFT_241095 [Galerina marginata CBS 339.88] [Source:NCBI_NR 648167032];type=Complete;prediction=TranscriptHint
Scaffold23	AUGUSTUS	CDS	116510	116765	0.92	+	0	Parent=GENE00087.1
Scaffold23	AUGUSTUS	CDS	116822	116922	1	+	2	Parent=GENE00087.1
Scaffold23	AUGUSTUS	CDS	116978	117165	1	+	0	Parent=GENE00087.1
Scaffold23	AUGUSTUS	CDS	117215	117976	1	+	1	Parent=GENE00087.1
Scaffold23	AUGUSTUS	CDS	118029	118212	1	+	1	Parent=GENE00087.1
Scaffold23	AUGUSTUS	gene	123685	124454	2.39	+	.	ID=GENE00088;Name=GENE00088
Scaffold23	AUGUSTUS	mRNA	123685	124434	0.44	+	.	ID=GENE00088.1;Parent=GENE00088;type=Complete;prediction=TranscriptHint
Scaffold23	AUGUSTUS	CDS	123685	123761	0.89	+	0	Parent=GENE00088.1
Scaffold23	AUGUSTUS	CDS	123824	123986	1	+	1	Parent=GENE00088.1
Scaffold23	AUGUSTUS	CDS	124036	124074	0.85	+	0	Parent=GENE00088.1
Scaffold23	AUGUSTUS	CDS	124216	124254	0.55	+	0	Parent=GENE00088.1
Scaffold23	AUGUSTUS	CDS	124315	124434	0.55	+	0	Parent=GENE00088.1
Scaffold23	AUGUSTUS	mRNA	123685	124454	0.68	+	.	ID=GENE00088.2;Parent=GENE00088;type=Complete;prediction=TranscriptHint
Scaffold23	AUGUSTUS	CDS	123685	123761	0.83	+	0	Parent=GENE00088.2
Scaffold23	AUGUSTUS	CDS	123824	123986	1	+	1	Parent=GENE00088.2
Scaffold23	AUGUSTUS	CDS	124036	124096	0.83	+	0	Parent=GENE00088.2
Scaffold23	AUGUSTUS	CDS	124213	124254	1	+	2	Parent=GENE00088.2
Scaffold23	AUGUSTUS	CDS	124315	124454	1	+	2	Parent=GENE00088.2
Scaffold23	AUGUSTUS	mRNA	123980	124454	0.56	+	.	ID=GENE00088.3;Parent=GENE00088;type=Complete;prediction=TranscriptHint
Scaffold23	AUGUSTUS	CDS	123980	123986	0.88	+	0	Parent=GENE00088.3
Scaffold23	AUGUSTUS	CDS	124036	124074	0.56	+	2	Parent=GENE00088.3
Scaffold23	AUGUSTUS	CDS	124213	124254	1	+	2	Parent=GENE00088.3
Scaffold23	AUGUSTUS	CDS	124315	124454	1	+	2	Parent=GENE00088.3
Scaffold23	AUGUSTUS	mRNA	123685	124454	0.71	+	.	ID=GENE00088.4;Parent=GENE00088;type=Complete;prediction=TranscriptHint
Scaffold23	AUGUSTUS	CDS	123685	123761	0.71	+	0	Parent=GENE00088.4
Scaffold23	AUGUSTUS	CDS	123824	123981	0.81	+	1	Parent=GENE00088.4
Scaffold23	AUGUSTUS	CDS	124213	124254	1	+	2	Parent=GENE00088.4
Scaffold23	AUGUSTUS	CDS	124315	124454	1	+	2	Parent=GENE00088.4
Scaffold23	AUGUSTUS	gene	124490	124903	0.47	+	.	ID=GENE00089;Name=GENE00089
Scaffold23	AUGUSTUS	mRNA	124490	124903	0.47	+	.	ID=GENE00089.1;Parent=GENE00089;type=Complete;prediction=TranscriptHint
Scaffold23	AUGUSTUS	CDS	124490	124636	0.47	+	0	Parent=GENE00089.1
Scaffold23	AUGUSTUS	CDS	124709	124903	1	+	0	Parent=GENE00089.1
Scaffold23	AUGUSTUS	gene	125572	125895	0.77	-	.	ID=GENE00090;Name=CYB2;Note=Cytochrome b2, mitochondrial [Source:UniProtKB/Swiss-Prot P00175]
Scaffold23	AUGUSTUS	mRNA	125572	125895	0.77	-	.	ID=GENE00090.1;Parent=GENE00090;Name=CYB2;prediction=TranscriptHint;Note=Cytochrome b2, mitochondrial [Source:UniProtKB/Swiss-Prot P00175];type=Complete
Scaffold23	AUGUSTUS	CDS	125572	125895	0.77	-	0	Parent=GENE00090.1
Scaffold23	AUGUSTUS	gene	128987	130731	0.11	+	.	ID=GENE00091;Name=GENE00091;Note=hypothetical protein Moror_14044 [Moniliophthora roreri MCA 2997] hypothetical protein Moror_14044 [Moniliophthora roreri MCA 2997] [Source:NCBI_NR 630182323]
Scaffold23	AUGUSTUS	mRNA	128987	130731	0.11	+	.	ID=GENE00091.1;Parent=GENE00091;Note=hypothetical protein Moror_14044 [Moniliophthora roreri MCA 2997] hypothetical protein Moror_14044 [Moniliophthora roreri MCA 2997] [Source:NCBI_NR 630182323];type=Complete;prediction=TranscriptHint
Scaffold23	AUGUSTUS	CDS	128987	129094	0.21	+	0	Parent=GENE00091.1
Scaffold23	AUGUSTUS	CDS	129153	129205	0.26	+	0	Parent=GENE00091.1
Scaffold23	AUGUSTUS	CDS	129274	129357	0.31	+	1	Parent=GENE00091.1
Scaffold23	AUGUSTUS	CDS	129412	129555	0.59	+	1	Parent=GENE00091.1
Scaffold23	AUGUSTUS	CDS	129617	129737	0.97	+	1	Parent=GENE00091.1
Scaffold23	AUGUSTUS	CDS	129898	130731	0.68	+	0	Parent=GENE00091.1
Scaffold23	AUGUSTUS	gene	130883	131725	1	-	.	ID=GENE00092;Name=NNT1;Note=Protein N-methyltransferase NNT1 {ECO:0000250|UniProtKB:Q05874} [Source:UniProtKB/Swiss-Prot Q5A013]
Scaffold23	AUGUSTUS	mRNA	130883	131725	1	-	.	ID=GENE00092.1;Parent=GENE00092;Name=NNT1;prediction=TranscriptHint;Note=Protein N-methyltransferase NNT1 {ECO:0000250|UniProtKB:Q05874} [Source:UniProtKB/Swiss-Prot Q5A013];type=Complete
Scaffold23	AUGUSTUS	CDS	130883	131725	1	-	0	Parent=GENE00092.1
Scaffold23	AUGUSTUS	gene	131832	133073	1	+	.	ID=GENE00093;Name=GENE00093;Note=hypothetical protein Moror_3560 [Moniliophthora roreri MCA 2997] hypothetical protein Moror_3560 [Moniliophthora roreri MCA 2997] [Source:NCBI_NR 630212534]
Scaffold23	AUGUSTUS	mRNA	131832	133073	1	+	.	ID=GENE00093.1;Parent=GENE00093;Note=hypothetical protein Moror_3560 [Moniliophthora roreri MCA 2997] hypothetical protein Moror_3560 [Moniliophthora roreri MCA 2997] [Source:NCBI_NR 630212534];type=Complete;prediction=TranscriptHint
Scaffold23	AUGUSTUS	CDS	131832	132029	1	+	0	Parent=GENE00093.1
Scaffold23	AUGUSTUS	CDS	132075	133073	1	+	0	Parent=GENE00093.1
Scaffold23	AUGUSTUS	gene	135343	135785	0.89	-	.	ID=GENE00094;Name=ubi::crp-6;Note=Ubiquitin-40S ribosomal protein S27a [Source:UniProtKB/Swiss-Prot P14799]
Scaffold23	AUGUSTUS	mRNA	135343	135785	0.89	-	.	ID=GENE00094.1;Parent=GENE00094;Name=ubi::crp-6;prediction=TranscriptHint;Note=Ubiquitin-40S ribosomal protein S27a [Source:UniProtKB/Swiss-Prot P14799];type=Complete
Scaffold23	AUGUSTUS	CDS	135780	135785	1	-	0	Parent=GENE00094.1
Scaffold23	AUGUSTUS	CDS	135682	135705	0.89	-	0	Parent=GENE00094.1
Scaffold23	AUGUSTUS	CDS	135486	135620	1	-	0	Parent=GENE00094.1
Scaffold23	AUGUSTUS	CDS	135343	135429	1	-	0	Parent=GENE00094.1
Scaffold23	AUGUSTUS	gene	135824	136802	0.35	-	.	ID=GENE00095;Name=GENE00095
Scaffold23	AUGUSTUS	mRNA	135824	136802	0.35	-	.	ID=GENE00095.1;Parent=GENE00095;type=Complete;prediction=TranscriptHint
Scaffold23	AUGUSTUS	CDS	136689	136802	0.76	-	0	Parent=GENE00095.1
Scaffold23	AUGUSTUS	CDS	136025	136109	0.78	-	0	Parent=GENE00095.1
Scaffold23	AUGUSTUS	CDS	135883	135966	0.78	-	2	Parent=GENE00095.1
Scaffold23	AUGUSTUS	CDS	135824	135834	1	-	2	Parent=GENE00095.1
Scaffold23	AUGUSTUS	gene	138042	139578	0.75	+	.	ID=GENE00096;Name=rfc3;Note=Replication factor C subunit 3 [Source:UniProtKB/Swiss-Prot O14003]
Scaffold23	AUGUSTUS	mRNA	138042	139578	0.75	+	.	ID=GENE00096.1;Parent=GENE00096;Name=rfc3;prediction=TranscriptHint;Note=Replication factor C subunit 3 [Source:UniProtKB/Swiss-Prot O14003];type=Complete
Scaffold23	AUGUSTUS	CDS	138042	138112	0.75	+	0	Parent=GENE00096.1
Scaffold23	AUGUSTUS	CDS	138163	138321	0.75	+	1	Parent=GENE00096.1
Scaffold23	AUGUSTUS	CDS	138373	138437	1	+	1	Parent=GENE00096.1
Scaffold23	AUGUSTUS	CDS	138490	138623	1	+	2	Parent=GENE00096.1
Scaffold23	AUGUSTUS	CDS	138677	138990	1	+	0	Parent=GENE00096.1
Scaffold23	AUGUSTUS	CDS	139043	139254	1	+	1	Parent=GENE00096.1
Scaffold23	AUGUSTUS	CDS	139302	139434	1	+	2	Parent=GENE00096.1
Scaffold23	AUGUSTUS	CDS	139488	139578	1	+	1	Parent=GENE00096.1
Scaffold23	AUGUSTUS	gene	139658	141183	0.5	-	.	ID=GENE00097;Name=GENE00097;Note=proteophosphoglycan ppg4 [Moniliophthora roreri MCA 2997] proteophosphoglycan ppg4 [Moniliophthora roreri MCA 2997] [Source:NCBI_NR 630177743]
Scaffold23	AUGUSTUS	mRNA	139658	141183	0.5	-	.	ID=GENE00097.1;Parent=GENE00097;Note=proteophosphoglycan ppg4 [Moniliophthora roreri MCA 2997] proteophosphoglycan ppg4 [Moniliophthora roreri MCA 2997] [Source:NCBI_NR 630177743];type=Complete;prediction=TranscriptHint
Scaffold23	AUGUSTUS	CDS	140541	141183	0.52	-	0	Parent=GENE00097.1
Scaffold23	AUGUSTUS	CDS	139658	140487	0.77	-	2	Parent=GENE00097.1
Scaffold23	AUGUSTUS	gene	142720	143034	0.72	+	.	ID=GENE00098;Name=GENE00098;Note=hypothetical protein MPER_11866 [Moniliophthora perniciosa FA553] hypothetical protein MPER_11866 [Moniliophthora perniciosa FA553] [Source:NCBI_NR 238579436]
Scaffold23	AUGUSTUS	mRNA	142720	143034	0.72	+	.	ID=GENE00098.1;Parent=GENE00098;Note=hypothetical protein MPER_11866 [Moniliophthora perniciosa FA553] hypothetical protein MPER_11866 [Moniliophthora perniciosa FA553] [Source:NCBI_NR 238579436];type=Complete;prediction=TranscriptHint
Scaffold23	AUGUSTUS	CDS	142720	142740	0.72	+	0	Parent=GENE00098.1
Scaffold23	AUGUSTUS	CDS	142795	142902	0.72	+	0	Parent=GENE00098.1
Scaffold23	AUGUSTUS	CDS	142951	143034	1	+	0	Parent=GENE00098.1
Scaffold23	AUGUSTUS	gene	143368	144176	0.77	+	.	ID=GENE00099;Name=Trappc12;Note=Trafficking protein particle complex subunit 12 [Source:UniProtKB/Swiss-Prot Q8K2L8]
Scaffold23	AUGUSTUS	mRNA	143368	144176	0.77	+	.	ID=GENE00099.1;Parent=GENE00099;Name=Trappc12;prediction=TranscriptHint;Note=Trafficking protein particle complex subunit 12 [Source:UniProtKB/Swiss-Prot Q8K2L8];type=Complete
Scaffold23	AUGUSTUS	CDS	143368	143430	0.89	+	0	Parent=GENE00099.1
Scaffold23	AUGUSTUS	CDS	143493	143762	1	+	0	Parent=GENE00099.1
Scaffold23	AUGUSTUS	CDS	143819	143869	1	+	0	Parent=GENE00099.1
Scaffold23	AUGUSTUS	CDS	143919	143997	1	+	0	Parent=GENE00099.1
Scaffold23	AUGUSTUS	CDS	144055	144176	0.88	+	2	Parent=GENE00099.1
Scaffold23	AUGUSTUS	gene	144365	145193	0.31	+	.	ID=GENE00100;Name=GENE00100
Scaffold23	AUGUSTUS	mRNA	144365	145193	0.31	+	.	ID=GENE00100.1;Parent=GENE00100;type=Complete;prediction=TranscriptHint
Scaffold23	AUGUSTUS	CDS	144365	144412	0.36	+	0	Parent=GENE00100.1
Scaffold23	AUGUSTUS	CDS	144987	145193	0.58	+	0	Parent=GENE00100.1
Scaffold23	AUGUSTUS	gene	145267	148138	1	+	.	ID=GENE00101;Name=GENE00101;Note=hypothetical protein Moror_3566 [Moniliophthora roreri MCA 2997] hypothetical protein Moror_3566 [Moniliophthora roreri MCA 2997] [Source:NCBI_NR 630212552]
Scaffold23	AUGUSTUS	mRNA	145267	148138	1	+	.	ID=GENE00101.1;Parent=GENE00101;Note=hypothetical protein Moror_3566 [Moniliophthora roreri MCA 2997] hypothetical protein Moror_3566 [Moniliophthora roreri MCA 2997] [Source:NCBI_NR 630212552];type=Complete;prediction=TranscriptHint
Scaffold23	AUGUSTUS	CDS	145267	145402	1	+	0	Parent=GENE00101.1
Scaffold23	AUGUSTUS	CDS	145457	145523	1	+	2	Parent=GENE00101.1
Scaffold23	AUGUSTUS	CDS	145578	145657	1	+	1	Parent=GENE00101.1
Scaffold23	AUGUSTUS	CDS	145716	146098	1	+	2	Parent=GENE00101.1
Scaffold23	AUGUSTUS	CDS	146149	146288	1	+	0	Parent=GENE00101.1
Scaffold23	AUGUSTUS	CDS	146341	148034	1	+	1	Parent=GENE00101.1
Scaffold23	AUGUSTUS	CDS	148089	148138	1	+	2	Parent=GENE00101.1
Scaffold23	AUGUSTUS	gene	148233	148496	1	+	.	ID=GENE00102;Name=GENE00102
Scaffold23	AUGUSTUS	mRNA	148233	148496	1	+	.	ID=GENE00102.1;Parent=GENE00102;type=Complete;prediction=TranscriptHint
Scaffold23	AUGUSTUS	CDS	148233	148496	1	+	0	Parent=GENE00102.1
Scaffold23	AUGUSTUS	gene	148521	149024	1	+	.	ID=GENE00103;Name=Ping_1243;Note=UPF0303 protein Ping_1243 {ECO:0000255|HAMAP-Rule:MF_00761} [Source:UniProtKB/Swiss-Prot A1SUA8]
Scaffold23	AUGUSTUS	mRNA	148521	149024	1	+	.	ID=GENE00103.1;Parent=GENE00103;Name=Ping_1243;prediction=TranscriptHint;Note=UPF0303 protein Ping_1243 {ECO:0000255|HAMAP-Rule:MF_00761} [Source:UniProtKB/Swiss-Prot A1SUA8];type=Complete
Scaffold23	AUGUSTUS	CDS	148521	149024	1	+	0	Parent=GENE00103.1
Scaffold23	AUGUSTUS	gene	149052	151753	0.68	+	.	ID=GENE00104;Name=GENE00104;Note=predicted protein [Postia placenta Mad-698-R] predicted protein [Postia placenta Mad-698-R] [Source:NCBI_NR 242220914]
Scaffold23	AUGUSTUS	mRNA	149052	151753	0.68	+	.	ID=GENE00104.1;Parent=GENE00104;Note=predicted protein [Postia placenta Mad-698-R] predicted protein [Postia placenta Mad-698-R] [Source:NCBI_NR 242220914];type=Complete;prediction=TranscriptHint
Scaffold23	AUGUSTUS	CDS	149052	149193	1	+	0	Parent=GENE00104.1
Scaffold23	AUGUSTUS	CDS	150214	150587	0.99	+	2	Parent=GENE00104.1
Scaffold23	AUGUSTUS	CDS	150642	150797	0.95	+	0	Parent=GENE00104.1
Scaffold23	AUGUSTUS	CDS	150845	151753	0.72	+	0	Parent=GENE00104.1
Scaffold23	AUGUSTUS	gene	152858	154038	0.64	+	.	ID=GENE00105;Name=GENE00105
Scaffold23	AUGUSTUS	mRNA	152858	154038	0.64	+	.	ID=GENE00105.1;Parent=GENE00105;type=Complete;prediction=TranscriptHint
Scaffold23	AUGUSTUS	CDS	152858	153967	0.64	+	0	Parent=GENE00105.1
Scaffold23	AUGUSTUS	CDS	154030	154038	0.78	+	0	Parent=GENE00105.1
Scaffold23	AUGUSTUS	gene	154500	154712	1	+	.	ID=GENE00106;Name=GENE00106
Scaffold23	AUGUSTUS	mRNA	154500	154712	1	+	.	ID=GENE00106.1;Parent=GENE00106;type=Complete;prediction=TranscriptHint
Scaffold23	AUGUSTUS	CDS	154500	154712	1	+	0	Parent=GENE00106.1
Scaffold23	AUGUSTUS	gene	157385	161902	0.08	+	.	ID=GENE00107;Name=GENE00107;Note=hypothetical protein GALMADRAFT_63042 [Galerina marginata CBS 339.88] [Source:NCBI_NR 648165987]
Scaffold23	AUGUSTUS	mRNA	157385	161902	0.08	+	.	ID=GENE00107.1;Parent=GENE00107;Note=hypothetical protein GALMADRAFT_63042 [Galerina marginata CBS 339.88] [Source:NCBI_NR 648165987];type=Complete;prediction=TranscriptHint
Scaffold23	AUGUSTUS	CDS	157385	157642	0.75	+	0	Parent=GENE00107.1
Scaffold23	AUGUSTUS	CDS	157729	158608	0.94	+	0	Parent=GENE00107.1
Scaffold23	AUGUSTUS	CDS	158754	159422	0.28	+	2	Parent=GENE00107.1
Scaffold23	AUGUSTUS	CDS	160376	160464	0.2	+	2	Parent=GENE00107.1
Scaffold23	AUGUSTUS	CDS	160779	161134	0.57	+	0	Parent=GENE00107.1
Scaffold23	AUGUSTUS	CDS	161191	161902	1	+	1	Parent=GENE00107.1
Scaffold23	AUGUSTUS	gene	161959	163065	0.61	+	.	ID=GENE00108;Name=GENE00108
Scaffold23	AUGUSTUS	mRNA	161959	163065	0.61	+	.	ID=GENE00108.1;Parent=GENE00108;region=Repeat;type=Complete;prediction=TranscriptHint
Scaffold23	AUGUSTUS	CDS	161959	161979	0.61	+	0	Parent=GENE00108.1
Scaffold23	AUGUSTUS	CDS	162031	162059	1	+	0	Parent=GENE00108.1
Scaffold23	AUGUSTUS	CDS	162117	162138	1	+	1	Parent=GENE00108.1
Scaffold23	AUGUSTUS	CDS	162189	162344	1	+	0	Parent=GENE00108.1
Scaffold23	AUGUSTUS	CDS	162396	162739	1	+	0	Parent=GENE00108.1
Scaffold23	AUGUSTUS	CDS	162791	162798	1	+	1	Parent=GENE00108.1
Scaffold23	AUGUSTUS	CDS	162843	162887	1	+	2	Parent=GENE00108.1
Scaffold23	AUGUSTUS	CDS	162944	162992	1	+	2	Parent=GENE00108.1
Scaffold23	AUGUSTUS	CDS	163050	163065	1	+	1	Parent=GENE00108.1
Scaffold23	AUGUSTUS	gene	164819	166144	0.97	+	.	ID=GENE00109;Name=GENE00109
Scaffold23	AUGUSTUS	mRNA	164819	166144	0.97	+	.	ID=GENE00109.1;Parent=GENE00109;type=Complete;prediction=TranscriptHint
Scaffold23	AUGUSTUS	CDS	164819	166144	0.97	+	0	Parent=GENE00109.1
Scaffold23	AUGUSTUS	gene	166494	167967	0.15	-	.	ID=GENE00110;Name=ARE2;Note=Sterol O-acyltransferase 2 [Source:UniProtKB/Swiss-Prot Q876L2]
Scaffold23	AUGUSTUS	mRNA	166494	167967	0.15	-	.	ID=GENE00110.1;Parent=GENE00110;Name=ARE2;prediction=TranscriptHint;Note=Sterol O-acyltransferase 2 [Source:UniProtKB/Swiss-Prot Q876L2];type=Complete
Scaffold23	AUGUSTUS	CDS	167387	167967	0.16	-	0	Parent=GENE00110.1
Scaffold23	AUGUSTUS	CDS	167150	167337	0.32	-	1	Parent=GENE00110.1
Scaffold23	AUGUSTUS	CDS	167063	167096	0.46	-	2	Parent=GENE00110.1
Scaffold23	AUGUSTUS	CDS	166961	166991	1	-	1	Parent=GENE00110.1
Scaffold23	AUGUSTUS	CDS	166714	166904	1	-	0	Parent=GENE00110.1
Scaffold23	AUGUSTUS	CDS	166494	166650	1	-	1	Parent=GENE00110.1
Scaffold23	AUGUSTUS	gene	169421	171214	0.99	-	.	ID=GENE00111;Name=FBXO9;Note=F-box only protein 9 [Source:UniProtKB/Swiss-Prot Q9UK97]
Scaffold23	AUGUSTUS	mRNA	169421	171214	0.99	-	.	ID=GENE00111.1;Parent=GENE00111;Name=FBXO9;region=Repeat;prediction=TranscriptHint;Note=F-box only protein 9 [Source:UniProtKB/Swiss-Prot Q9UK97];type=Complete
Scaffold23	AUGUSTUS	CDS	170400	171214	0.99	-	0	Parent=GENE00111.1
Scaffold23	AUGUSTUS	CDS	170176	170343	1	-	1	Parent=GENE00111.1
Scaffold23	AUGUSTUS	CDS	170092	170125	1	-	1	Parent=GENE00111.1
Scaffold23	AUGUSTUS	CDS	170001	170032	1	-	0	Parent=GENE00111.1
Scaffold23	AUGUSTUS	CDS	169848	169950	1	-	1	Parent=GENE00111.1
Scaffold23	AUGUSTUS	CDS	169421	169792	1	-	0	Parent=GENE00111.1
Scaffold23	AUGUSTUS	gene	175825	177250	0.97	+	.	ID=GENE00112;Name=GENE00112;Note=hypothetical protein CC1G_10148 [Coprinopsis cinerea okayama7#130] hypothetical protein CC1G_10148 [Coprinopsis cinerea okayama7#130] [Source:NCBI_NR 299744265]
Scaffold23	AUGUSTUS	mRNA	175825	177250	0.97	+	.	ID=GENE00112.1;Parent=GENE00112;Note=hypothetical protein CC1G_10148 [Coprinopsis cinerea okayama7#130] hypothetical protein CC1G_10148 [Coprinopsis cinerea okayama7#130] [Source:NCBI_NR 299744265];type=Complete;prediction=TranscriptHint
Scaffold23	AUGUSTUS	CDS	175825	175832	0.97	+	0	Parent=GENE00112.1
Scaffold23	AUGUSTUS	CDS	175887	175964	1	+	1	Parent=GENE00112.1
Scaffold23	AUGUSTUS	CDS	176019	176315	1	+	1	Parent=GENE00112.1
Scaffold23	AUGUSTUS	CDS	176369	176716	1	+	1	Parent=GENE00112.1
Scaffold23	AUGUSTUS	CDS	176773	177250	1	+	1	Parent=GENE00112.1
Scaffold23	AUGUSTUS	gene	177648	178631	0.93	+	.	ID=GENE00113;Name=GENE00113
Scaffold23	AUGUSTUS	mRNA	177648	178631	0.93	+	.	ID=GENE00113.1;Parent=GENE00113;type=Complete;prediction=TranscriptHint
Scaffold23	AUGUSTUS	CDS	177648	177763	0.93	+	0	Parent=GENE00113.1
Scaffold23	AUGUSTUS	CDS	177823	178441	1	+	1	Parent=GENE00113.1
Scaffold23	AUGUSTUS	CDS	178497	178631	1	+	0	Parent=GENE00113.1
Scaffold23	AUGUSTUS	gene	178804	179188	0.76	+	.	ID=GENE00114;Name=GENE00114
Scaffold23	AUGUSTUS	mRNA	178804	179188	0.76	+	.	ID=GENE00114.1;Parent=GENE00114;type=Complete;prediction=TranscriptHint
Scaffold23	AUGUSTUS	CDS	178804	179000	0.76	+	0	Parent=GENE00114.1
Scaffold23	AUGUSTUS	CDS	179062	179188	0.99	+	1	Parent=GENE00114.1
Scaffold23	AUGUSTUS	gene	179807	181064	0.85	-	.	ID=GENE00115;Name=rps10b;Note=40S ribosomal protein S10-B [Source:UniProtKB/Swiss-Prot O13614]
Scaffold23	AUGUSTUS	mRNA	179807	181064	0.85	-	.	ID=GENE00115.1;Parent=GENE00115;Name=rps10b;prediction=TranscriptHint;Note=40S ribosomal protein S10-B [Source:UniProtKB/Swiss-Prot O13614];type=Complete
Scaffold23	AUGUSTUS	CDS	180935	181064	0.98	-	0	Parent=GENE00115.1
Scaffold23	AUGUSTUS	CDS	180748	180872	0.85	-	2	Parent=GENE00115.1
Scaffold23	AUGUSTUS	CDS	180572	180598	1	-	0	Parent=GENE00115.1
Scaffold23	AUGUSTUS	CDS	180458	180518	1	-	0	Parent=GENE00115.1
Scaffold23	AUGUSTUS	CDS	180217	180400	1	-	2	Parent=GENE00115.1
Scaffold23	AUGUSTUS	CDS	179807	180155	1	-	1	Parent=GENE00115.1
Scaffold23	AUGUSTUS	gene	181343	182571	0.6	+	.	ID=GENE00116;Name=pi041;Note=Uncharacterized J domain-containing protein C17A3.05c [Source:UniProtKB/Swiss-Prot O13633]
Scaffold23	AUGUSTUS	mRNA	181343	182571	0.6	+	.	ID=GENE00116.1;Parent=GENE00116;Name=pi041;prediction=TranscriptHint;Note=Uncharacterized J domain-containing protein C17A3.05c [Source:UniProtKB/Swiss-Prot O13633];type=Complete
Scaffold23	AUGUSTUS	CDS	181343	181396	0.6	+	0	Parent=GENE00116.1
Scaffold23	AUGUSTUS	CDS	181448	181508	1	+	0	Parent=GENE00116.1
Scaffold23	AUGUSTUS	CDS	181562	181591	1	+	2	Parent=GENE00116.1
Scaffold23	AUGUSTUS	CDS	181649	181834	1	+	2	Parent=GENE00116.1
Scaffold23	AUGUSTUS	CDS	181886	182571	1	+	2	Parent=GENE00116.1
Scaffold23	AUGUSTUS	gene	183332	186123	0.23	+	.	ID=GENE00117;Name=PPP2R2B;Note=Serine/threonine-protein phosphatase 2A 55 kDa regulatory subunit B beta isoform [Source:UniProtKB/Swiss-Prot Q5R4A2]
Scaffold23	AUGUSTUS	mRNA	183332	186123	0.23	+	.	ID=GENE00117.1;Parent=GENE00117;Name=PPP2R2B;region=Repeat;prediction=TranscriptHint;Note=Serine/threonine-protein phosphatase 2A 55 kDa regulatory subunit B beta isoform [Source:UniProtKB/Swiss-Prot Q5R4A2];type=Complete
Scaffold23	AUGUSTUS	CDS	183332	183413	0.94	+	0	Parent=GENE00117.1
Scaffold23	AUGUSTUS	CDS	183494	183547	0.38	+	2	Parent=GENE00117.1
Scaffold23	AUGUSTUS	CDS	184529	184790	0.9	+	2	Parent=GENE00117.1
Scaffold23	AUGUSTUS	CDS	184848	184979	0.73	+	1	Parent=GENE00117.1
Scaffold23	AUGUSTUS	CDS	186037	186047	1	+	1	Parent=GENE00117.1
Scaffold23	AUGUSTUS	CDS	186098	186123	1	+	2	Parent=GENE00117.1
Scaffold23	AUGUSTUS	gene	186214	187523	0.99	+	.	ID=GENE00118;Name=PSRPK {ECO:0000303|PubMed:19657567};Note=Serine/threonine-protein kinase SRPK {ECO:0000303|PubMed:19657567} [Source:UniProtKB/Swiss-Prot Q45FA5]
Scaffold23	AUGUSTUS	mRNA	186214	187523	0.99	+	.	ID=GENE00118.1;Parent=GENE00118;Name=PSRPK {ECO:0000303|PubMed:19657567};prediction=TranscriptHint;Note=Serine/threonine-protein kinase SRPK {ECO:0000303|PubMed:19657567} [Source:UniProtKB/Swiss-Prot Q45FA5];type=Complete
Scaffold23	AUGUSTUS	CDS	186214	186721	0.99	+	0	Parent=GENE00118.1
Scaffold23	AUGUSTUS	CDS	186778	187523	1	+	2	Parent=GENE00118.1
Scaffold23	AUGUSTUS	gene	187997	189649	0.84	-	.	ID=GENE00119;Name=GENE00119;Note=hypothetical protein Moror_15577 [Moniliophthora roreri MCA 2997] hypothetical protein Moror_15577 [Moniliophthora roreri MCA 2997] [Source:NCBI_NR 630217825]
Scaffold23	AUGUSTUS	mRNA	187997	189649	0.84	-	.	ID=GENE00119.1;Parent=GENE00119;Note=hypothetical protein Moror_15577 [Moniliophthora roreri MCA 2997] hypothetical protein Moror_15577 [Moniliophthora roreri MCA 2997] [Source:NCBI_NR 630217825];type=Complete;prediction=TranscriptHint
Scaffold23	AUGUSTUS	CDS	187997	189649	0.84	-	0	Parent=GENE00119.1
Scaffold23	AUGUSTUS	gene	189805	190157	0.7	+	.	ID=GENE00120;Name=GENE00120
Scaffold23	AUGUSTUS	mRNA	189805	190157	0.7	+	.	ID=GENE00120.1;Parent=GENE00120;type=Complete;prediction=TranscriptHint
Scaffold23	AUGUSTUS	CDS	189805	189908	0.7	+	0	Parent=GENE00120.1
Scaffold23	AUGUSTUS	CDS	189957	190057	0.7	+	1	Parent=GENE00120.1
Scaffold23	AUGUSTUS	CDS	190114	190157	0.7	+	2	Parent=GENE00120.1
Scaffold23	AUGUSTUS	gene	190818	191450	1	+	.	ID=GENE00121;Name=GENE00121;Note=delta(24(24 ))-sterol reductase [Moniliophthora roreri MCA 2997] delta(24(24 ))-sterol reductase [Moniliophthora roreri MCA 2997] [Source:NCBI_NR 630177762]
Scaffold23	AUGUSTUS	mRNA	190818	191450	1	+	.	ID=GENE00121.1;Parent=GENE00121;region=Repeat;prediction=TranscriptHint;Note=delta(24(24 ))-sterol reductase [Moniliophthora roreri MCA 2997] delta(24(24 ))-sterol reductase [Moniliophthora roreri MCA 2997] [Source:NCBI_NR 630177762];type=Complete
Scaffold23	AUGUSTUS	CDS	190818	191350	1	+	0	Parent=GENE00121.1
Scaffold23	AUGUSTUS	CDS	191402	191450	1	+	1	Parent=GENE00121.1
Scaffold23	AUGUSTUS	gene	191772	192485	1.74	-	.	ID=GENE00122;Name=F4JCQ3_ARATH;Note=None [Source:UniProtKB/Swiss-Prot F4JCQ3]
Scaffold23	AUGUSTUS	mRNA	191772	192485	1	-	.	ID=GENE00122.1;Parent=GENE00122;Name=F4JCQ3_ARATH;prediction=TranscriptHint;Note=None [Source:UniProtKB/Swiss-Prot F4JCQ3];type=Complete
Scaffold23	AUGUSTUS	CDS	191772	192485	1	-	0	Parent=GENE00122.1
Scaffold23	AUGUSTUS	mRNA	191772	192431	0.74	-	.	ID=GENE00122.2;Parent=GENE00122;Name=F4JCQ3_ARATH;prediction=TranscriptHint;Note=None [Source:UniProtKB/Swiss-Prot F4JCQ3];type=Complete
Scaffold23	AUGUSTUS	CDS	191772	192431	0.74	-	0	Parent=GENE00122.2
Scaffold23	AUGUSTUS	gene	194724	195467	1	+	.	ID=GENE00123;Name=GENE00123;Note=Zn(2)-Cys(6) binuclear cluster domain-containing protein [Lentinula edodes] [Source:NCBI_NR 344323311]
Scaffold23	AUGUSTUS	mRNA	194724	195467	1	+	.	ID=GENE00123.1;Parent=GENE00123;Note=Zn(2)-Cys(6) binuclear cluster domain-containing protein [Lentinula edodes] [Source:NCBI_NR 344323311];type=Complete;prediction=TranscriptHint
Scaffold23	AUGUSTUS	CDS	194724	194975	1	+	0	Parent=GENE00123.1
Scaffold23	AUGUSTUS	CDS	195034	195062	1	+	0	Parent=GENE00123.1
Scaffold23	AUGUSTUS	CDS	195131	195467	1	+	1	Parent=GENE00123.1
Scaffold23	AUGUSTUS	gene	195668	196623	1.45	+	.	ID=GENE00124;Name=GENE00124;Note=Zn(2)-Cys(6) binuclear cluster domain-containing protein [Lentinula edodes] [Source:NCBI_NR 344323311]
Scaffold23	AUGUSTUS	mRNA	195668	196623	0.57	+	.	ID=GENE00124.1;Parent=GENE00124;Note=Zn(2)-Cys(6) binuclear cluster domain-containing protein [Lentinula edodes] [Source:NCBI_NR 344323311];type=Complete;prediction=TranscriptHint
Scaffold23	AUGUSTUS	CDS	195668	195736	0.61	+	0	Parent=GENE00124.1
Scaffold23	AUGUSTUS	CDS	195795	195960	1	+	0	Parent=GENE00124.1
Scaffold23	AUGUSTUS	CDS	196020	196514	1	+	2	Parent=GENE00124.1
Scaffold23	AUGUSTUS	CDS	196574	196623	0.87	+	2	Parent=GENE00124.1
Scaffold23	AUGUSTUS	mRNA	195729	196623	0.88	+	.	ID=GENE00124.2;Parent=GENE00124;Note=Zn(2)-Cys(6) binuclear cluster domain-containing protein [Lentinula edodes] [Source:NCBI_NR 344323311];type=Complete;prediction=TranscriptHint
Scaffold23	AUGUSTUS	CDS	195729	195740	1	+	0	Parent=GENE00124.2
Scaffold23	AUGUSTUS	CDS	195795	195960	1	+	0	Parent=GENE00124.2
Scaffold23	AUGUSTUS	CDS	196020	196514	1	+	2	Parent=GENE00124.2
Scaffold23	AUGUSTUS	CDS	196574	196623	0.88	+	2	Parent=GENE00124.2
Scaffold23	AUGUSTUS	gene	196730	197173	0.77	-	.	ID=GENE00125;Name=COQ1;Note=Probable hexaprenyl pyrophosphate synthase, mitochondrial [Source:UniProtKB/Swiss-Prot Q6CBH3]
Scaffold23	AUGUSTUS	mRNA	196730	197173	0.77	-	.	ID=GENE00125.1;Parent=GENE00125;Name=COQ1;prediction=TranscriptHint;Note=Probable hexaprenyl pyrophosphate synthase, mitochondrial [Source:UniProtKB/Swiss-Prot Q6CBH3];type=Complete
Scaffold23	AUGUSTUS	CDS	196730	197173	0.77	-	0	Parent=GENE00125.1
Scaffold23	AUGUSTUS	gene	197188	197529	0.55	-	.	ID=GENE00126;Name=COQ1;Note=Probable hexaprenyl pyrophosphate synthase, mitochondrial [Source:UniProtKB/Swiss-Prot Q6CBH3]
Scaffold23	AUGUSTUS	mRNA	197188	197529	0.55	-	.	ID=GENE00126.1;Parent=GENE00126;Name=COQ1;prediction=TranscriptHint;Note=Probable hexaprenyl pyrophosphate synthase, mitochondrial [Source:UniProtKB/Swiss-Prot Q6CBH3];type=Complete
Scaffold23	AUGUSTUS	CDS	197188	197529	0.55	-	0	Parent=GENE00126.1
Scaffold23	AUGUSTUS	gene	198832	201161	1	-	.	ID=GENE00127;Name=ZW10;Note=Centromere/kinetochore protein zw10 homolog [Source:UniProtKB/Swiss-Prot O48626]
Scaffold23	AUGUSTUS	mRNA	198832	201161	1	-	.	ID=GENE00127.1;Parent=GENE00127;Name=ZW10;region=Repeat;prediction=TranscriptHint;Note=Centromere/kinetochore protein zw10 homolog [Source:UniProtKB/Swiss-Prot O48626];type=Complete
Scaffold23	AUGUSTUS	CDS	199563	201161	1	-	0	Parent=GENE00127.1
Scaffold23	AUGUSTUS	CDS	199172	199501	1	-	0	Parent=GENE00127.1
Scaffold23	AUGUSTUS	CDS	199050	199112	1	-	0	Parent=GENE00127.1
Scaffold23	AUGUSTUS	CDS	198832	198993	1	-	0	Parent=GENE00127.1
Scaffold23	AUGUSTUS	gene	201283	202306	0.88	-	.	ID=GENE00128;Name=GENE00128;Note=hypothetical protein HETIRDRAFT_50042 [Heterobasidion irregulare TC 32-1] hypothetical protein HETIRDRAFT_50042 [Heterobasidion irregulare TC 32-1] [Source:NCBI_NR 695562501]
Scaffold23	AUGUSTUS	mRNA	201283	202306	0.88	-	.	ID=GENE00128.1;Parent=GENE00128;Note=hypothetical protein HETIRDRAFT_50042 [Heterobasidion irregulare TC 32-1] hypothetical protein HETIRDRAFT_50042 [Heterobasidion irregulare TC 32-1] [Source:NCBI_NR 695562501];type=Complete;prediction=TranscriptHint
Scaffold23	AUGUSTUS	CDS	202281	202306	0.88	-	0	Parent=GENE00128.1
Scaffold23	AUGUSTUS	CDS	202004	202238	0.89	-	1	Parent=GENE00128.1
Scaffold23	AUGUSTUS	CDS	201807	201944	1	-	0	Parent=GENE00128.1
Scaffold23	AUGUSTUS	CDS	201505	201756	1	-	0	Parent=GENE00128.1
Scaffold23	AUGUSTUS	CDS	201431	201455	1	-	0	Parent=GENE00128.1
Scaffold23	AUGUSTUS	CDS	201348	201357	1	-	2	Parent=GENE00128.1
Scaffold23	AUGUSTUS	CDS	201283	201295	1	-	1	Parent=GENE00128.1
Scaffold23	AUGUSTUS	gene	202937	204134	0.46	+	.	ID=GENE00129;Name=dph1;Note=Deubiquitination-protection protein dph1 [Source:UniProtKB/Swiss-Prot Q10169]
Scaffold23	AUGUSTUS	mRNA	202937	204134	0.46	+	.	ID=GENE00129.1;Parent=GENE00129;Name=dph1;prediction=TranscriptHint;Note=Deubiquitination-protection protein dph1 [Source:UniProtKB/Swiss-Prot Q10169];type=Complete
Scaffold23	AUGUSTUS	CDS	202937	202943	0.46	+	0	Parent=GENE00129.1
Scaffold23	AUGUSTUS	CDS	203017	203085	0.73	+	2	Parent=GENE00129.1
Scaffold23	AUGUSTUS	CDS	203136	203255	1	+	2	Parent=GENE00129.1
Scaffold23	AUGUSTUS	CDS	203314	203327	1	+	2	Parent=GENE00129.1
Scaffold23	AUGUSTUS	CDS	203386	203643	1	+	0	Parent=GENE00129.1
Scaffold23	AUGUSTUS	CDS	203698	203858	1	+	0	Parent=GENE00129.1
Scaffold23	AUGUSTUS	CDS	203951	204134	1	+	1	Parent=GENE00129.1
Scaffold23	AUGUSTUS	gene	204191	204523	0.45	+	.	ID=GENE00130;Name=DSK2A;Note=Ubiquitin domain-containing protein DSK2a [Source:UniProtKB/Swiss-Prot Q9SII9]
Scaffold23	AUGUSTUS	mRNA	204191	204523	0.45	+	.	ID=GENE00130.1;Parent=GENE00130;Name=DSK2A;prediction=TranscriptHint;Note=Ubiquitin domain-containing protein DSK2a [Source:UniProtKB/Swiss-Prot Q9SII9];type=Complete
Scaffold23	AUGUSTUS	CDS	204191	204358	0.45	+	0	Parent=GENE00130.1
Scaffold23	AUGUSTUS	CDS	204413	204523	1	+	0	Parent=GENE00130.1
Scaffold23	AUGUSTUS	gene	205477	207704	0.41	-	.	ID=GENE00131;Name=PEP4;Note=Saccharopepsin [Source:UniProtKB/Swiss-Prot P07267]
Scaffold23	AUGUSTUS	mRNA	205477	207704	0.41	-	.	ID=GENE00131.1;Parent=GENE00131;Name=PEP4;prediction=TranscriptHint;Note=Saccharopepsin [Source:UniProtKB/Swiss-Prot P07267];type=Complete
Scaffold23	AUGUSTUS	CDS	207559	207704	0.8	-	0	Parent=GENE00131.1
Scaffold23	AUGUSTUS	CDS	207428	207506	0.77	-	1	Parent=GENE00131.1
Scaffold23	AUGUSTUS	CDS	207170	207368	0.79	-	0	Parent=GENE00131.1
Scaffold23	AUGUSTUS	CDS	206132	206203	0.64	-	2	Parent=GENE00131.1
Scaffold23	AUGUSTUS	CDS	205477	206075	0.57	-	2	Parent=GENE00131.1
Scaffold23	AUGUSTUS	gene	208704	210698	0.62	-	.	ID=GENE00132;Name=ERG4;Note=Delta(24(24(1)))-sterol reductase [Source:UniProtKB/Swiss-Prot P25340]
Scaffold23	AUGUSTUS	mRNA	208704	210698	0.62	-	.	ID=GENE00132.1;Parent=GENE00132;Name=ERG4;prediction=TranscriptHint;Note=Delta(24(24(1)))-sterol reductase [Source:UniProtKB/Swiss-Prot P25340];type=Complete
Scaffold23	AUGUSTUS	CDS	210589	210698	1	-	0	Parent=GENE00132.1
Scaffold23	AUGUSTUS	CDS	210370	210538	1	-	1	Parent=GENE00132.1
Scaffold23	AUGUSTUS	CDS	209815	210312	1	-	0	Parent=GENE00132.1
Scaffold23	AUGUSTUS	CDS	209714	209760	1	-	0	Parent=GENE00132.1
Scaffold23	AUGUSTUS	CDS	209613	209663	1	-	1	Parent=GENE00132.1
Scaffold23	AUGUSTUS	CDS	209517	209562	1	-	1	Parent=GENE00132.1
Scaffold23	AUGUSTUS	CDS	209352	209461	1	-	0	Parent=GENE00132.1
Scaffold23	AUGUSTUS	CDS	209167	209298	1	-	1	Parent=GENE00132.1
Scaffold23	AUGUSTUS	CDS	209066	209111	1	-	1	Parent=GENE00132.1
Scaffold23	AUGUSTUS	CDS	208966	209014	1	-	0	Parent=GENE00132.1
Scaffold23	AUGUSTUS	CDS	208885	208905	0.62	-	2	Parent=GENE00132.1
Scaffold23	AUGUSTUS	CDS	208704	208828	0.62	-	2	Parent=GENE00132.1
Scaffold23	AUGUSTUS	gene	214878	215263	1	-	.	ID=GENE00133;Name=GENE00133
Scaffold23	AUGUSTUS	mRNA	214878	215263	1	-	.	ID=GENE00133.1;Parent=GENE00133;type=Complete;prediction=TranscriptHint
Scaffold23	AUGUSTUS	CDS	215246	215263	1	-	0	Parent=GENE00133.1
Scaffold23	AUGUSTUS	CDS	214878	215186	1	-	0	Parent=GENE00133.1
Scaffold23	AUGUSTUS	gene	215387	216823	1	-	.	ID=GENE00134;Name=SPBP8B7.15c;Note=Uncharacterized RING finger protein P8B7.15c [Source:UniProtKB/Swiss-Prot O94264]
Scaffold23	AUGUSTUS	mRNA	215387	216823	1	-	.	ID=GENE00134.1;Parent=GENE00134;Name=SPBP8B7.15c;prediction=TranscriptHint;Note=Uncharacterized RING finger protein P8B7.15c [Source:UniProtKB/Swiss-Prot O94264];type=Complete
Scaffold23	AUGUSTUS	CDS	216652	216823	1	-	0	Parent=GENE00134.1
Scaffold23	AUGUSTUS	CDS	216371	216594	1	-	2	Parent=GENE00134.1
Scaffold23	AUGUSTUS	CDS	216195	216316	1	-	0	Parent=GENE00134.1
Scaffold23	AUGUSTUS	CDS	215902	216026	1	-	1	Parent=GENE00134.1
Scaffold23	AUGUSTUS	CDS	215656	215839	1	-	2	Parent=GENE00134.1
Scaffold23	AUGUSTUS	CDS	215387	215603	1	-	1	Parent=GENE00134.1
Scaffold23	AUGUSTUS	gene	217193	219662	0.76	-	.	ID=GENE00135;Name=SNX2;Note=Sorting nexin-2 [Source:UniProtKB/Swiss-Prot O60749]
Scaffold23	AUGUSTUS	mRNA	217193	219662	0.76	-	.	ID=GENE00135.1;Parent=GENE00135;Name=SNX2;prediction=TranscriptHint;Note=Sorting nexin-2 [Source:UniProtKB/Swiss-Prot O60749];type=Complete
Scaffold23	AUGUSTUS	CDS	218841	219662	0.76	-	0	Parent=GENE00135.1
Scaffold23	AUGUSTUS	CDS	218438	218790	1	-	0	Parent=GENE00135.1
Scaffold23	AUGUSTUS	CDS	218282	218384	1	-	1	Parent=GENE00135.1
Scaffold23	AUGUSTUS	CDS	217939	218224	1	-	0	Parent=GENE00135.1
Scaffold23	AUGUSTUS	CDS	217735	217889	1	-	2	Parent=GENE00135.1
Scaffold23	AUGUSTUS	CDS	217493	217684	1	-	0	Parent=GENE00135.1
Scaffold23	AUGUSTUS	CDS	217193	217438	1	-	0	Parent=GENE00135.1
Scaffold23	AUGUSTUS	gene	219741	221427	0.48	-	.	ID=GENE00136;Name=GENE00136;Note=hypothetical protein Moror_7017 [Moniliophthora roreri MCA 2997] hypothetical protein Moror_7017 [Moniliophthora roreri MCA 2997] [Source:NCBI_NR 630177724]
Scaffold23	AUGUSTUS	mRNA	219741	221427	0.48	-	.	ID=GENE00136.1;Parent=GENE00136;Note=hypothetical protein Moror_7017 [Moniliophthora roreri MCA 2997] hypothetical protein Moror_7017 [Moniliophthora roreri MCA 2997] [Source:NCBI_NR 630177724];type=Complete;prediction=TranscriptHint
Scaffold23	AUGUSTUS	CDS	221276	221427	1	-	0	Parent=GENE00136.1
Scaffold23	AUGUSTUS	CDS	221151	221223	1	-	1	Parent=GENE00136.1
Scaffold23	AUGUSTUS	CDS	221030	221104	1	-	0	Parent=GENE00136.1
Scaffold23	AUGUSTUS	CDS	220821	220974	0.53	-	0	Parent=GENE00136.1
Scaffold23	AUGUSTUS	CDS	219741	219859	0.49	-	2	Parent=GENE00136.1
Scaffold23	AUGUSTUS	gene	276490	276965	0.79	+	.	ID=GENE00137;Name=GENE00137
Scaffold23	AUGUSTUS	mRNA	276490	276965	0.79	+	.	ID=GENE00137.1;Parent=GENE00137;type=Complete;prediction=TranscriptHint
Scaffold23	AUGUSTUS	CDS	276490	276546	0.79	+	0	Parent=GENE00137.1
Scaffold23	AUGUSTUS	CDS	276630	276965	0.86	+	0	Parent=GENE00137.1
Scaffold24	AUGUSTUS	gene	5364	6576	0.64	+	.	ID=GENE00138;Name=pac2;Note=cAMP-independent regulatory protein pac2 [Source:UniProtKB/Swiss-Prot Q10294]
Scaffold24	AUGUSTUS	mRNA	5364	6576	0.64	+	.	ID=GENE00138.1;Parent=GENE00138;Name=pac2;prediction=TranscriptHint;Note=cAMP-independent regulatory protein pac2 [Source:UniProtKB/Swiss-Prot Q10294];type=Complete
Scaffold24	AUGUSTUS	CDS	5364	5569	1	+	0	Parent=GENE00138.1
Scaffold24	AUGUSTUS	CDS	5615	5643	1	+	1	Parent=GENE00138.1
Scaffold24	AUGUSTUS	CDS	5712	5722	1	+	2	Parent=GENE00138.1
Scaffold24	AUGUSTUS	CDS	5771	5853	1	+	0	Parent=GENE00138.1
Scaffold24	AUGUSTUS	CDS	5907	6049	0.64	+	1	Parent=GENE00138.1
Scaffold24	AUGUSTUS	CDS	6098	6576	1	+	2	Parent=GENE00138.1
Scaffold24	AUGUSTUS	gene	8573	10604	1.97	+	.	ID=GENE00139;Name=RMD1;Note=Sporulation protein RMD1 [Source:UniProtKB/Swiss-Prot Q03441]
Scaffold24	AUGUSTUS	mRNA	8573	10604	0.97	+	.	ID=GENE00139.1;Parent=GENE00139;Name=RMD1;prediction=TranscriptHint;Note=Sporulation protein RMD1 [Source:UniProtKB/Swiss-Prot Q03441];type=Complete
Scaffold24	AUGUSTUS	CDS	8573	8636	1	+	0	Parent=GENE00139.1
Scaffold24	AUGUSTUS	CDS	8695	8879	1	+	2	Parent=GENE00139.1
Scaffold24	AUGUSTUS	CDS	8946	9058	1	+	0	Parent=GENE00139.1
Scaffold24	AUGUSTUS	CDS	9126	9461	1	+	1	Parent=GENE00139.1
Scaffold24	AUGUSTUS	CDS	9513	9538	1	+	1	Parent=GENE00139.1
Scaffold24	AUGUSTUS	CDS	9598	9652	1	+	2	Parent=GENE00139.1
Scaffold24	AUGUSTUS	CDS	9707	9751	1	+	1	Parent=GENE00139.1
Scaffold24	AUGUSTUS	CDS	9800	9851	1	+	1	Parent=GENE00139.1
Scaffold24	AUGUSTUS	CDS	9908	9998	1	+	0	Parent=GENE00139.1
Scaffold24	AUGUSTUS	CDS	10052	10192	0.97	+	2	Parent=GENE00139.1
Scaffold24	AUGUSTUS	CDS	10269	10348	0.98	+	2	Parent=GENE00139.1
Scaffold24	AUGUSTUS	CDS	10407	10506	1	+	0	Parent=GENE00139.1
Scaffold24	AUGUSTUS	CDS	10564	10604	1	+	2	Parent=GENE00139.1
Scaffold24	AUGUSTUS	mRNA	8573	10604	1	+	.	ID=GENE00139.2;Parent=GENE00139;Name=RMD1;prediction=TranscriptHint;Note=Sporulation protein RMD1 [Source:UniProtKB/Swiss-Prot Q03441];type=Complete
Scaffold24	AUGUSTUS	CDS	8573	8636	1	+	0	Parent=GENE00139.2
Scaffold24	AUGUSTUS	CDS	8695	8879	1	+	2	Parent=GENE00139.2
Scaffold24	AUGUSTUS	CDS	8946	9058	1	+	0	Parent=GENE00139.2
Scaffold24	AUGUSTUS	CDS	9126	9461	1	+	1	Parent=GENE00139.2
Scaffold24	AUGUSTUS	CDS	9513	9538	1	+	1	Parent=GENE00139.2
Scaffold24	AUGUSTUS	CDS	9598	9652	1	+	2	Parent=GENE00139.2
Scaffold24	AUGUSTUS	CDS	9707	9751	1	+	1	Parent=GENE00139.2
Scaffold24	AUGUSTUS	CDS	9800	9851	1	+	1	Parent=GENE00139.2
Scaffold24	AUGUSTUS	CDS	9908	9998	1	+	0	Parent=GENE00139.2
Scaffold24	AUGUSTUS	CDS	10052	10128	1	+	2	Parent=GENE00139.2
Scaffold24	AUGUSTUS	CDS	10181	10192	1	+	0	Parent=GENE00139.2
Scaffold24	AUGUSTUS	CDS	10259	10348	1	+	0	Parent=GENE00139.2
Scaffold24	AUGUSTUS	CDS	10407	10506	1	+	0	Parent=GENE00139.2
Scaffold24	AUGUSTUS	CDS	10564	10604	1	+	2	Parent=GENE00139.2
Scaffold24	AUGUSTUS	gene	10780	15406	1.69	+	.	ID=GENE00140;Name=SEC5B;Note=Exocyst complex component SEC5B [Source:UniProtKB/Swiss-Prot F4HWE6]
Scaffold24	AUGUSTUS	mRNA	10780	15406	0.02	+	.	ID=GENE00140.1;Parent=GENE00140;Name=SEC5B;prediction=TranscriptHint;Note=Exocyst complex component SEC5B [Source:UniProtKB/Swiss-Prot F4HWE6];type=Complete
Scaffold24	AUGUSTUS	CDS	10780	10848	0.67	+	0	Parent=GENE00140.1
Scaffold24	AUGUSTUS	CDS	11842	11915	0.64	+	0	Parent=GENE00140.1
Scaffold24	AUGUSTUS	CDS	11967	12074	1	+	1	Parent=GENE00140.1
Scaffold24	AUGUSTUS	CDS	12125	12150	1	+	1	Parent=GENE00140.1
Scaffold24	AUGUSTUS	CDS	12211	12408	1	+	2	Parent=GENE00140.1
Scaffold24	AUGUSTUS	CDS	12464	12544	1	+	2	Parent=GENE00140.1
Scaffold24	AUGUSTUS	CDS	12605	12750	1	+	2	Parent=GENE00140.1
Scaffold24	AUGUSTUS	CDS	12816	13099	0.5	+	0	Parent=GENE00140.1
Scaffold24	AUGUSTUS	CDS	13164	13399	0.47	+	1	Parent=GENE00140.1
Scaffold24	AUGUSTUS	CDS	13455	13580	0.78	+	2	Parent=GENE00140.1
Scaffold24	AUGUSTUS	CDS	13703	13964	0.11	+	2	Parent=GENE00140.1
Scaffold24	AUGUSTUS	CDS	14033	14414	0.35	+	1	Parent=GENE00140.1
Scaffold24	AUGUSTUS	CDS	14472	14588	0.51	+	0	Parent=GENE00140.1
Scaffold24	AUGUSTUS	CDS	14637	14778	0.45	+	0	Parent=GENE00140.1
Scaffold24	AUGUSTUS	CDS	14836	14981	0.23	+	2	Parent=GENE00140.1
Scaffold24	AUGUSTUS	CDS	15077	15406	0.84	+	0	Parent=GENE00140.1
Scaffold24	AUGUSTUS	mRNA	13693	15406	0.67	+	.	ID=GENE00140.2;Parent=GENE00140;Name=EXOC2;prediction=TranscriptHint;Note=Exocyst complex component 2 [Source:UniProtKB/Swiss-Prot Q96KP1];type=Complete
Scaffold24	AUGUSTUS	CDS	13693	13999	0.67	+	0	Parent=GENE00140.2
Scaffold24	AUGUSTUS	CDS	14047	14414	1	+	2	Parent=GENE00140.2
Scaffold24	AUGUSTUS	CDS	14472	14588	1	+	0	Parent=GENE00140.2
Scaffold24	AUGUSTUS	CDS	14637	14778	1	+	0	Parent=GENE00140.2
Scaffold24	AUGUSTUS	CDS	14836	15014	1	+	2	Parent=GENE00140.2
Scaffold24	AUGUSTUS	CDS	15077	15406	1	+	0	Parent=GENE00140.2
Scaffold24	AUGUSTUS	mRNA	11842	13664	1	+	.	ID=GENE00140.3;Parent=GENE00140;Name=SEC5B;prediction=TranscriptHint;Note=Exocyst complex component SEC5B [Source:UniProtKB/Swiss-Prot F4HWE6];type=Complete
Scaffold24	AUGUSTUS	CDS	11842	11915	1	+	0	Parent=GENE00140.3
Scaffold24	AUGUSTUS	CDS	11967	12074	1	+	1	Parent=GENE00140.3
Scaffold24	AUGUSTUS	CDS	12125	12150	1	+	1	Parent=GENE00140.3
Scaffold24	AUGUSTUS	CDS	12211	12408	1	+	2	Parent=GENE00140.3
Scaffold24	AUGUSTUS	CDS	12464	12544	1	+	2	Parent=GENE00140.3
Scaffold24	AUGUSTUS	CDS	12605	12750	1	+	2	Parent=GENE00140.3
Scaffold24	AUGUSTUS	CDS	12816	13099	1	+	0	Parent=GENE00140.3
Scaffold24	AUGUSTUS	CDS	13164	13399	1	+	1	Parent=GENE00140.3
Scaffold24	AUGUSTUS	CDS	13455	13580	1	+	2	Parent=GENE00140.3
Scaffold24	AUGUSTUS	CDS	13639	13664	1	+	2	Parent=GENE00140.3
Scaffold24	AUGUSTUS	gene	15607	18327	2	-	.	ID=GENE00141;Name=hmgA;Note=3-hydroxy-3-methylglutaryl-coenzyme A reductase [Source:UniProtKB/Swiss-Prot Q12649]
Scaffold24	AUGUSTUS	mRNA	15607	18327	1	-	.	ID=GENE00141.1;Parent=GENE00141;Name=hmgA;prediction=TranscriptHint;Note=3-hydroxy-3-methylglutaryl-coenzyme A reductase [Source:UniProtKB/Swiss-Prot Q12649];type=Complete
Scaffold24	AUGUSTUS	CDS	18271	18327	1	-	0	Parent=GENE00141.1
Scaffold24	AUGUSTUS	CDS	17982	18212	1	-	0	Parent=GENE00141.1
Scaffold24	AUGUSTUS	CDS	16992	17922	1	-	0	Parent=GENE00141.1
Scaffold24	AUGUSTUS	CDS	16086	16938	1	-	2	Parent=GENE00141.1
Scaffold24	AUGUSTUS	CDS	15675	16036	1	-	1	Parent=GENE00141.1
Scaffold24	AUGUSTUS	CDS	15607	15617	1	-	2	Parent=GENE00141.1
Scaffold24	AUGUSTUS	mRNA	15607	18327	1	-	.	ID=GENE00141.2;Parent=GENE00141;Name=hmgA;prediction=TranscriptHint;Note=3-hydroxy-3-methylglutaryl-coenzyme A reductase [Source:UniProtKB/Swiss-Prot Q12649];type=Complete
Scaffold24	AUGUSTUS	CDS	18271	18327	1	-	0	Parent=GENE00141.2
Scaffold24	AUGUSTUS	CDS	17982	18212	1	-	0	Parent=GENE00141.2
Scaffold24	AUGUSTUS	CDS	16992	17922	1	-	0	Parent=GENE00141.2
Scaffold24	AUGUSTUS	CDS	16086	16938	1	-	2	Parent=GENE00141.2
Scaffold24	AUGUSTUS	CDS	15607	16036	1	-	1	Parent=GENE00141.2
Scaffold24	AUGUSTUS	gene	18609	19441	1	-	.	ID=GENE00142;Name=GENE00142;Note=hypothetical protein MPER_03765 [Moniliophthora perniciosa FA553] hypothetical protein MPER_03765 [Moniliophthora perniciosa FA553] [Source:NCBI_NR 238603926]
Scaffold24	AUGUSTUS	mRNA	18609	19441	1	-	.	ID=GENE00142.1;Parent=GENE00142;Note=hypothetical protein MPER_03765 [Moniliophthora perniciosa FA553] hypothetical protein MPER_03765 [Moniliophthora perniciosa FA553] [Source:NCBI_NR 238603926];type=Complete;prediction=TranscriptHint
Scaffold24	AUGUSTUS	CDS	19316	19441	1	-	0	Parent=GENE00142.1
Scaffold24	AUGUSTUS	CDS	18875	19264	1	-	0	Parent=GENE00142.1
Scaffold24	AUGUSTUS	CDS	18609	18812	1	-	0	Parent=GENE00142.1
Scaffold24	AUGUSTUS	gene	21915	24192	0.3	+	.	ID=GENE00143;Name=NAA16;Note=N-alpha-acetyltransferase 16, NatA auxiliary subunit [Source:UniProtKB/Swiss-Prot Q6N069]
Scaffold24	AUGUSTUS	mRNA	21915	24192	0.3	+	.	ID=GENE00143.1;Parent=GENE00143;Name=NAA16;prediction=TranscriptHint;Note=N-alpha-acetyltransferase 16, NatA auxiliary subunit [Source:UniProtKB/Swiss-Prot Q6N069];type=Complete
Scaffold24	AUGUSTUS	CDS	21915	21931	1	+	0	Parent=GENE00143.1
Scaffold24	AUGUSTUS	CDS	22001	22014	1	+	1	Parent=GENE00143.1
Scaffold24	AUGUSTUS	CDS	22087	22117	0.98	+	2	Parent=GENE00143.1
Scaffold24	AUGUSTUS	CDS	22172	22292	0.98	+	1	Parent=GENE00143.1
Scaffold24	AUGUSTUS	CDS	22343	22428	0.83	+	0	Parent=GENE00143.1
Scaffold24	AUGUSTUS	CDS	22479	22567	0.39	+	1	Parent=GENE00143.1
Scaffold24	AUGUSTUS	CDS	22850	23053	1	+	2	Parent=GENE00143.1
Scaffold24	AUGUSTUS	CDS	23105	23298	1	+	2	Parent=GENE00143.1
Scaffold24	AUGUSTUS	CDS	23349	23552	1	+	0	Parent=GENE00143.1
Scaffold24	AUGUSTUS	CDS	23607	23763	1	+	0	Parent=GENE00143.1
Scaffold24	AUGUSTUS	CDS	23813	23935	1	+	2	Parent=GENE00143.1
Scaffold24	AUGUSTUS	CDS	23987	24192	1	+	2	Parent=GENE00143.1
Scaffold24	AUGUSTUS	gene	24353	26319	2.21	+	.	ID=GENE00144;Name=NAA16;Note=N-alpha-acetyltransferase 16, NatA auxiliary subunit [Source:UniProtKB/Swiss-Prot Q6N069]
Scaffold24	AUGUSTUS	mRNA	24353	26319	0.97	+	.	ID=GENE00144.1;Parent=GENE00144;Name=NAA16;prediction=TranscriptHint;Note=N-alpha-acetyltransferase 16, NatA auxiliary subunit [Source:UniProtKB/Swiss-Prot Q6N069];type=Complete
Scaffold24	AUGUSTUS	CDS	24353	24583	0.97	+	0	Parent=GENE00144.1
Scaffold24	AUGUSTUS	CDS	24641	24772	1	+	0	Parent=GENE00144.1
Scaffold24	AUGUSTUS	CDS	24830	24909	1	+	0	Parent=GENE00144.1
Scaffold24	AUGUSTUS	CDS	24972	25041	1	+	1	Parent=GENE00144.1
Scaffold24	AUGUSTUS	CDS	25096	25147	1	+	0	Parent=GENE00144.1
Scaffold24	AUGUSTUS	CDS	25211	25291	1	+	2	Parent=GENE00144.1
Scaffold24	AUGUSTUS	CDS	25353	25556	1	+	2	Parent=GENE00144.1
Scaffold24	AUGUSTUS	CDS	25611	25709	1	+	2	Parent=GENE00144.1
Scaffold24	AUGUSTUS	CDS	25769	25933	1	+	2	Parent=GENE00144.1
Scaffold24	AUGUSTUS	CDS	25998	26014	1	+	2	Parent=GENE00144.1
Scaffold24	AUGUSTUS	CDS	26074	26319	1	+	0	Parent=GENE00144.1
Scaffold24	AUGUSTUS	mRNA	24353	26319	0.55	+	.	ID=GENE00144.2;Parent=GENE00144;Name=NAA16;prediction=TranscriptHint;Note=N-alpha-acetyltransferase 16, NatA auxiliary subunit [Source:UniProtKB/Swiss-Prot Q6N069];type=Complete
Scaffold24	AUGUSTUS	CDS	24353	24583	0.98	+	0	Parent=GENE00144.2
Scaffold24	AUGUSTUS	CDS	24641	24772	1	+	0	Parent=GENE00144.2
Scaffold24	AUGUSTUS	CDS	24830	24909	1	+	0	Parent=GENE00144.2
Scaffold24	AUGUSTUS	CDS	24972	25041	1	+	1	Parent=GENE00144.2
Scaffold24	AUGUSTUS	CDS	25096	25147	1	+	0	Parent=GENE00144.2
Scaffold24	AUGUSTUS	CDS	25211	25291	1	+	2	Parent=GENE00144.2
Scaffold24	AUGUSTUS	CDS	25353	25556	1	+	2	Parent=GENE00144.2
Scaffold24	AUGUSTUS	CDS	25611	25709	1	+	2	Parent=GENE00144.2
Scaffold24	AUGUSTUS	CDS	25769	25933	0.56	+	2	Parent=GENE00144.2
Scaffold24	AUGUSTUS	CDS	25998	26017	0.56	+	2	Parent=GENE00144.2
Scaffold24	AUGUSTUS	CDS	26074	26319	0.56	+	0	Parent=GENE00144.2
Scaffold24	AUGUSTUS	mRNA	24353	25992	0.69	+	.	ID=GENE00144.3;Parent=GENE00144;Name=NAA16;prediction=TranscriptHint;Note=N-alpha-acetyltransferase 16, NatA auxiliary subunit [Source:UniProtKB/Swiss-Prot Q6N069];type=Complete
Scaffold24	AUGUSTUS	CDS	24353	24583	0.93	+	0	Parent=GENE00144.3
Scaffold24	AUGUSTUS	CDS	24641	24772	1	+	0	Parent=GENE00144.3
Scaffold24	AUGUSTUS	CDS	24830	24909	1	+	0	Parent=GENE00144.3
Scaffold24	AUGUSTUS	CDS	24972	25041	1	+	1	Parent=GENE00144.3
Scaffold24	AUGUSTUS	CDS	25126	25147	1	+	0	Parent=GENE00144.3
Scaffold24	AUGUSTUS	CDS	25211	25291	1	+	2	Parent=GENE00144.3
Scaffold24	AUGUSTUS	CDS	25353	25556	0.74	+	2	Parent=GENE00144.3
Scaffold24	AUGUSTUS	CDS	25611	25709	0.75	+	2	Parent=GENE00144.3
Scaffold24	AUGUSTUS	CDS	25769	25992	1	+	2	Parent=GENE00144.3
Scaffold24	AUGUSTUS	gene	26058	26424	0.9	-	.	ID=GENE00145;Name=GENE00145
Scaffold24	AUGUSTUS	mRNA	26058	26424	0.9	-	.	ID=GENE00145.1;Parent=GENE00145;type=Complete;prediction=TranscriptHint
Scaffold24	AUGUSTUS	CDS	26420	26424	1	-	0	Parent=GENE00145.1
Scaffold24	AUGUSTUS	CDS	26058	26337	0.9	-	1	Parent=GENE00145.1
Scaffold24	AUGUSTUS	gene	26570	28450	0.92	-	.	ID=GENE00146;Name=ARD1;Note=D-arabinitol dehydrogenase 1 [Source:UniProtKB/Swiss-Prot Q4R0J7]
Scaffold24	AUGUSTUS	mRNA	26570	28450	0.92	-	.	ID=GENE00146.1;Parent=GENE00146;Name=ARD1;prediction=TranscriptHint;Note=D-arabinitol dehydrogenase 1 [Source:UniProtKB/Swiss-Prot Q4R0J7];type=Complete
Scaffold24	AUGUSTUS	CDS	28395	28450	0.92	-	0	Parent=GENE00146.1
Scaffold24	AUGUSTUS	CDS	28292	28343	0.92	-	1	Parent=GENE00146.1
Scaffold24	AUGUSTUS	CDS	27919	28005	0.93	-	0	Parent=GENE00146.1
Scaffold24	AUGUSTUS	CDS	27790	27856	1	-	0	Parent=GENE00146.1
Scaffold24	AUGUSTUS	CDS	27692	27736	1	-	2	Parent=GENE00146.1
Scaffold24	AUGUSTUS	CDS	27503	27630	1	-	2	Parent=GENE00146.1
Scaffold24	AUGUSTUS	CDS	27343	27446	1	-	0	Parent=GENE00146.1
Scaffold24	AUGUSTUS	CDS	26801	27281	1	-	1	Parent=GENE00146.1
Scaffold24	AUGUSTUS	CDS	26570	26743	1	-	0	Parent=GENE00146.1
Scaffold24	AUGUSTUS	gene	28725	32870	0.95	-	.	ID=GENE00147;Name=ileS;Note=Isoleucine--tRNA ligase {ECO:0000255|HAMAP-Rule:MF_02002} [Source:UniProtKB/Swiss-Prot Q7VDV0]
Scaffold24	AUGUSTUS	mRNA	28725	32870	0.95	-	.	ID=GENE00147.1;Parent=GENE00147;Name=ileS;prediction=TranscriptHint;Note=Isoleucine--tRNA ligase {ECO:0000255|HAMAP-Rule:MF_02002} [Source:UniProtKB/Swiss-Prot Q7VDV0];type=Complete
Scaffold24	AUGUSTUS	CDS	32816	32870	0.99	-	0	Parent=GENE00147.1
Scaffold24	AUGUSTUS	CDS	32490	32728	0.96	-	2	Parent=GENE00147.1
Scaffold24	AUGUSTUS	CDS	32364	32436	1	-	0	Parent=GENE00147.1
Scaffold24	AUGUSTUS	CDS	32238	32307	1	-	2	Parent=GENE00147.1
Scaffold24	AUGUSTUS	CDS	32116	32179	1	-	1	Parent=GENE00147.1
Scaffold24	AUGUSTUS	CDS	31865	32066	1	-	0	Parent=GENE00147.1
Scaffold24	AUGUSTUS	CDS	31584	31816	1	-	2	Parent=GENE00147.1
Scaffold24	AUGUSTUS	CDS	31396	31534	1	-	0	Parent=GENE00147.1
Scaffold24	AUGUSTUS	CDS	30911	31346	1	-	2	Parent=GENE00147.1
Scaffold24	AUGUSTUS	CDS	30765	30853	1	-	1	Parent=GENE00147.1
Scaffold24	AUGUSTUS	CDS	30132	30712	1	-	2	Parent=GENE00147.1
Scaffold24	AUGUSTUS	CDS	29776	30076	1	-	0	Parent=GENE00147.1
Scaffold24	AUGUSTUS	CDS	29589	29719	1	-	2	Parent=GENE00147.1
Scaffold24	AUGUSTUS	CDS	29406	29534	1	-	0	Parent=GENE00147.1
Scaffold24	AUGUSTUS	CDS	29250	29350	1	-	0	Parent=GENE00147.1
Scaffold24	AUGUSTUS	CDS	29091	29182	1	-	1	Parent=GENE00147.1
Scaffold24	AUGUSTUS	CDS	28916	29038	1	-	2	Parent=GENE00147.1
Scaffold24	AUGUSTUS	CDS	28725	28849	1	-	2	Parent=GENE00147.1
Scaffold24	AUGUSTUS	gene	33078	33564	0.65	+	.	ID=GENE00148;Name=CAB5;Note=Dephospho-CoA kinase CAB5 [Source:UniProtKB/Swiss-Prot Q03941]
Scaffold24	AUGUSTUS	mRNA	33078	33564	0.65	+	.	ID=GENE00148.1;Parent=GENE00148;Name=CAB5;prediction=TranscriptHint;Note=Dephospho-CoA kinase CAB5 [Source:UniProtKB/Swiss-Prot Q03941];type=Complete
Scaffold24	AUGUSTUS	CDS	33078	33196	0.93	+	0	Parent=GENE00148.1
Scaffold24	AUGUSTUS	CDS	33252	33564	0.65	+	1	Parent=GENE00148.1
Scaffold24	AUGUSTUS	gene	34376	37022	0.3	+	.	ID=GENE00149;Name=EN3GAL;Note=Galactan endo-beta-1,3-galactanase [Source:UniProtKB/Swiss-Prot F7J1C8]
Scaffold24	AUGUSTUS	mRNA	34376	37022	0.3	+	.	ID=GENE00149.1;Parent=GENE00149;Name=EN3GAL;prediction=TranscriptHint;Note=Galactan endo-beta-1,3-galactanase [Source:UniProtKB/Swiss-Prot F7J1C8];type=Complete
Scaffold24	AUGUSTUS	CDS	34376	34389	0.41	+	0	Parent=GENE00149.1
Scaffold24	AUGUSTUS	CDS	34448	34605	0.42	+	1	Parent=GENE00149.1
Scaffold24	AUGUSTUS	CDS	34672	34813	1	+	2	Parent=GENE00149.1
Scaffold24	AUGUSTUS	CDS	34863	34951	1	+	1	Parent=GENE00149.1
Scaffold24	AUGUSTUS	CDS	35028	35046	0.97	+	2	Parent=GENE00149.1
Scaffold24	AUGUSTUS	CDS	35106	35112	1	+	1	Parent=GENE00149.1
Scaffold24	AUGUSTUS	CDS	35172	35428	1	+	0	Parent=GENE00149.1
Scaffold24	AUGUSTUS	CDS	35491	35506	1	+	1	Parent=GENE00149.1
Scaffold24	AUGUSTUS	CDS	35804	36300	0.78	+	0	Parent=GENE00149.1
Scaffold24	AUGUSTUS	CDS	36353	36407	1	+	1	Parent=GENE00149.1
Scaffold24	AUGUSTUS	CDS	36551	36790	1	+	0	Parent=GENE00149.1
Scaffold24	AUGUSTUS	CDS	36849	37022	1	+	0	Parent=GENE00149.1
Scaffold24	AUGUSTUS	gene	37384	37608	0.5	+	.	ID=GENE00150;Name=GENE00150
Scaffold24	AUGUSTUS	mRNA	37384	37608	0.5	+	.	ID=GENE00150.1;Parent=GENE00150;type=Complete;prediction=TranscriptHint
Scaffold24	AUGUSTUS	CDS	37384	37608	0.5	+	0	Parent=GENE00150.1
Scaffold24	AUGUSTUS	gene	37649	37903	0.93	-	.	ID=GENE00151;Name=GENE00151
Scaffold24	AUGUSTUS	mRNA	37649	37903	0.93	-	.	ID=GENE00151.1;Parent=GENE00151;type=Complete;prediction=TranscriptHint
Scaffold24	AUGUSTUS	CDS	37649	37903	0.93	-	0	Parent=GENE00151.1
Scaffold24	AUGUSTUS	gene	37939	38916	0.97	-	.	ID=GENE00152;Name=GENE00152
Scaffold24	AUGUSTUS	mRNA	37939	38916	0.97	-	.	ID=GENE00152.1;Parent=GENE00152;type=Complete;prediction=TranscriptHint
Scaffold24	AUGUSTUS	CDS	37939	38916	0.97	-	0	Parent=GENE00152.1
Scaffold24	AUGUSTUS	gene	38970	40032	0.9	-	.	ID=GENE00153;Name=GENE00153
Scaffold24	AUGUSTUS	mRNA	38970	40032	0.9	-	.	ID=GENE00153.1;Parent=GENE00153;type=Complete;prediction=TranscriptHint
Scaffold24	AUGUSTUS	CDS	39853	40032	0.94	-	0	Parent=GENE00153.1
Scaffold24	AUGUSTUS	CDS	39732	39794	1	-	0	Parent=GENE00153.1
Scaffold24	AUGUSTUS	CDS	39473	39679	0.99	-	0	Parent=GENE00153.1
Scaffold24	AUGUSTUS	CDS	38970	39077	1	-	0	Parent=GENE00153.1
Scaffold24	AUGUSTUS	gene	40651	41208	1	+	.	ID=GENE00154;Name=pds5;Note=Sister chromatid cohesion protein pds5 [Source:UniProtKB/Swiss-Prot Q9HFF5]
Scaffold24	AUGUSTUS	mRNA	40651	41208	1	+	.	ID=GENE00154.1;Parent=GENE00154;Name=pds5;prediction=TranscriptHint;Note=Sister chromatid cohesion protein pds5 [Source:UniProtKB/Swiss-Prot Q9HFF5];type=Complete
Scaffold24	AUGUSTUS	CDS	40651	41208	1	+	0	Parent=GENE00154.1
Scaffold24	AUGUSTUS	gene	41249	44866	0.9	+	.	ID=GENE00155;Name=pds5;Note=Sister chromatid cohesion protein pds5 [Source:UniProtKB/Swiss-Prot Q9HFF5]
Scaffold24	AUGUSTUS	mRNA	41249	44866	0.9	+	.	ID=GENE00155.1;Parent=GENE00155;Name=pds5;prediction=TranscriptHint;Note=Sister chromatid cohesion protein pds5 [Source:UniProtKB/Swiss-Prot Q9HFF5];type=Complete
Scaffold24	AUGUSTUS	CDS	41249	41275	0.9	+	0	Parent=GENE00155.1
Scaffold24	AUGUSTUS	CDS	41329	41755	1	+	0	Parent=GENE00155.1
Scaffold24	AUGUSTUS	CDS	41808	41956	1	+	2	Parent=GENE00155.1
Scaffold24	AUGUSTUS	CDS	42006	42070	1	+	0	Parent=GENE00155.1
Scaffold24	AUGUSTUS	CDS	42121	42207	1	+	1	Parent=GENE00155.1
Scaffold24	AUGUSTUS	CDS	42263	42448	1	+	1	Parent=GENE00155.1
Scaffold24	AUGUSTUS	CDS	42500	42548	1	+	1	Parent=GENE00155.1
Scaffold24	AUGUSTUS	CDS	42603	42672	1	+	0	Parent=GENE00155.1
Scaffold24	AUGUSTUS	CDS	42726	42859	1	+	2	Parent=GENE00155.1
Scaffold24	AUGUSTUS	CDS	42916	43265	1	+	0	Parent=GENE00155.1
Scaffold24	AUGUSTUS	CDS	43324	43444	1	+	1	Parent=GENE00155.1
Scaffold24	AUGUSTUS	CDS	43494	43658	1	+	0	Parent=GENE00155.1
Scaffold24	AUGUSTUS	CDS	43710	43927	1	+	0	Parent=GENE00155.1
Scaffold24	AUGUSTUS	CDS	43983	44103	1	+	1	Parent=GENE00155.1
Scaffold24	AUGUSTUS	CDS	44162	44296	1	+	0	Parent=GENE00155.1
Scaffold24	AUGUSTUS	CDS	44350	44392	1	+	0	Parent=GENE00155.1
Scaffold24	AUGUSTUS	CDS	44443	44548	1	+	2	Parent=GENE00155.1
Scaffold24	AUGUSTUS	CDS	44600	44714	1	+	1	Parent=GENE00155.1
Scaffold24	AUGUSTUS	CDS	44774	44866	1	+	0	Parent=GENE00155.1
Scaffold24	AUGUSTUS	gene	44900	45512	1	+	.	ID=GENE00156;Name=GENE00156
Scaffold24	AUGUSTUS	mRNA	44900	45512	1	+	.	ID=GENE00156.1;Parent=GENE00156;type=Complete;prediction=TranscriptHint
Scaffold24	AUGUSTUS	CDS	44900	44923	1	+	0	Parent=GENE00156.1
Scaffold24	AUGUSTUS	CDS	44973	45044	1	+	0	Parent=GENE00156.1
Scaffold24	AUGUSTUS	CDS	45099	45160	1	+	0	Parent=GENE00156.1
Scaffold24	AUGUSTUS	CDS	45216	45396	1	+	1	Parent=GENE00156.1
Scaffold24	AUGUSTUS	CDS	45450	45512	1	+	0	Parent=GENE00156.1
Scaffold24	AUGUSTUS	gene	45677	47399	1	-	.	ID=GENE00157;Name=ladA;Note=L-arabinitol 4-dehydrogenase [Source:UniProtKB/Swiss-Prot Q763T4]
Scaffold24	AUGUSTUS	mRNA	45677	47399	1	-	.	ID=GENE00157.1;Parent=GENE00157;Name=ladA;prediction=TranscriptHint;Note=L-arabinitol 4-dehydrogenase [Source:UniProtKB/Swiss-Prot Q763T4];type=Complete
Scaffold24	AUGUSTUS	CDS	47225	47399	1	-	0	Parent=GENE00157.1
Scaffold24	AUGUSTUS	CDS	47067	47160	1	-	2	Parent=GENE00157.1
Scaffold24	AUGUSTUS	CDS	46950	47010	1	-	1	Parent=GENE00157.1
Scaffold24	AUGUSTUS	CDS	46814	46883	1	-	0	Parent=GENE00157.1
Scaffold24	AUGUSTUS	CDS	46635	46754	1	-	2	Parent=GENE00157.1
Scaffold24	AUGUSTUS	CDS	46422	46578	1	-	2	Parent=GENE00157.1
Scaffold24	AUGUSTUS	CDS	46106	46361	1	-	1	Parent=GENE00157.1
Scaffold24	AUGUSTUS	CDS	45995	46051	1	-	0	Parent=GENE00157.1
Scaffold24	AUGUSTUS	CDS	45883	45948	1	-	0	Parent=GENE00157.1
Scaffold24	AUGUSTUS	CDS	45677	45826	1	-	0	Parent=GENE00157.1
Scaffold24	AUGUSTUS	gene	47598	48004	0.98	+	.	ID=GENE00158;Name=GENE00158;Note=hypothetical protein TRAVEDRAFT_27033 [Trametes versicolor FP-101664 SS1] hypothetical protein TRAVEDRAFT_27033 [Trametes versicolor FP-101664 SS1] [Source:NCBI_NR 636607309]
Scaffold24	AUGUSTUS	mRNA	47598	48004	0.98	+	.	ID=GENE00158.1;Parent=GENE00158;Note=hypothetical protein TRAVEDRAFT_27033 [Trametes versicolor FP-101664 SS1] hypothetical protein TRAVEDRAFT_27033 [Trametes versicolor FP-101664 SS1] [Source:NCBI_NR 636607309];type=Complete;prediction=TranscriptHint
Scaffold24	AUGUSTUS	CDS	47598	47846	0.98	+	0	Parent=GENE00158.1
Scaffold24	AUGUSTUS	CDS	47903	47917	1	+	0	Parent=GENE00158.1
Scaffold24	AUGUSTUS	CDS	47978	48004	1	+	0	Parent=GENE00158.1
Scaffold24	AUGUSTUS	gene	48027	49178	0.95	+	.	ID=GENE00159;Name=GENE00159;Note=catalytic protein [Moniliophthora roreri MCA 2997] catalytic protein [Moniliophthora roreri MCA 2997] [Source:NCBI_NR 630183829]
Scaffold24	AUGUSTUS	mRNA	48027	49178	0.95	+	.	ID=GENE00159.1;Parent=GENE00159;Note=catalytic protein [Moniliophthora roreri MCA 2997] catalytic protein [Moniliophthora roreri MCA 2997] [Source:NCBI_NR 630183829];type=Complete;prediction=TranscriptHint
Scaffold24	AUGUSTUS	CDS	48027	48088	1	+	0	Parent=GENE00159.1
Scaffold24	AUGUSTUS	CDS	48139	48250	1	+	1	Parent=GENE00159.1
Scaffold24	AUGUSTUS	CDS	48302	48705	1	+	0	Parent=GENE00159.1
Scaffold24	AUGUSTUS	CDS	48767	49178	0.95	+	1	Parent=GENE00159.1
Scaffold24	AUGUSTUS	gene	53498	56061	1	-	.	ID=GENE00160;Name=enp2;Note=Ribosome biogenesis protein enp2 homolog [Source:UniProtKB/Swiss-Prot O74879]
Scaffold24	AUGUSTUS	mRNA	53498	56061	1	-	.	ID=GENE00160.1;Parent=GENE00160;Name=enp2;region=Repeat;prediction=TranscriptHint;Note=Ribosome biogenesis protein enp2 homolog [Source:UniProtKB/Swiss-Prot O74879];type=Complete
Scaffold24	AUGUSTUS	CDS	55741	56061	1	-	0	Parent=GENE00160.1
Scaffold24	AUGUSTUS	CDS	55023	55682	1	-	0	Parent=GENE00160.1
Scaffold24	AUGUSTUS	CDS	54720	54964	1	-	0	Parent=GENE00160.1
Scaffold24	AUGUSTUS	CDS	54041	54672	1	-	1	Parent=GENE00160.1
Scaffold24	AUGUSTUS	CDS	53498	53988	1	-	2	Parent=GENE00160.1
Scaffold24	AUGUSTUS	gene	58131	59730	0.28	-	.	ID=GENE00161;Name=ybiU;Note=Uncharacterized protein YbiU [Source:UniProtKB/Swiss-Prot P75791]
Scaffold24	AUGUSTUS	mRNA	58131	59730	0.28	-	.	ID=GENE00161.1;Parent=GENE00161;Name=ybiU;prediction=TranscriptHint;Note=Uncharacterized protein YbiU [Source:UniProtKB/Swiss-Prot P75791];type=Complete
Scaffold24	AUGUSTUS	CDS	59716	59730	0.28	-	0	Parent=GENE00161.1
Scaffold24	AUGUSTUS	CDS	59424	59657	0.31	-	0	Parent=GENE00161.1
Scaffold24	AUGUSTUS	CDS	58798	59371	1	-	0	Parent=GENE00161.1
Scaffold24	AUGUSTUS	CDS	58131	58726	1	-	2	Parent=GENE00161.1
Scaffold24	AUGUSTUS	gene	60415	61472	0.5	-	.	ID=GENE00162;Name=GENE00162;Note=spermidine n1-acetyltransferase [Moniliophthora roreri MCA 2997] spermidine n1-acetyltransferase [Moniliophthora roreri MCA 2997] [Source:NCBI_NR 630178112]
Scaffold24	AUGUSTUS	mRNA	60415	61472	0.5	-	.	ID=GENE00162.1;Parent=GENE00162;Note=spermidine n1-acetyltransferase [Moniliophthora roreri MCA 2997] spermidine n1-acetyltransferase [Moniliophthora roreri MCA 2997] [Source:NCBI_NR 630178112];type=Complete;prediction=TranscriptHint
Scaffold24	AUGUSTUS	CDS	61294	61472	0.5	-	0	Parent=GENE00162.1
Scaffold24	AUGUSTUS	CDS	60415	61234	1	-	1	Parent=GENE00162.1
Scaffold24	AUGUSTUS	gene	62401	63352	1	+	.	ID=GENE00163;Name=GENE00163;Note=helix-loop-helix dna-binding domain-containing protein [Moniliophthora roreri MCA 2997] helix-loop-helix dna-binding domain-containing protein [Moniliophthora roreri MCA 2997] [Source:NCBI_NR 630177976]
Scaffold24	AUGUSTUS	mRNA	62401	63352	1	+	.	ID=GENE00163.1;Parent=GENE00163;Note=helix-loop-helix dna-binding domain-containing protein [Moniliophthora roreri MCA 2997] helix-loop-helix dna-binding domain-containing protein [Moniliophthora roreri MCA 2997] [Source:NCBI_NR 630177976];type=Complete;prediction=TranscriptHint
Scaffold24	AUGUSTUS	CDS	62401	63064	1	+	0	Parent=GENE00163.1
Scaffold24	AUGUSTUS	CDS	63117	63352	1	+	2	Parent=GENE00163.1
Scaffold24	AUGUSTUS	gene	63433	63751	0.99	+	.	ID=GENE00164;Name=GENE00164;Note=hypothetical protein MPER_15295 [Moniliophthora perniciosa FA553] hypothetical protein MPER_15295 [Moniliophthora perniciosa FA553] [Source:NCBI_NR 238568510]
Scaffold24	AUGUSTUS	mRNA	63433	63751	0.99	+	.	ID=GENE00164.1;Parent=GENE00164;Note=hypothetical protein MPER_15295 [Moniliophthora perniciosa FA553] hypothetical protein MPER_15295 [Moniliophthora perniciosa FA553] [Source:NCBI_NR 238568510];type=Complete;prediction=TranscriptHint
Scaffold24	AUGUSTUS	CDS	63433	63608	0.99	+	0	Parent=GENE00164.1
Scaffold24	AUGUSTUS	CDS	63674	63683	0.99	+	1	Parent=GENE00164.1
Scaffold24	AUGUSTUS	CDS	63734	63751	0.99	+	0	Parent=GENE00164.1
Scaffold24	AUGUSTUS	gene	64054	65690	1	+	.	ID=GENE00165;Name=GENE00165;Note=helix-loop-helix dna-binding domain-containing protein [Moniliophthora roreri MCA 2997] helix-loop-helix dna-binding domain-containing protein [Moniliophthora roreri MCA 2997] [Source:NCBI_NR 630177976]
Scaffold24	AUGUSTUS	mRNA	64054	65690	1	+	.	ID=GENE00165.1;Parent=GENE00165;Note=helix-loop-helix dna-binding domain-containing protein [Moniliophthora roreri MCA 2997] helix-loop-helix dna-binding domain-containing protein [Moniliophthora roreri MCA 2997] [Source:NCBI_NR 630177976];type=Complete;prediction=TranscriptHint
Scaffold24	AUGUSTUS	CDS	64054	64717	1	+	0	Parent=GENE00165.1
Scaffold24	AUGUSTUS	CDS	64768	65690	1	+	2	Parent=GENE00165.1
Scaffold24	AUGUSTUS	gene	66006	66824	1	+	.	ID=GENE00166;Name=GENE00166;Note=glycoside hydrolase family 92 protein, partial [Moniliophthora roreri MCA 2997] glycoside hydrolase family 92 protein, partial [Moniliophthora roreri MCA 2997] [Source:NCBI_NR 630217767]
Scaffold24	AUGUSTUS	mRNA	66006	66824	1	+	.	ID=GENE00166.1;Parent=GENE00166;Note=glycoside hydrolase family 92 protein, partial [Moniliophthora roreri MCA 2997] glycoside hydrolase family 92 protein, partial [Moniliophthora roreri MCA 2997] [Source:NCBI_NR 630217767];type=Complete;prediction=TranscriptHint
Scaffold24	AUGUSTUS	CDS	66006	66824	1	+	0	Parent=GENE00166.1
Scaffold24	AUGUSTUS	gene	67549	69483	1.82	+	.	ID=GENE00167;Name=Rv0584;Note=Uncharacterized glycosidase Rv0584 [Source:UniProtKB/Swiss-Prot O86365]
Scaffold24	AUGUSTUS	mRNA	67549	69483	0.94	+	.	ID=GENE00167.1;Parent=GENE00167;Name=Rv0584;prediction=TranscriptHint;Note=Uncharacterized glycosidase Rv0584 [Source:UniProtKB/Swiss-Prot O86365];type=Complete
Scaffold24	AUGUSTUS	CDS	67549	67576	0.94	+	0	Parent=GENE00167.1
Scaffold24	AUGUSTUS	CDS	67644	67849	1	+	2	Parent=GENE00167.1
Scaffold24	AUGUSTUS	CDS	67921	68041	1	+	0	Parent=GENE00167.1
Scaffold24	AUGUSTUS	CDS	68089	68358	1	+	2	Parent=GENE00167.1
Scaffold24	AUGUSTUS	CDS	68420	68577	1	+	2	Parent=GENE00167.1
Scaffold24	AUGUSTUS	CDS	68706	68822	1	+	0	Parent=GENE00167.1
Scaffold24	AUGUSTUS	CDS	68882	68976	1	+	0	Parent=GENE00167.1
Scaffold24	AUGUSTUS	CDS	69050	69413	1	+	1	Parent=GENE00167.1
Scaffold24	AUGUSTUS	CDS	69472	69483	1	+	0	Parent=GENE00167.1
Scaffold24	AUGUSTUS	mRNA	67549	69440	0.88	+	.	ID=GENE00167.2;Parent=GENE00167;Name=Rv0584;prediction=TranscriptHint;Note=Uncharacterized glycosidase Rv0584 [Source:UniProtKB/Swiss-Prot O86365];type=Complete
Scaffold24	AUGUSTUS	CDS	67549	67576	0.88	+	0	Parent=GENE00167.2
Scaffold24	AUGUSTUS	CDS	67644	67849	1	+	2	Parent=GENE00167.2
Scaffold24	AUGUSTUS	CDS	67921	68041	1	+	0	Parent=GENE00167.2
Scaffold24	AUGUSTUS	CDS	68089	68358	1	+	2	Parent=GENE00167.2
Scaffold24	AUGUSTUS	CDS	68420	68577	1	+	2	Parent=GENE00167.2
Scaffold24	AUGUSTUS	CDS	68706	68822	1	+	0	Parent=GENE00167.2
Scaffold24	AUGUSTUS	CDS	68882	68976	1	+	0	Parent=GENE00167.2
Scaffold24	AUGUSTUS	CDS	69050	69440	1	+	1	Parent=GENE00167.2
Scaffold24	AUGUSTUS	gene	69523	70246	0.7	+	.	ID=GENE00168;Name=GENE00168;Note=hypothetical protein GALMADRAFT_239002 [Galerina marginata CBS 339.88] [Source:NCBI_NR 648169529]
Scaffold24	AUGUSTUS	mRNA	69523	70246	0.7	+	.	ID=GENE00168.1;Parent=GENE00168;Note=hypothetical protein GALMADRAFT_239002 [Galerina marginata CBS 339.88] [Source:NCBI_NR 648169529];type=Complete;prediction=TranscriptHint
Scaffold24	AUGUSTUS	CDS	69523	70192	0.7	+	0	Parent=GENE00168.1
Scaffold24	AUGUSTUS	CDS	70242	70246	1	+	2	Parent=GENE00168.1
Scaffold24	AUGUSTUS	gene	70414	71514	0.99	+	.	ID=GENE00169;Name=kif11;Note=Kinesin-related protein 11 [Source:UniProtKB/Swiss-Prot Q6S001]
Scaffold24	AUGUSTUS	mRNA	70414	71514	0.99	+	.	ID=GENE00169.1;Parent=GENE00169;Name=kif11;prediction=TranscriptHint;Note=Kinesin-related protein 11 [Source:UniProtKB/Swiss-Prot Q6S001];type=Complete
Scaffold24	AUGUSTUS	CDS	70414	70986	0.99	+	0	Parent=GENE00169.1
Scaffold24	AUGUSTUS	CDS	71036	71115	1	+	0	Parent=GENE00169.1
Scaffold24	AUGUSTUS	CDS	71166	71225	1	+	1	Parent=GENE00169.1
Scaffold24	AUGUSTUS	CDS	71280	71514	1	+	1	Parent=GENE00169.1
Scaffold24	AUGUSTUS	gene	71546	72928	0.87	+	.	ID=GENE00170;Name=GENE00170;Note=hypothetical protein JAAARDRAFT_41369 [Jaapia argillacea MUCL 33604] [Source:NCBI_NR 646386221]
Scaffold24	AUGUSTUS	mRNA	71546	72928	0.87	+	.	ID=GENE00170.1;Parent=GENE00170;Note=hypothetical protein JAAARDRAFT_41369 [Jaapia argillacea MUCL 33604] [Source:NCBI_NR 646386221];type=Complete;prediction=TranscriptHint
Scaffold24	AUGUSTUS	CDS	71546	71785	0.87	+	0	Parent=GENE00170.1
Scaffold24	AUGUSTUS	CDS	71846	72928	1	+	0	Parent=GENE00170.1
Scaffold24	AUGUSTUS	gene	73389	77951	0.27	-	.	ID=GENE00171;Name=sed2;Note=Tripeptidyl-peptidase sed2 [Source:UniProtKB/Swiss-Prot Q70J59]
Scaffold24	AUGUSTUS	mRNA	73389	77951	0.27	-	.	ID=GENE00171.1;Parent=GENE00171;Name=sed2;prediction=TranscriptHint;Note=Tripeptidyl-peptidase sed2 [Source:UniProtKB/Swiss-Prot Q70J59];type=Complete
Scaffold24	AUGUSTUS	CDS	77016	77951	0.88	-	0	Parent=GENE00171.1
Scaffold24	AUGUSTUS	CDS	76884	76965	0.64	-	0	Parent=GENE00171.1
Scaffold24	AUGUSTUS	CDS	75615	75901	0.81	-	2	Parent=GENE00171.1
Scaffold24	AUGUSTUS	CDS	75070	75549	0.95	-	0	Parent=GENE00171.1
Scaffold24	AUGUSTUS	CDS	74890	75015	0.96	-	0	Parent=GENE00171.1
Scaffold24	AUGUSTUS	CDS	74791	74835	0.5	-	0	Parent=GENE00171.1
Scaffold24	AUGUSTUS	CDS	74642	74737	0.5	-	0	Parent=GENE00171.1
Scaffold24	AUGUSTUS	CDS	74571	74584	1	-	0	Parent=GENE00171.1
Scaffold24	AUGUSTUS	CDS	74474	74515	1	-	1	Parent=GENE00171.1
Scaffold24	AUGUSTUS	CDS	74354	74415	1	-	1	Parent=GENE00171.1
Scaffold24	AUGUSTUS	CDS	74199	74300	0.99	-	2	Parent=GENE00171.1
Scaffold24	AUGUSTUS	CDS	74003	74140	1	-	2	Parent=GENE00171.1
Scaffold24	AUGUSTUS	CDS	73879	73941	1	-	2	Parent=GENE00171.1
Scaffold24	AUGUSTUS	CDS	73709	73823	1	-	2	Parent=GENE00171.1
Scaffold24	AUGUSTUS	CDS	73598	73653	1	-	1	Parent=GENE00171.1
Scaffold24	AUGUSTUS	CDS	73507	73539	1	-	2	Parent=GENE00171.1
Scaffold24	AUGUSTUS	CDS	73389	73453	1	-	2	Parent=GENE00171.1
Scaffold24	AUGUSTUS	gene	78629	81547	0.27	+	.	ID=GENE00172;Name=GENE00172;Note=hypothetical protein CERSUDRAFT_70723 [Ceriporiopsis subvermispora B] [Source:NCBI_NR 449549357]
Scaffold24	AUGUSTUS	mRNA	78629	81547	0.27	+	.	ID=GENE00172.1;Parent=GENE00172;region=Repeat;prediction=TranscriptHint;Note=hypothetical protein CERSUDRAFT_70723 [Ceriporiopsis subvermispora B] [Source:NCBI_NR 449549357];type=Complete
Scaffold24	AUGUSTUS	CDS	78629	79525	0.66	+	0	Parent=GENE00172.1
Scaffold24	AUGUSTUS	CDS	79837	80572	0.28	+	0	Parent=GENE00172.1
Scaffold24	AUGUSTUS	CDS	81525	81547	0.86	+	2	Parent=GENE00172.1
Scaffold24	AUGUSTUS	gene	95767	96060	0.89	-	.	ID=GENE00173;Name=GENE00173
Scaffold24	AUGUSTUS	mRNA	95767	96060	0.89	-	.	ID=GENE00173.1;Parent=GENE00173;type=Complete;prediction=TranscriptHint
Scaffold24	AUGUSTUS	CDS	95767	96060	0.89	-	0	Parent=GENE00173.1
Scaffold24	AUGUSTUS	gene	100305	103038	0.94	-	.	ID=GENE00174;Name=HSD3B;Note=3 beta-hydroxysteroid dehydrogenase/Delta 5-->4-isomerase [Source:UniProtKB/Swiss-Prot P14893]
Scaffold24	AUGUSTUS	mRNA	100305	103038	0.94	-	.	ID=GENE00174.1;Parent=GENE00174;Name=HSD3B;prediction=TranscriptHint;Note=3 beta-hydroxysteroid dehydrogenase/Delta 5-->4-isomerase [Source:UniProtKB/Swiss-Prot P14893];type=Complete
Scaffold24	AUGUSTUS	CDS	102983	103038	0.94	-	0	Parent=GENE00174.1
Scaffold24	AUGUSTUS	CDS	101863	102160	1	-	1	Parent=GENE00174.1
Scaffold24	AUGUSTUS	CDS	100305	101810	1	-	0	Parent=GENE00174.1
Scaffold24	AUGUSTUS	gene	103148	105094	1.91	-	.	ID=GENE00175;Name=GENE00175;Note=hypothetical protein Moror_7140 [Moniliophthora roreri MCA 2997] hypothetical protein Moror_7140 [Moniliophthora roreri MCA 2997] [Source:NCBI_NR 630178100]
Scaffold24	AUGUSTUS	mRNA	103148	104917	0.95	-	.	ID=GENE00175.1;Parent=GENE00175;region=Repeat;prediction=TranscriptHint;Note=hypothetical protein Moror_7140 [Moniliophthora roreri MCA 2997] hypothetical protein Moror_7140 [Moniliophthora roreri MCA 2997] [Source:NCBI_NR 630178100];type=Complete
Scaffold24	AUGUSTUS	CDS	104638	104917	0.95	-	0	Parent=GENE00175.1
Scaffold24	AUGUSTUS	CDS	103148	104583	1	-	2	Parent=GENE00175.1
Scaffold24	AUGUSTUS	mRNA	103148	105094	0.96	-	.	ID=GENE00175.2;Parent=GENE00175;region=Repeat;prediction=TranscriptHint;Note=hypothetical protein Moror_7140 [Moniliophthora roreri MCA 2997] hypothetical protein Moror_7140 [Moniliophthora roreri MCA 2997] [Source:NCBI_NR 630178100];type=Complete
Scaffold24	AUGUSTUS	CDS	104638	105094	0.96	-	0	Parent=GENE00175.2
Scaffold24	AUGUSTUS	CDS	103148	104583	1	-	2	Parent=GENE00175.2
Scaffold24	AUGUSTUS	gene	105095	106640	0.34	-	.	ID=GENE00176;Name=GENE00176;Note=hypothetical protein AGABI2DRAFT_187240 [Agaricus bisporus var. bisporus H97] hypothetical protein AGABI2DRAFT_187240 [Agaricus bisporus var. bisporus H97] [Source:NCBI_NR 568463871]
Scaffold24	AUGUSTUS	mRNA	105095	106640	0.34	-	.	ID=GENE00176.1;Parent=GENE00176;Note=hypothetical protein AGABI2DRAFT_187240 [Agaricus bisporus var. bisporus H97] hypothetical protein AGABI2DRAFT_187240 [Agaricus bisporus var. bisporus H97] [Source:NCBI_NR 568463871];type=Complete;prediction=TranscriptHint
Scaffold24	AUGUSTUS	CDS	106501	106640	0.64	-	0	Parent=GENE00176.1
Scaffold24	AUGUSTUS	CDS	105271	105529	0.88	-	1	Parent=GENE00176.1
Scaffold24	AUGUSTUS	CDS	105152	105192	0.56	-	0	Parent=GENE00176.1
Scaffold24	AUGUSTUS	CDS	105095	105098	0.56	-	1	Parent=GENE00176.1
Scaffold24	AUGUSTUS	gene	106827	107948	0.61	-	.	ID=GENE00177;Name=GENE00177;Note=hypothetical protein Moror_6855 [Moniliophthora roreri MCA 2997] hypothetical protein Moror_6855 [Moniliophthora roreri MCA 2997] [Source:NCBI_NR 630177212]
Scaffold24	AUGUSTUS	mRNA	106827	107948	0.61	-	.	ID=GENE00177.1;Parent=GENE00177;Note=hypothetical protein Moror_6855 [Moniliophthora roreri MCA 2997] hypothetical protein Moror_6855 [Moniliophthora roreri MCA 2997] [Source:NCBI_NR 630177212];type=Complete;prediction=TranscriptHint
Scaffold24	AUGUSTUS	CDS	107590	107948	0.61	-	0	Parent=GENE00177.1
Scaffold24	AUGUSTUS	CDS	107228	107531	1	-	1	Parent=GENE00177.1
Scaffold24	AUGUSTUS	CDS	106827	107177	1	-	0	Parent=GENE00177.1
Scaffold24	AUGUSTUS	gene	108168	109760	1	-	.	ID=GENE00178;Name=dao1;Note=D-amino-acid oxidase [Source:UniProtKB/Swiss-Prot Q9Y7N4]
Scaffold24	AUGUSTUS	mRNA	108168	109760	1	-	.	ID=GENE00178.1;Parent=GENE00178;Name=dao1;prediction=TranscriptHint;Note=D-amino-acid oxidase [Source:UniProtKB/Swiss-Prot Q9Y7N4];type=Complete
Scaffold24	AUGUSTUS	CDS	109709	109760	1	-	0	Parent=GENE00178.1
Scaffold24	AUGUSTUS	CDS	109513	109637	1	-	2	Parent=GENE00178.1
Scaffold24	AUGUSTUS	CDS	109251	109454	1	-	0	Parent=GENE00178.1
Scaffold24	AUGUSTUS	CDS	108990	109185	1	-	0	Parent=GENE00178.1
Scaffold24	AUGUSTUS	CDS	108719	108933	1	-	2	Parent=GENE00178.1
Scaffold24	AUGUSTUS	CDS	108631	108665	1	-	0	Parent=GENE00178.1
Scaffold24	AUGUSTUS	CDS	108322	108573	1	-	1	Parent=GENE00178.1
Scaffold24	AUGUSTUS	CDS	108168	108255	1	-	1	Parent=GENE00178.1
Scaffold24	AUGUSTUS	gene	109801	111086	0.87	-	.	ID=GENE00179;Name=GENE00179
Scaffold24	AUGUSTUS	mRNA	109801	111086	0.87	-	.	ID=GENE00179.1;Parent=GENE00179;type=Complete;prediction=TranscriptHint
Scaffold24	AUGUSTUS	CDS	111025	111086	0.97	-	0	Parent=GENE00179.1
Scaffold24	AUGUSTUS	CDS	110110	110850	0.89	-	1	Parent=GENE00179.1
Scaffold24	AUGUSTUS	CDS	109874	109910	1	-	1	Parent=GENE00179.1
Scaffold24	AUGUSTUS	CDS	109801	109827	1	-	0	Parent=GENE00179.1
Scaffold24	AUGUSTUS	gene	111263	112936	0.67	-	.	ID=GENE00180;Name=cdk9;Note=Probable cyclin-dependent kinase 9 [Source:UniProtKB/Swiss-Prot Q96WV9]
Scaffold24	AUGUSTUS	mRNA	111263	112936	0.67	-	.	ID=GENE00180.1;Parent=GENE00180;Name=cdk9;region=Repeat;prediction=TranscriptHint;Note=Probable cyclin-dependent kinase 9 [Source:UniProtKB/Swiss-Prot Q96WV9];type=Complete
Scaffold24	AUGUSTUS	CDS	112825	112936	0.67	-	0	Parent=GENE00180.1
Scaffold24	AUGUSTUS	CDS	112606	112760	1	-	2	Parent=GENE00180.1
Scaffold24	AUGUSTUS	CDS	112293	112549	1	-	0	Parent=GENE00180.1
Scaffold24	AUGUSTUS	CDS	112033	112230	1	-	1	Parent=GENE00180.1
Scaffold24	AUGUSTUS	CDS	111848	111976	1	-	1	Parent=GENE00180.1
Scaffold24	AUGUSTUS	CDS	111263	111785	1	-	1	Parent=GENE00180.1
Scaffold24	AUGUSTUS	gene	112957	115271	0.78	-	.	ID=GENE00181;Name=GENE00181;Note=hypothetical protein HETIRDRAFT_320426 [Heterobasidion irregulare TC 32-1] hypothetical protein HETIRDRAFT_320426 [Heterobasidion irregulare TC 32-1] [Source:NCBI_NR 695556437]
Scaffold24	AUGUSTUS	mRNA	112957	115271	0.78	-	.	ID=GENE00181.1;Parent=GENE00181;Note=hypothetical protein HETIRDRAFT_320426 [Heterobasidion irregulare TC 32-1] hypothetical protein HETIRDRAFT_320426 [Heterobasidion irregulare TC 32-1] [Source:NCBI_NR 695556437];type=Complete;prediction=TranscriptHint
Scaffold24	AUGUSTUS	CDS	114631	115271	0.87	-	0	Parent=GENE00181.1
Scaffold24	AUGUSTUS	CDS	113058	114274	0.8	-	1	Parent=GENE00181.1
Scaffold24	AUGUSTUS	CDS	112957	112997	1	-	2	Parent=GENE00181.1
Scaffold24	AUGUSTUS	gene	116357	117595	0.46	+	.	ID=GENE00182;Name=RDR1;Note=Probable RNA-dependent RNA polymerase 1 [Source:UniProtKB/Swiss-Prot Q0DXS3]
Scaffold24	AUGUSTUS	mRNA	116357	117595	0.46	+	.	ID=GENE00182.1;Parent=GENE00182;Name=RDR1;prediction=TranscriptHint;Note=Probable RNA-dependent RNA polymerase 1 [Source:UniProtKB/Swiss-Prot Q0DXS3];type=Complete
Scaffold24	AUGUSTUS	CDS	116357	116930	0.5	+	0	Parent=GENE00182.1
Scaffold24	AUGUSTUS	CDS	116984	117106	0.96	+	2	Parent=GENE00182.1
Scaffold24	AUGUSTUS	CDS	117159	117214	0.93	+	2	Parent=GENE00182.1
Scaffold24	AUGUSTUS	CDS	117264	117349	1	+	0	Parent=GENE00182.1
Scaffold24	AUGUSTUS	CDS	117403	117595	0.99	+	1	Parent=GENE00182.1
Scaffold24	AUGUSTUS	gene	118498	120005	0.73	+	.	ID=GENE00183;Name=GENE00183;Note=hypothetical protein HETIRDRAFT_475976 [Heterobasidion irregulare TC 32-1] hypothetical protein HETIRDRAFT_475976 [Heterobasidion irregulare TC 32-1] [Source:NCBI_NR 695556433]
Scaffold24	AUGUSTUS	mRNA	118498	120005	0.73	+	.	ID=GENE00183.1;Parent=GENE00183;Note=hypothetical protein HETIRDRAFT_475976 [Heterobasidion irregulare TC 32-1] hypothetical protein HETIRDRAFT_475976 [Heterobasidion irregulare TC 32-1] [Source:NCBI_NR 695556433];type=Complete;prediction=TranscriptHint
Scaffold24	AUGUSTUS	CDS	118498	118598	0.94	+	0	Parent=GENE00183.1
Scaffold24	AUGUSTUS	CDS	118646	120005	0.75	+	1	Parent=GENE00183.1
Scaffold24	AUGUSTUS	gene	120083	121362	1	+	.	ID=GENE00184;Name=Upf1;Note=Regulator of nonsense transcripts 1 homolog [Source:UniProtKB/Swiss-Prot Q9VYS3]
Scaffold24	AUGUSTUS	mRNA	120083	121362	1	+	.	ID=GENE00184.1;Parent=GENE00184;Name=Upf1;prediction=TranscriptHint;Note=Regulator of nonsense transcripts 1 homolog [Source:UniProtKB/Swiss-Prot Q9VYS3];type=Complete
Scaffold24	AUGUSTUS	CDS	120083	120104	1	+	0	Parent=GENE00184.1
Scaffold24	AUGUSTUS	CDS	120157	120517	1	+	2	Parent=GENE00184.1
Scaffold24	AUGUSTUS	CDS	120571	120688	1	+	1	Parent=GENE00184.1
Scaffold24	AUGUSTUS	CDS	120742	121362	1	+	0	Parent=GENE00184.1
Scaffold24	AUGUSTUS	gene	122354	125072	0.69	+	.	ID=GENE00185;Name=ARD1;Note=D-arabinitol dehydrogenase 1 [Source:UniProtKB/Swiss-Prot Q4R0J7]
Scaffold24	AUGUSTUS	mRNA	122354	125072	0.69	+	.	ID=GENE00185.1;Parent=GENE00185;Name=ARD1;region=Repeat;prediction=TranscriptHint;Note=D-arabinitol dehydrogenase 1 [Source:UniProtKB/Swiss-Prot Q4R0J7];type=Complete
Scaffold24	AUGUSTUS	CDS	122354	122543	0.74	+	0	Parent=GENE00185.1
Scaffold24	AUGUSTUS	CDS	122601	122797	1	+	2	Parent=GENE00185.1
Scaffold24	AUGUSTUS	CDS	122850	122993	0.99	+	0	Parent=GENE00185.1
Scaffold24	AUGUSTUS	CDS	123953	124130	0.97	+	0	Parent=GENE00185.1
Scaffold24	AUGUSTUS	CDS	124187	124299	1	+	2	Parent=GENE00185.1
Scaffold24	AUGUSTUS	CDS	124355	124694	0.94	+	0	Parent=GENE00185.1
Scaffold24	AUGUSTUS	CDS	124753	125072	1	+	2	Parent=GENE00185.1
Scaffold24	AUGUSTUS	gene	125673	126974	0.51	+	.	ID=GENE00186;Name=gst3;Note=Glutathione S-transferase 3 [Source:UniProtKB/Swiss-Prot Q9P6M1]
Scaffold24	AUGUSTUS	mRNA	125673	126974	0.51	+	.	ID=GENE00186.1;Parent=GENE00186;Name=gst3;prediction=TranscriptHint;Note=Glutathione S-transferase 3 [Source:UniProtKB/Swiss-Prot Q9P6M1];type=Complete
Scaffold24	AUGUSTUS	CDS	125673	125729	1	+	0	Parent=GENE00186.1
Scaffold24	AUGUSTUS	CDS	125839	125989	1	+	0	Parent=GENE00186.1
Scaffold24	AUGUSTUS	CDS	126050	126130	1	+	2	Parent=GENE00186.1
Scaffold24	AUGUSTUS	CDS	126197	126363	0.99	+	2	Parent=GENE00186.1
Scaffold24	AUGUSTUS	CDS	126422	126573	1	+	0	Parent=GENE00186.1
Scaffold24	AUGUSTUS	CDS	126634	126649	0.98	+	1	Parent=GENE00186.1
Scaffold24	AUGUSTUS	CDS	126885	126974	0.51	+	0	Parent=GENE00186.1
Scaffold24	AUGUSTUS	gene	127012	131588	1	+	.	ID=GENE00187;Name=lys1;Note=L-aminoadipate-semialdehyde dehydrogenase [Source:UniProtKB/Swiss-Prot P40976]
Scaffold24	AUGUSTUS	mRNA	127012	131588	1	+	.	ID=GENE00187.1;Parent=GENE00187;Name=lys1;prediction=TranscriptHint;Note=L-aminoadipate-semialdehyde dehydrogenase [Source:UniProtKB/Swiss-Prot P40976];type=Complete
Scaffold24	AUGUSTUS	CDS	127012	128056	1	+	0	Parent=GENE00187.1
Scaffold24	AUGUSTUS	CDS	128105	128209	1	+	2	Parent=GENE00187.1
Scaffold24	AUGUSTUS	CDS	128259	128420	1	+	2	Parent=GENE00187.1
Scaffold24	AUGUSTUS	CDS	128467	128618	1	+	2	Parent=GENE00187.1
Scaffold24	AUGUSTUS	CDS	128673	128794	1	+	0	Parent=GENE00187.1
Scaffold24	AUGUSTUS	CDS	128846	129156	1	+	1	Parent=GENE00187.1
Scaffold24	AUGUSTUS	CDS	129217	129387	1	+	2	Parent=GENE00187.1
Scaffold24	AUGUSTUS	CDS	129437	129574	1	+	2	Parent=GENE00187.1
Scaffold24	AUGUSTUS	CDS	129622	131588	1	+	2	Parent=GENE00187.1
Scaffold24	AUGUSTUS	gene	132113	133684	1.76	+	.	ID=GENE00188;Name=GENE00188;Note=hypothetical protein Moror_16956 [Moniliophthora roreri MCA 2997] hypothetical protein Moror_16956 [Moniliophthora roreri MCA 2997] [Source:NCBI_NR 630215470]
Scaffold24	AUGUSTUS	mRNA	132113	133684	0.76	+	.	ID=GENE00188.1;Parent=GENE00188;Note=hypothetical protein Moror_16956 [Moniliophthora roreri MCA 2997] hypothetical protein Moror_16956 [Moniliophthora roreri MCA 2997] [Source:NCBI_NR 630215470];type=Complete;prediction=TranscriptHint
Scaffold24	AUGUSTUS	CDS	132113	132247	0.76	+	0	Parent=GENE00188.1
Scaffold24	AUGUSTUS	CDS	132303	132555	1	+	0	Parent=GENE00188.1
Scaffold24	AUGUSTUS	CDS	132608	132690	1	+	2	Parent=GENE00188.1
Scaffold24	AUGUSTUS	CDS	132754	132811	1	+	0	Parent=GENE00188.1
Scaffold24	AUGUSTUS	CDS	132863	132942	1	+	2	Parent=GENE00188.1
Scaffold24	AUGUSTUS	CDS	133000	133039	1	+	0	Parent=GENE00188.1
Scaffold24	AUGUSTUS	CDS	133106	133223	1	+	2	Parent=GENE00188.1
Scaffold24	AUGUSTUS	CDS	133278	133356	1	+	1	Parent=GENE00188.1
Scaffold24	AUGUSTUS	CDS	133410	133514	1	+	0	Parent=GENE00188.1
Scaffold24	AUGUSTUS	CDS	133580	133684	1	+	0	Parent=GENE00188.1
Scaffold24	AUGUSTUS	mRNA	132113	133583	1	+	.	ID=GENE00188.2;Parent=GENE00188;Note=hypothetical protein Moror_16956 [Moniliophthora roreri MCA 2997] hypothetical protein Moror_16956 [Moniliophthora roreri MCA 2997] [Source:NCBI_NR 630215470];type=Complete;prediction=TranscriptHint
Scaffold24	AUGUSTUS	CDS	132113	132247	1	+	0	Parent=GENE00188.2
Scaffold24	AUGUSTUS	CDS	132303	132555	1	+	0	Parent=GENE00188.2
Scaffold24	AUGUSTUS	CDS	132608	132690	1	+	2	Parent=GENE00188.2
Scaffold24	AUGUSTUS	CDS	132754	132811	1	+	0	Parent=GENE00188.2
Scaffold24	AUGUSTUS	CDS	132863	132942	1	+	2	Parent=GENE00188.2
Scaffold24	AUGUSTUS	CDS	133000	133039	1	+	0	Parent=GENE00188.2
Scaffold24	AUGUSTUS	CDS	133106	133223	1	+	2	Parent=GENE00188.2
Scaffold24	AUGUSTUS	CDS	133278	133356	1	+	1	Parent=GENE00188.2
Scaffold24	AUGUSTUS	CDS	133410	133514	1	+	0	Parent=GENE00188.2
Scaffold24	AUGUSTUS	CDS	133569	133583	1	+	0	Parent=GENE00188.2
Scaffold24	AUGUSTUS	gene	136148	138752	1	+	.	ID=GENE00189;Name=GENE00189;Note=hypothetical protein Moror_1629 [Moniliophthora roreri MCA 2997] hypothetical protein Moror_1629 [Moniliophthora roreri MCA 2997] [Source:NCBI_NR 630186652]
Scaffold24	AUGUSTUS	mRNA	136148	138752	1	+	.	ID=GENE00189.1;Parent=GENE00189;Note=hypothetical protein Moror_1629 [Moniliophthora roreri MCA 2997] hypothetical protein Moror_1629 [Moniliophthora roreri MCA 2997] [Source:NCBI_NR 630186652];type=Complete;prediction=TranscriptHint
Scaffold24	AUGUSTUS	CDS	136148	136217	1	+	0	Parent=GENE00189.1
Scaffold24	AUGUSTUS	CDS	137177	137237	1	+	2	Parent=GENE00189.1
Scaffold24	AUGUSTUS	CDS	137291	137398	1	+	1	Parent=GENE00189.1
Scaffold24	AUGUSTUS	CDS	137454	137512	1	+	1	Parent=GENE00189.1
Scaffold24	AUGUSTUS	CDS	137556	137571	1	+	2	Parent=GENE00189.1
Scaffold24	AUGUSTUS	CDS	137622	137903	1	+	1	Parent=GENE00189.1
Scaffold24	AUGUSTUS	CDS	137956	138009	1	+	1	Parent=GENE00189.1
Scaffold24	AUGUSTUS	CDS	138065	138126	1	+	1	Parent=GENE00189.1
Scaffold24	AUGUSTUS	CDS	138180	138262	1	+	2	Parent=GENE00189.1
Scaffold24	AUGUSTUS	CDS	138312	138468	1	+	0	Parent=GENE00189.1
Scaffold24	AUGUSTUS	CDS	138523	138752	1	+	2	Parent=GENE00189.1
Scaffold24	AUGUSTUS	gene	138902	139365	1	+	.	ID=GENE00190;Name=GENE00190;Note=hypothetical protein Moror_1629 [Moniliophthora roreri MCA 2997] hypothetical protein Moror_1629 [Moniliophthora roreri MCA 2997] [Source:NCBI_NR 630186652]
Scaffold24	AUGUSTUS	mRNA	138902	139365	1	+	.	ID=GENE00190.1;Parent=GENE00190;Note=hypothetical protein Moror_1629 [Moniliophthora roreri MCA 2997] hypothetical protein Moror_1629 [Moniliophthora roreri MCA 2997] [Source:NCBI_NR 630186652];type=Complete;prediction=TranscriptHint
Scaffold24	AUGUSTUS	CDS	138902	138922	1	+	0	Parent=GENE00190.1
Scaffold24	AUGUSTUS	CDS	138986	138993	1	+	0	Parent=GENE00190.1
Scaffold24	AUGUSTUS	CDS	139043	139124	1	+	1	Parent=GENE00190.1
Scaffold24	AUGUSTUS	CDS	139186	139365	1	+	0	Parent=GENE00190.1
Scaffold24	AUGUSTUS	gene	142821	143201	1	-	.	ID=GENE00191;Name=shmt2;Note=Serine hydroxymethyltransferase 2 [Source:UniProtKB/Swiss-Prot Q54EW1]
Scaffold24	AUGUSTUS	mRNA	142821	143201	1	-	.	ID=GENE00191.1;Parent=GENE00191;Name=shmt2;prediction=TranscriptHint;Note=Serine hydroxymethyltransferase 2 [Source:UniProtKB/Swiss-Prot Q54EW1];type=Complete
Scaffold24	AUGUSTUS	CDS	143183	143201	1	-	0	Parent=GENE00191.1
Scaffold24	AUGUSTUS	CDS	142821	143131	1	-	2	Parent=GENE00191.1
Scaffold24	AUGUSTUS	gene	143307	143656	0.99	-	.	ID=GENE00192;Name=SHM5;Note=Serine hydroxymethyltransferase 5 [Source:UniProtKB/Swiss-Prot Q9SVM4]
Scaffold24	AUGUSTUS	mRNA	143307	143656	0.99	-	.	ID=GENE00192.1;Parent=GENE00192;Name=SHM5;prediction=TranscriptHint;Note=Serine hydroxymethyltransferase 5 [Source:UniProtKB/Swiss-Prot Q9SVM4];type=Complete
Scaffold24	AUGUSTUS	CDS	143593	143656	0.99	-	0	Parent=GENE00192.1
Scaffold24	AUGUSTUS	CDS	143307	143539	1	-	2	Parent=GENE00192.1
Scaffold24	AUGUSTUS	gene	145036	148837	0.91	-	.	ID=GENE00193;Name=YIL166C;Note=Uncharacterized transporter YIL166C [Source:UniProtKB/Swiss-Prot P40445]
Scaffold24	AUGUSTUS	mRNA	145036	148837	0.45	-	.	ID=GENE00193.1;Parent=GENE00193;Name=YIL166C;prediction=TranscriptHint;Note=Uncharacterized transporter YIL166C [Source:UniProtKB/Swiss-Prot P40445];type=Complete
Scaffold24	AUGUSTUS	CDS	148754	148837	0.46	-	0	Parent=GENE00193.1
Scaffold24	AUGUSTUS	CDS	147795	147800	0.51	-	0	Parent=GENE00193.1
Scaffold24	AUGUSTUS	CDS	147373	147735	0.54	-	0	Parent=GENE00193.1
Scaffold24	AUGUSTUS	CDS	147184	147319	1	-	0	Parent=GENE00193.1
Scaffold24	AUGUSTUS	CDS	147049	147125	1	-	2	Parent=GENE00193.1
Scaffold24	AUGUSTUS	CDS	146875	146987	1	-	0	Parent=GENE00193.1
Scaffold24	AUGUSTUS	CDS	146796	146810	1	-	1	Parent=GENE00193.1
Scaffold24	AUGUSTUS	CDS	146701	146732	1	-	1	Parent=GENE00193.1
Scaffold24	AUGUSTUS	CDS	146506	146641	1	-	2	Parent=GENE00193.1
Scaffold24	AUGUSTUS	CDS	146438	146455	1	-	1	Parent=GENE00193.1
Scaffold24	AUGUSTUS	CDS	146214	146367	1	-	1	Parent=GENE00193.1
Scaffold24	AUGUSTUS	CDS	146073	146158	1	-	0	Parent=GENE00193.1
Scaffold24	AUGUSTUS	CDS	145956	146024	1	-	1	Parent=GENE00193.1
Scaffold24	AUGUSTUS	CDS	145699	145894	1	-	1	Parent=GENE00193.1
Scaffold24	AUGUSTUS	CDS	145617	145645	1	-	0	Parent=GENE00193.1
Scaffold24	AUGUSTUS	CDS	145544	145562	1	-	1	Parent=GENE00193.1
Scaffold24	AUGUSTUS	CDS	145358	145487	1	-	0	Parent=GENE00193.1
Scaffold24	AUGUSTUS	CDS	145171	145301	1	-	2	Parent=GENE00193.1
Scaffold24	AUGUSTUS	CDS	145036	145107	1	-	0	Parent=GENE00193.1
Scaffold24	AUGUSTUS	mRNA	145036	147681	0.46	-	.	ID=GENE00193.2;Parent=GENE00193;Name=YIL166C;prediction=TranscriptHint;Note=Uncharacterized transporter YIL166C [Source:UniProtKB/Swiss-Prot P40445];type=Complete
Scaffold24	AUGUSTUS	CDS	147373	147681	0.46	-	0	Parent=GENE00193.2
Scaffold24	AUGUSTUS	CDS	147184	147319	0.46	-	0	Parent=GENE00193.2
Scaffold24	AUGUSTUS	CDS	147049	147125	0.53	-	2	Parent=GENE00193.2
Scaffold24	AUGUSTUS	CDS	146875	146987	0.57	-	0	Parent=GENE00193.2
Scaffold24	AUGUSTUS	CDS	146796	146810	1	-	1	Parent=GENE00193.2
Scaffold24	AUGUSTUS	CDS	146701	146732	1	-	1	Parent=GENE00193.2
Scaffold24	AUGUSTUS	CDS	146506	146641	1	-	2	Parent=GENE00193.2
Scaffold24	AUGUSTUS	CDS	146438	146455	1	-	1	Parent=GENE00193.2
Scaffold24	AUGUSTUS	CDS	146214	146367	1	-	1	Parent=GENE00193.2
Scaffold24	AUGUSTUS	CDS	146073	146158	1	-	0	Parent=GENE00193.2
Scaffold24	AUGUSTUS	CDS	145956	146024	1	-	1	Parent=GENE00193.2
Scaffold24	AUGUSTUS	CDS	145699	145894	1	-	1	Parent=GENE00193.2
Scaffold24	AUGUSTUS	CDS	145617	145645	1	-	0	Parent=GENE00193.2
Scaffold24	AUGUSTUS	CDS	145544	145562	1	-	1	Parent=GENE00193.2
Scaffold24	AUGUSTUS	CDS	145358	145487	1	-	0	Parent=GENE00193.2
Scaffold24	AUGUSTUS	CDS	145171	145301	1	-	2	Parent=GENE00193.2
Scaffold24	AUGUSTUS	CDS	145036	145107	1	-	0	Parent=GENE00193.2
Scaffold24	AUGUSTUS	gene	151078	151494	0.87	-	.	ID=GENE00194;Name=GENE00194
Scaffold24	AUGUSTUS	mRNA	151078	151494	0.87	-	.	ID=GENE00194.1;Parent=GENE00194;type=Complete;prediction=Ab initio
Scaffold24	AUGUSTUS	CDS	151426	151494	0.91	-	0	Parent=GENE00194.1
Scaffold24	AUGUSTUS	CDS	151294	151365	0.91	-	0	Parent=GENE00194.1
Scaffold24	AUGUSTUS	CDS	151078	151236	0.89	-	0	Parent=GENE00194.1
Scaffold24	AUGUSTUS	gene	159437	160956	0.29	-	.	ID=GENE00195;Name=GENE00195;Note=hypothetical protein PUNSTDRAFT_134096 [Punctularia strigosozonata HHB-11173 SS5] hypothetical protein PUNSTDRAFT_134096 [Punctularia strigosozonata HHB-11173 SS5] [Source:NCBI_NR 599108625]
Scaffold24	AUGUSTUS	mRNA	159437	160956	0.29	-	.	ID=GENE00195.1;Parent=GENE00195;region=Repeat;prediction=TranscriptHint;Note=hypothetical protein PUNSTDRAFT_134096 [Punctularia strigosozonata HHB-11173 SS5] hypothetical protein PUNSTDRAFT_134096 [Punctularia strigosozonata HHB-11173 SS5] [Source:NCBI_NR 599108625];type=Complete
Scaffold24	AUGUSTUS	CDS	160849	160956	1	-	0	Parent=GENE00195.1
Scaffold24	AUGUSTUS	CDS	160696	160791	0.88	-	0	Parent=GENE00195.1
Scaffold24	AUGUSTUS	CDS	160568	160651	0.98	-	0	Parent=GENE00195.1
Scaffold24	AUGUSTUS	CDS	160396	160515	0.41	-	0	Parent=GENE00195.1
Scaffold24	AUGUSTUS	CDS	160288	160331	1	-	0	Parent=GENE00195.1
Scaffold24	AUGUSTUS	CDS	160100	160234	0.78	-	1	Parent=GENE00195.1
Scaffold24	AUGUSTUS	CDS	159830	160038	0.78	-	1	Parent=GENE00195.1
Scaffold24	AUGUSTUS	CDS	159437	159768	0.93	-	2	Parent=GENE00195.1
Scaffold24	AUGUSTUS	gene	163030	167195	0.69	-	.	ID=GENE00196;Name=HIR1;Note=Protein HIR1 [Source:UniProtKB/Swiss-Prot P0CS38]
Scaffold24	AUGUSTUS	mRNA	163030	167195	0.69	-	.	ID=GENE00196.1;Parent=GENE00196;Name=HIR1;prediction=TranscriptHint;Note=Protein HIR1 [Source:UniProtKB/Swiss-Prot P0CS38];type=Complete
Scaffold24	AUGUSTUS	CDS	166873	167195	1	-	0	Parent=GENE00196.1
Scaffold24	AUGUSTUS	CDS	166737	166822	1	-	1	Parent=GENE00196.1
Scaffold24	AUGUSTUS	CDS	166348	166681	0.8	-	2	Parent=GENE00196.1
Scaffold24	AUGUSTUS	CDS	166154	166295	1	-	1	Parent=GENE00196.1
Scaffold24	AUGUSTUS	CDS	165926	166104	1	-	0	Parent=GENE00196.1
Scaffold24	AUGUSTUS	CDS	165718	165872	0.94	-	1	Parent=GENE00196.1
Scaffold24	AUGUSTUS	CDS	165131	165658	0.94	-	2	Parent=GENE00196.1
Scaffold24	AUGUSTUS	CDS	164933	165083	1	-	2	Parent=GENE00196.1
Scaffold24	AUGUSTUS	CDS	164777	164875	0.96	-	1	Parent=GENE00196.1
Scaffold24	AUGUSTUS	CDS	164218	164721	1	-	1	Parent=GENE00196.1
Scaffold24	AUGUSTUS	CDS	164074	164168	0.98	-	1	Parent=GENE00196.1
Scaffold24	AUGUSTUS	CDS	163030	163121	0.96	-	2	Parent=GENE00196.1
Scaffold24	AUGUSTUS	gene	167727	168682	0.64	-	.	ID=GENE00197;Name=fnx2;Note=Vacuolar membrane amino acid uptake transporter fnx2 [Source:UniProtKB/Swiss-Prot O59726]
Scaffold24	AUGUSTUS	mRNA	167727	168682	0.64	-	.	ID=GENE00197.1;Parent=GENE00197;Name=fnx2;prediction=TranscriptHint;Note=Vacuolar membrane amino acid uptake transporter fnx2 [Source:UniProtKB/Swiss-Prot O59726];type=Complete
Scaffold24	AUGUSTUS	CDS	168331	168682	0.64	-	0	Parent=GENE00197.1
Scaffold24	AUGUSTUS	CDS	168247	168273	1	-	2	Parent=GENE00197.1
Scaffold24	AUGUSTUS	CDS	168122	168196	1	-	2	Parent=GENE00197.1
Scaffold24	AUGUSTUS	CDS	167951	168069	1	-	2	Parent=GENE00197.1
Scaffold24	AUGUSTUS	CDS	167727	167897	1	-	0	Parent=GENE00197.1
Scaffold24	AUGUSTUS	gene	168867	169987	1	-	.	ID=GENE00198;Name=VBA1;Note=Vacuolar basic amino acid transporter 1 [Source:UniProtKB/Swiss-Prot Q04301]
Scaffold24	AUGUSTUS	mRNA	168867	169987	1	-	.	ID=GENE00198.1;Parent=GENE00198;Name=VBA1;prediction=TranscriptHint;Note=Vacuolar basic amino acid transporter 1 [Source:UniProtKB/Swiss-Prot Q04301];type=Complete
Scaffold24	AUGUSTUS	CDS	169838	169987	1	-	0	Parent=GENE00198.1
Scaffold24	AUGUSTUS	CDS	169761	169779	1	-	0	Parent=GENE00198.1
Scaffold24	AUGUSTUS	CDS	169657	169698	1	-	2	Parent=GENE00198.1
Scaffold24	AUGUSTUS	CDS	169518	169605	1	-	2	Parent=GENE00198.1
Scaffold24	AUGUSTUS	CDS	169322	169465	1	-	1	Parent=GENE00198.1
Scaffold24	AUGUSTUS	CDS	169241	169261	1	-	1	Parent=GENE00198.1
Scaffold24	AUGUSTUS	CDS	169126	169185	1	-	1	Parent=GENE00198.1
Scaffold24	AUGUSTUS	CDS	168993	169077	1	-	1	Parent=GENE00198.1
Scaffold24	AUGUSTUS	CDS	168867	168944	1	-	0	Parent=GENE00198.1
Scaffold24	AUGUSTUS	gene	170202	171510	1.33	+	.	ID=GENE00199;Name=GENE00199
Scaffold24	AUGUSTUS	mRNA	170202	171510	0.69	+	.	ID=GENE00199.1;Parent=GENE00199;type=Complete;prediction=TranscriptHint
Scaffold24	AUGUSTUS	CDS	170202	171066	0.7	+	0	Parent=GENE00199.1
Scaffold24	AUGUSTUS	CDS	171122	171510	0.98	+	2	Parent=GENE00199.1
Scaffold24	AUGUSTUS	mRNA	170202	171086	0.64	+	.	ID=GENE00199.2;Parent=GENE00199;type=Complete;prediction=TranscriptHint
Scaffold24	AUGUSTUS	CDS	170202	171086	0.64	+	0	Parent=GENE00199.2
Scaffold24	AUGUSTUS	gene	171637	171987	0.99	-	.	ID=GENE00200;Name=GENE00200
Scaffold24	AUGUSTUS	mRNA	171637	171987	0.99	-	.	ID=GENE00200.1;Parent=GENE00200;type=Complete;prediction=TranscriptHint
Scaffold24	AUGUSTUS	CDS	171637	171987	0.99	-	0	Parent=GENE00200.1
Scaffold24	AUGUSTUS	gene	171911	174034	1.99	-	.	ID=GENE00201;Name=brf1;Note=Transcription factor IIIB 60 kDa subunit [Source:UniProtKB/Swiss-Prot Q9P6R0]
Scaffold24	AUGUSTUS	mRNA	171911	174034	1	-	.	ID=GENE00201.1;Parent=GENE00201;Name=brf1;region=Repeat;prediction=TranscriptHint;Note=Transcription factor IIIB 60 kDa subunit [Source:UniProtKB/Swiss-Prot Q9P6R0];type=Complete
Scaffold24	AUGUSTUS	CDS	174032	174034	1	-	0	Parent=GENE00201.1
Scaffold24	AUGUSTUS	CDS	173799	173976	1	-	0	Parent=GENE00201.1
Scaffold24	AUGUSTUS	CDS	173675	173746	1	-	2	Parent=GENE00201.1
Scaffold24	AUGUSTUS	CDS	173417	173625	1	-	2	Parent=GENE00201.1
Scaffold24	AUGUSTUS	CDS	172215	173364	1	-	0	Parent=GENE00201.1
Scaffold24	AUGUSTUS	CDS	172089	172132	1	-	2	Parent=GENE00201.1
Scaffold24	AUGUSTUS	CDS	171911	172033	1	-	0	Parent=GENE00201.1
Scaffold24	AUGUSTUS	mRNA	172014	174034	0.99	-	.	ID=GENE00201.2;Parent=GENE00201;Name=brf1;region=Repeat;prediction=TranscriptHint;Note=Transcription factor IIIB 60 kDa subunit [Source:UniProtKB/Swiss-Prot Q9P6R0];type=Complete
Scaffold24	AUGUSTUS	CDS	174032	174034	1	-	0	Parent=GENE00201.2
Scaffold24	AUGUSTUS	CDS	173799	173976	1	-	0	Parent=GENE00201.2
Scaffold24	AUGUSTUS	CDS	173675	173746	1	-	2	Parent=GENE00201.2
Scaffold24	AUGUSTUS	CDS	173417	173625	1	-	2	Parent=GENE00201.2
Scaffold24	AUGUSTUS	CDS	172215	173364	1	-	0	Parent=GENE00201.2
Scaffold24	AUGUSTUS	CDS	172014	172132	0.99	-	2	Parent=GENE00201.2
Scaffold24	AUGUSTUS	gene	174234	174771	0.9	+	.	ID=GENE00202;Name=TOA2;Note=Transcription initiation factor IIA subunit 2 [Source:UniProtKB/Swiss-Prot P0CR84]
Scaffold24	AUGUSTUS	mRNA	174234	174771	0.9	+	.	ID=GENE00202.1;Parent=GENE00202;Name=TOA2;prediction=TranscriptHint;Note=Transcription initiation factor IIA subunit 2 [Source:UniProtKB/Swiss-Prot P0CR84];type=Complete
Scaffold24	AUGUSTUS	CDS	174234	174271	0.91	+	0	Parent=GENE00202.1
Scaffold24	AUGUSTUS	CDS	174326	174413	0.91	+	1	Parent=GENE00202.1
Scaffold24	AUGUSTUS	CDS	174473	174532	0.99	+	0	Parent=GENE00202.1
Scaffold24	AUGUSTUS	CDS	174613	174771	1	+	0	Parent=GENE00202.1
Scaffold24	AUGUSTUS	gene	176279	177614	0.66	-	.	ID=GENE00203;Name=GENE00203
Scaffold24	AUGUSTUS	mRNA	176279	177614	0.66	-	.	ID=GENE00203.1;Parent=GENE00203;type=Complete;prediction=TranscriptHint
Scaffold24	AUGUSTUS	CDS	176747	177614	0.79	-	0	Parent=GENE00203.1
Scaffold24	AUGUSTUS	CDS	176279	176691	0.86	-	2	Parent=GENE00203.1
Scaffold24	AUGUSTUS	gene	177841	178710	0.6	-	.	ID=GENE00204;Name=GENE00204;Note=predicted protein [Fibroporia radiculosa] [Source:NCBI_NR 403414022]
Scaffold24	AUGUSTUS	mRNA	177841	178710	0.6	-	.	ID=GENE00204.1;Parent=GENE00204;Note=predicted protein [Fibroporia radiculosa] [Source:NCBI_NR 403414022];type=Complete;prediction=TranscriptHint
Scaffold24	AUGUSTUS	CDS	178568	178710	0.66	-	0	Parent=GENE00204.1
Scaffold24	AUGUSTUS	CDS	177841	178318	0.93	-	1	Parent=GENE00204.1
Scaffold24	AUGUSTUS	gene	178875	180723	3.22	-	.	ID=GENE00205;Name=chiA1;Note=Chitinase A1 [Source:UniProtKB/Swiss-Prot P20533]
Scaffold24	AUGUSTUS	mRNA	178875	180723	1	-	.	ID=GENE00205.1;Parent=GENE00205;Name=chiA1;prediction=TranscriptHint;Note=Chitinase A1 [Source:UniProtKB/Swiss-Prot P20533];type=Complete
Scaffold24	AUGUSTUS	CDS	180455	180723	1	-	0	Parent=GENE00205.1
Scaffold24	AUGUSTUS	CDS	180262	180349	1	-	1	Parent=GENE00205.1
Scaffold24	AUGUSTUS	CDS	180042	180187	1	-	0	Parent=GENE00205.1
Scaffold24	AUGUSTUS	CDS	179744	179955	1	-	1	Parent=GENE00205.1
Scaffold24	AUGUSTUS	CDS	179543	179688	1	-	2	Parent=GENE00205.1
Scaffold24	AUGUSTUS	CDS	179211	179489	1	-	0	Parent=GENE00205.1
Scaffold24	AUGUSTUS	CDS	178961	179140	1	-	0	Parent=GENE00205.1
Scaffold24	AUGUSTUS	CDS	178875	178880	1	-	0	Parent=GENE00205.1
Scaffold24	AUGUSTUS	mRNA	178940	180723	0.29	-	.	ID=GENE00205.2;Parent=GENE00205;Name=chiA1;prediction=TranscriptHint;Note=Chitinase A1 [Source:UniProtKB/Swiss-Prot P20533];type=Complete
Scaffold24	AUGUSTUS	CDS	180536	180723	0.39	-	0	Parent=GENE00205.2
Scaffold24	AUGUSTUS	CDS	180262	180415	0.39	-	1	Parent=GENE00205.2
Scaffold24	AUGUSTUS	CDS	180042	180187	1	-	0	Parent=GENE00205.2
Scaffold24	AUGUSTUS	CDS	179744	179955	1	-	1	Parent=GENE00205.2
Scaffold24	AUGUSTUS	CDS	179543	179688	1	-	2	Parent=GENE00205.2
Scaffold24	AUGUSTUS	CDS	179211	179489	1	-	0	Parent=GENE00205.2
Scaffold24	AUGUSTUS	CDS	178940	179140	0.76	-	0	Parent=GENE00205.2
Scaffold24	AUGUSTUS	mRNA	180082	180723	0.95	-	.	ID=GENE00205.3;Parent=GENE00205;Note=hypothetical protein GALMADRAFT_73528 [Galerina marginata CBS 339.88] [Source:NCBI_NR 648158826];type=Complete;prediction=TranscriptHint
Scaffold24	AUGUSTUS	CDS	180455	180723	1	-	0	Parent=GENE00205.3
Scaffold24	AUGUSTUS	CDS	180082	180349	0.95	-	1	Parent=GENE00205.3
Scaffold24	AUGUSTUS	mRNA	178875	179779	0.98	-	.	ID=GENE00205.4;Parent=GENE00205;Note=glycoside hydrolase family 18 protein [Moniliophthora roreri MCA 2997] glycoside hydrolase family 18 protein [Moniliophthora roreri MCA 2997] [Source:NCBI_NR 630177885];type=Complete;prediction=TranscriptHint
Scaffold24	AUGUSTUS	CDS	179543	179779	0.98	-	0	Parent=GENE00205.4
Scaffold24	AUGUSTUS	CDS	179211	179489	1	-	0	Parent=GENE00205.4
Scaffold24	AUGUSTUS	CDS	178961	179140	1	-	0	Parent=GENE00205.4
Scaffold24	AUGUSTUS	CDS	178875	178880	1	-	0	Parent=GENE00205.4
Scaffold24	AUGUSTUS	gene	180994	181500	0.99	+	.	ID=GENE00206;Name=GENE00206
Scaffold24	AUGUSTUS	mRNA	180994	181500	0.99	+	.	ID=GENE00206.1;Parent=GENE00206;type=Complete;prediction=TranscriptHint
Scaffold24	AUGUSTUS	CDS	180994	181048	0.99	+	0	Parent=GENE00206.1
Scaffold24	AUGUSTUS	CDS	181259	181422	1	+	2	Parent=GENE00206.1
Scaffold24	AUGUSTUS	CDS	181486	181500	1	+	0	Parent=GENE00206.1
Scaffold24	AUGUSTUS	gene	182419	182997	1	+	.	ID=GENE00207;Name=GENE00207
Scaffold24	AUGUSTUS	mRNA	182419	182997	1	+	.	ID=GENE00207.1;Parent=GENE00207;type=Complete;prediction=TranscriptHint
Scaffold24	AUGUSTUS	CDS	182419	182877	1	+	0	Parent=GENE00207.1
Scaffold24	AUGUSTUS	CDS	182935	182997	1	+	0	Parent=GENE00207.1
Scaffold24	AUGUSTUS	gene	183099	183809	1	+	.	ID=GENE00208;Name=LIP5;Note=Lipase 5 [Source:UniProtKB/Swiss-Prot P32949]
Scaffold24	AUGUSTUS	mRNA	183099	183809	1	+	.	ID=GENE00208.1;Parent=GENE00208;Name=LIP5;prediction=TranscriptHint;Note=Lipase 5 [Source:UniProtKB/Swiss-Prot P32949];type=Complete
Scaffold24	AUGUSTUS	CDS	183099	183115	1	+	0	Parent=GENE00208.1
Scaffold24	AUGUSTUS	CDS	183169	183270	1	+	1	Parent=GENE00208.1
Scaffold24	AUGUSTUS	CDS	183323	183809	1	+	1	Parent=GENE00208.1
Scaffold24	AUGUSTUS	gene	183853	184068	0.74	-	.	ID=GENE00209;Name=GENE00209
Scaffold24	AUGUSTUS	mRNA	183853	184068	0.74	-	.	ID=GENE00209.1;Parent=GENE00209;type=Complete;prediction=TranscriptHint
Scaffold24	AUGUSTUS	CDS	183853	184068	0.74	-	0	Parent=GENE00209.1
Scaffold24	AUGUSTUS	gene	185036	186130	0.85	-	.	ID=GENE00210;Name=SEC65;Note=Signal recognition particle SEC65 subunit [Source:UniProtKB/Swiss-Prot P41922]
Scaffold24	AUGUSTUS	mRNA	185036	186130	0.85	-	.	ID=GENE00210.1;Parent=GENE00210;Name=SEC65;prediction=TranscriptHint;Note=Signal recognition particle SEC65 subunit [Source:UniProtKB/Swiss-Prot P41922];type=Complete
Scaffold24	AUGUSTUS	CDS	185865	186130	0.93	-	0	Parent=GENE00210.1
Scaffold24	AUGUSTUS	CDS	185559	185780	0.9	-	1	Parent=GENE00210.1
Scaffold24	AUGUSTUS	CDS	185036	185501	0.85	-	1	Parent=GENE00210.1
Scaffold24	AUGUSTUS	gene	186271	187109	0.67	+	.	ID=GENE00211;Name=GENE00211;Note=predicted protein [Laccaria bicolor S238N-H82] predicted protein [Laccaria bicolor S238N-H82] [Source:NCBI_NR 170112218]
Scaffold24	AUGUSTUS	mRNA	186271	187109	0.67	+	.	ID=GENE00211.1;Parent=GENE00211;Note=predicted protein [Laccaria bicolor S238N-H82] predicted protein [Laccaria bicolor S238N-H82] [Source:NCBI_NR 170112218];type=Complete;prediction=TranscriptHint
Scaffold24	AUGUSTUS	CDS	186271	186314	0.94	+	0	Parent=GENE00211.1
Scaffold24	AUGUSTUS	CDS	186368	186494	1	+	1	Parent=GENE00211.1
Scaffold24	AUGUSTUS	CDS	186556	186871	0.73	+	0	Parent=GENE00211.1
Scaffold24	AUGUSTUS	CDS	186957	187007	0.73	+	2	Parent=GENE00211.1
Scaffold24	AUGUSTUS	CDS	187060	187109	1	+	2	Parent=GENE00211.1
Scaffold24	AUGUSTUS	gene	187767	188053	1	-	.	ID=GENE00212;Name=GENE00212
Scaffold24	AUGUSTUS	mRNA	187767	188053	1	-	.	ID=GENE00212.1;Parent=GENE00212;type=Complete;prediction=TranscriptHint
Scaffold24	AUGUSTUS	CDS	187982	188053	1	-	0	Parent=GENE00212.1
Scaffold24	AUGUSTUS	CDS	187767	187928	1	-	0	Parent=GENE00212.1
Scaffold24	AUGUSTUS	gene	189469	190137	1	-	.	ID=GENE00213;Name=GENE00213
Scaffold24	AUGUSTUS	mRNA	189469	190137	1	-	.	ID=GENE00213.1;Parent=GENE00213;type=Complete;prediction=TranscriptHint
Scaffold24	AUGUSTUS	CDS	189469	190137	1	-	0	Parent=GENE00213.1
Scaffold24	AUGUSTUS	gene	191945	193851	0.96	+	.	ID=GENE00214;Name=CBH1;Note=Exoglucanase 1 [Source:UniProtKB/Swiss-Prot P13860]
Scaffold24	AUGUSTUS	mRNA	191945	193851	0.96	+	.	ID=GENE00214.1;Parent=GENE00214;Name=CBH1;region=Repeat;prediction=TranscriptHint;Note=Exoglucanase 1 [Source:UniProtKB/Swiss-Prot P13860];type=Complete
Scaffold24	AUGUSTUS	CDS	191945	192236	0.96	+	0	Parent=GENE00214.1
Scaffold24	AUGUSTUS	CDS	192297	192529	1	+	2	Parent=GENE00214.1
Scaffold24	AUGUSTUS	CDS	192587	192679	1	+	0	Parent=GENE00214.1
Scaffold24	AUGUSTUS	CDS	192736	192819	1	+	0	Parent=GENE00214.1
Scaffold24	AUGUSTUS	CDS	192884	193027	1	+	0	Parent=GENE00214.1
Scaffold24	AUGUSTUS	CDS	193092	193708	1	+	0	Parent=GENE00214.1
Scaffold24	AUGUSTUS	CDS	193764	193851	1	+	1	Parent=GENE00214.1
Scaffold24	AUGUSTUS	gene	193979	194772	0.72	-	.	ID=GENE00215;Name=ZRC1;Note=Zinc/cadmium resistance protein [Source:UniProtKB/Swiss-Prot P20107]
Scaffold24	AUGUSTUS	mRNA	193979	194772	0.72	-	.	ID=GENE00215.1;Parent=GENE00215;Name=ZRC1;prediction=TranscriptHint;Note=Zinc/cadmium resistance protein [Source:UniProtKB/Swiss-Prot P20107];type=Complete
Scaffold24	AUGUSTUS	CDS	194749	194772	0.72	-	0	Parent=GENE00215.1
Scaffold24	AUGUSTUS	CDS	194592	194697	0.99	-	0	Parent=GENE00215.1
Scaffold24	AUGUSTUS	CDS	193979	194538	1	-	2	Parent=GENE00215.1
Scaffold24	AUGUSTUS	gene	197526	199292	0.98	-	.	ID=GENE00216;Name=GENE00216;Note=carbohydrate-binding module family 19 protein [Moniliophthora roreri MCA 2997] carbohydrate-binding module family 19 protein [Moniliophthora roreri MCA 2997] [Source:NCBI_NR 630177928]
Scaffold24	AUGUSTUS	mRNA	197526	199292	0.98	-	.	ID=GENE00216.1;Parent=GENE00216;Note=carbohydrate-binding module family 19 protein [Moniliophthora roreri MCA 2997] carbohydrate-binding module family 19 protein [Moniliophthora roreri MCA 2997] [Source:NCBI_NR 630177928];type=Complete;prediction=TranscriptHint
Scaffold24	AUGUSTUS	CDS	199079	199292	0.98	-	0	Parent=GENE00216.1
Scaffold24	AUGUSTUS	CDS	197526	199021	1	-	2	Parent=GENE00216.1
Scaffold24	AUGUSTUS	gene	199363	200986	0.46	-	.	ID=GENE00217;Name=GENE00217;Note=set and mynd domain-containing protein 3 [Moniliophthora roreri MCA 2997] set and mynd domain-containing protein 3 [Moniliophthora roreri MCA 2997] [Source:NCBI_NR 630177879]
Scaffold24	AUGUSTUS	mRNA	199363	200986	0.46	-	.	ID=GENE00217.1;Parent=GENE00217;Note=set and mynd domain-containing protein 3 [Moniliophthora roreri MCA 2997] set and mynd domain-containing protein 3 [Moniliophthora roreri MCA 2997] [Source:NCBI_NR 630177879];type=Complete;prediction=TranscriptHint
Scaffold24	AUGUSTUS	CDS	200231	200986	0.51	-	0	Parent=GENE00217.1
Scaffold24	AUGUSTUS	CDS	199363	199452	0.75	-	0	Parent=GENE00217.1
Scaffold24	AUGUSTUS	gene	203053	204361	1.27	+	.	ID=GENE00218;Name=GENE00218;Note=hypothetical protein PLEOSDRAFT_163313 [Pleurotus ostreatus PC15] [Source:NCBI_NR 646301262]
Scaffold24	AUGUSTUS	mRNA	203053	204361	0.56	+	.	ID=GENE00218.1;Parent=GENE00218;Note=hypothetical protein PLEOSDRAFT_163313 [Pleurotus ostreatus PC15] [Source:NCBI_NR 646301262];type=Complete;prediction=TranscriptHint
Scaffold24	AUGUSTUS	CDS	203053	203100	0.59	+	0	Parent=GENE00218.1
Scaffold24	AUGUSTUS	CDS	203163	203191	1	+	0	Parent=GENE00218.1
Scaffold24	AUGUSTUS	CDS	203247	203322	0.93	+	1	Parent=GENE00218.1
Scaffold24	AUGUSTUS	CDS	203375	203393	0.94	+	0	Parent=GENE00218.1
Scaffold24	AUGUSTUS	CDS	203444	203484	0.94	+	2	Parent=GENE00218.1
Scaffold24	AUGUSTUS	CDS	203541	203634	0.94	+	0	Parent=GENE00218.1
Scaffold24	AUGUSTUS	CDS	203683	203729	1	+	2	Parent=GENE00218.1
Scaffold24	AUGUSTUS	CDS	203791	203801	1	+	0	Parent=GENE00218.1
Scaffold24	AUGUSTUS	CDS	203851	203953	1	+	1	Parent=GENE00218.1
Scaffold24	AUGUSTUS	CDS	204014	204117	1	+	0	Parent=GENE00218.1
Scaffold24	AUGUSTUS	CDS	204179	204245	1	+	1	Parent=GENE00218.1
Scaffold24	AUGUSTUS	CDS	204299	204361	1	+	0	Parent=GENE00218.1
Scaffold24	AUGUSTUS	mRNA	203053	204361	0.71	+	.	ID=GENE00218.2;Parent=GENE00218;Note=hypothetical protein PLEOSDRAFT_163313 [Pleurotus ostreatus PC15] [Source:NCBI_NR 646301262];type=Complete;prediction=TranscriptHint
Scaffold24	AUGUSTUS	CDS	203053	203100	0.71	+	0	Parent=GENE00218.2
Scaffold24	AUGUSTUS	CDS	203163	203191	1	+	0	Parent=GENE00218.2
Scaffold24	AUGUSTUS	CDS	203247	203393	1	+	1	Parent=GENE00218.2
Scaffold24	AUGUSTUS	CDS	203444	203484	1	+	1	Parent=GENE00218.2
Scaffold24	AUGUSTUS	CDS	203536	203634	1	+	2	Parent=GENE00218.2
Scaffold24	AUGUSTUS	CDS	203683	203729	1	+	2	Parent=GENE00218.2
Scaffold24	AUGUSTUS	CDS	203791	203801	1	+	0	Parent=GENE00218.2
Scaffold24	AUGUSTUS	CDS	203851	203953	1	+	1	Parent=GENE00218.2
Scaffold24	AUGUSTUS	CDS	204014	204117	1	+	0	Parent=GENE00218.2
Scaffold24	AUGUSTUS	CDS	204179	204245	1	+	1	Parent=GENE00218.2
Scaffold24	AUGUSTUS	CDS	204299	204361	1	+	0	Parent=GENE00218.2
Scaffold24	AUGUSTUS	gene	206354	206904	0.71	+	.	ID=GENE00219;Name=GENE00219
Scaffold24	AUGUSTUS	mRNA	206354	206904	0.71	+	.	ID=GENE00219.1;Parent=GENE00219;region=Repeat;type=Complete;prediction=TranscriptHint
Scaffold24	AUGUSTUS	CDS	206354	206507	0.83	+	0	Parent=GENE00219.1
Scaffold24	AUGUSTUS	CDS	206561	206904	0.82	+	2	Parent=GENE00219.1
Scaffold24	AUGUSTUS	gene	211394	212343	0.76	-	.	ID=GENE00220;Name=SPAC17A5.08;Note=Uncharacterized membrane protein C17A5.08 [Source:UniProtKB/Swiss-Prot O13770]
Scaffold24	AUGUSTUS	mRNA	211394	212343	0.76	-	.	ID=GENE00220.1;Parent=GENE00220;Name=SPAC17A5.08;prediction=TranscriptHint;Note=Uncharacterized membrane protein C17A5.08 [Source:UniProtKB/Swiss-Prot O13770];type=Complete
Scaffold24	AUGUSTUS	CDS	212200	212343	0.92	-	0	Parent=GENE00220.1
Scaffold24	AUGUSTUS	CDS	212136	212147	0.97	-	0	Parent=GENE00220.1
Scaffold24	AUGUSTUS	CDS	211763	212079	0.97	-	0	Parent=GENE00220.1
Scaffold24	AUGUSTUS	CDS	211542	211708	0.99	-	1	Parent=GENE00220.1
Scaffold24	AUGUSTUS	CDS	211394	211482	0.84	-	2	Parent=GENE00220.1
Scaffold24	AUGUSTUS	gene	216466	216861	0.64	+	.	ID=GENE00221;Name=GENE00221
Scaffold24	AUGUSTUS	mRNA	216466	216861	0.64	+	.	ID=GENE00221.1;Parent=GENE00221;region=Repeat;type=Complete;prediction=TranscriptHint
Scaffold24	AUGUSTUS	CDS	216466	216861	0.64	+	0	Parent=GENE00221.1
Scaffold22	AUGUSTUS	gene	98	560	1	-	.	ID=GENE00222;Name=GENE00222
Scaffold22	AUGUSTUS	mRNA	98	560	1	-	.	ID=GENE00222.1;Parent=GENE00222;type=Complete;prediction=TranscriptHint
Scaffold22	AUGUSTUS	CDS	274	560	1	-	0	Parent=GENE00222.1
Scaffold22	AUGUSTUS	CDS	98	206	1	-	1	Parent=GENE00222.1
Scaffold22	AUGUSTUS	gene	2795	5959	0.71	+	.	ID=GENE00223;Name=GENE00223;Note=hypothetical protein SCHCODRAFT_15792 [Schizophyllum commune H4-8] hypothetical protein SCHCODRAFT_15792 [Schizophyllum commune H4-8] [Source:NCBI_NR 302685035]
Scaffold22	AUGUSTUS	mRNA	2795	5959	0.71	+	.	ID=GENE00223.1;Parent=GENE00223;Note=hypothetical protein SCHCODRAFT_15792 [Schizophyllum commune H4-8] hypothetical protein SCHCODRAFT_15792 [Schizophyllum commune H4-8] [Source:NCBI_NR 302685035];type=Complete;prediction=TranscriptHint
Scaffold22	AUGUSTUS	CDS	2795	3110	0.99	+	0	Parent=GENE00223.1
Scaffold22	AUGUSTUS	CDS	4073	4225	0.88	+	2	Parent=GENE00223.1
Scaffold22	AUGUSTUS	CDS	4278	4890	0.83	+	2	Parent=GENE00223.1
Scaffold22	AUGUSTUS	CDS	4945	5467	0.99	+	1	Parent=GENE00223.1
Scaffold22	AUGUSTUS	CDS	5518	5712	0.99	+	0	Parent=GENE00223.1
Scaffold22	AUGUSTUS	CDS	5766	5838	0.99	+	0	Parent=GENE00223.1
Scaffold22	AUGUSTUS	CDS	5895	5959	0.99	+	2	Parent=GENE00223.1
Scaffold22	AUGUSTUS	gene	6318	9464	0.12	-	.	ID=GENE00224;Name=Acly;Note=ATP-citrate synthase [Source:UniProtKB/Swiss-Prot Q91V92]
Scaffold22	AUGUSTUS	mRNA	6318	9464	0.12	-	.	ID=GENE00224.1;Parent=GENE00224;Name=Acly;prediction=TranscriptHint;Note=ATP-citrate synthase [Source:UniProtKB/Swiss-Prot Q91V92];type=Complete
Scaffold22	AUGUSTUS	CDS	8868	9464	0.44	-	0	Parent=GENE00224.1
Scaffold22	AUGUSTUS	CDS	8527	8725	0.43	-	0	Parent=GENE00224.1
Scaffold22	AUGUSTUS	CDS	7651	8462	0.39	-	2	Parent=GENE00224.1
Scaffold22	AUGUSTUS	CDS	7424	7592	1	-	0	Parent=GENE00224.1
Scaffold22	AUGUSTUS	CDS	7231	7372	0.99	-	2	Parent=GENE00224.1
Scaffold22	AUGUSTUS	CDS	7008	7172	0.99	-	1	Parent=GENE00224.1
Scaffold22	AUGUSTUS	CDS	6848	6954	1	-	1	Parent=GENE00224.1
Scaffold22	AUGUSTUS	CDS	6642	6793	1	-	2	Parent=GENE00224.1
Scaffold22	AUGUSTUS	CDS	6318	6587	1	-	0	Parent=GENE00224.1
Scaffold22	AUGUSTUS	gene	9720	10244	0.43	-	.	ID=GENE00225;Name=SPAC22A12.16;Note=Probable ATP-citrate synthase subunit 2 [Source:UniProtKB/Swiss-Prot O13907]
Scaffold22	AUGUSTUS	mRNA	9720	10244	0.43	-	.	ID=GENE00225.1;Parent=GENE00225;Name=SPAC22A12.16;prediction=TranscriptHint;Note=Probable ATP-citrate synthase subunit 2 [Source:UniProtKB/Swiss-Prot O13907];type=Complete
Scaffold22	AUGUSTUS	CDS	9720	10244	0.43	-	0	Parent=GENE00225.1
Scaffold22	AUGUSTUS	gene	21859	23159	0.64	-	.	ID=GENE00226;Name=GENE00226;Note=hypothetical protein CERSUDRAFT_117428 [Ceriporiopsis subvermispora B] [Source:NCBI_NR 449542923]
Scaffold22	AUGUSTUS	mRNA	21859	23159	0.64	-	.	ID=GENE00226.1;Parent=GENE00226;Note=hypothetical protein CERSUDRAFT_117428 [Ceriporiopsis subvermispora B] [Source:NCBI_NR 449542923];type=Complete;prediction=TranscriptHint
Scaffold22	AUGUSTUS	CDS	22679	23159	0.78	-	0	Parent=GENE00226.1
Scaffold22	AUGUSTUS	CDS	22535	22625	0.88	-	2	Parent=GENE00226.1
Scaffold22	AUGUSTUS	CDS	22460	22476	0.77	-	1	Parent=GENE00226.1
Scaffold22	AUGUSTUS	CDS	21859	22382	0.75	-	2	Parent=GENE00226.1
Scaffold22	AUGUSTUS	gene	23401	24623	0.28	+	.	ID=GENE00227;Name=GENE00227;Note=hypothetical protein FOMPIDRAFT_1137342 [Fomitopsis pinicola FP-58527 SS1] [Source:NCBI_NR 527291754]
Scaffold22	AUGUSTUS	mRNA	23401	24623	0.28	+	.	ID=GENE00227.1;Parent=GENE00227;Note=hypothetical protein FOMPIDRAFT_1137342 [Fomitopsis pinicola FP-58527 SS1] [Source:NCBI_NR 527291754];type=Complete;prediction=TranscriptHint
Scaffold22	AUGUSTUS	CDS	23401	23497	0.28	+	0	Parent=GENE00227.1
Scaffold22	AUGUSTUS	CDS	23576	23627	0.39	+	2	Parent=GENE00227.1
Scaffold22	AUGUSTUS	CDS	23713	23795	1	+	1	Parent=GENE00227.1
Scaffold22	AUGUSTUS	CDS	23854	24623	1	+	2	Parent=GENE00227.1
Scaffold22	AUGUSTUS	gene	25716	27840	0.57	+	.	ID=GENE00228;Name=GENE00228
Scaffold22	AUGUSTUS	mRNA	25716	27840	0.57	+	.	ID=GENE00228.1;Parent=GENE00228;type=Complete;prediction=TranscriptHint
Scaffold22	AUGUSTUS	CDS	25716	25732	0.63	+	0	Parent=GENE00228.1
Scaffold22	AUGUSTUS	CDS	25792	25978	0.62	+	1	Parent=GENE00228.1
Scaffold22	AUGUSTUS	CDS	26040	26110	1	+	0	Parent=GENE00228.1
Scaffold22	AUGUSTUS	CDS	26165	26199	1	+	1	Parent=GENE00228.1
Scaffold22	AUGUSTUS	CDS	26258	27023	0.94	+	2	Parent=GENE00228.1
Scaffold22	AUGUSTUS	CDS	27066	27093	0.93	+	1	Parent=GENE00228.1
Scaffold22	AUGUSTUS	CDS	27763	27840	1	+	0	Parent=GENE00228.1
Scaffold22	AUGUSTUS	gene	27849	28373	1	+	.	ID=GENE00229;Name=GENE00229
Scaffold22	AUGUSTUS	mRNA	27849	28373	1	+	.	ID=GENE00229.1;Parent=GENE00229;type=Complete;prediction=TranscriptHint
Scaffold22	AUGUSTUS	CDS	27849	28373	1	+	0	Parent=GENE00229.1
Scaffold22	AUGUSTUS	gene	28495	28948	0.61	+	.	ID=GENE00230;Name=GENE00230
Scaffold22	AUGUSTUS	mRNA	28495	28948	0.61	+	.	ID=GENE00230.1;Parent=GENE00230;type=Complete;prediction=TranscriptHint
Scaffold22	AUGUSTUS	CDS	28495	28648	0.61	+	0	Parent=GENE00230.1
Scaffold22	AUGUSTUS	CDS	28701	28948	1	+	2	Parent=GENE00230.1
Scaffold22	AUGUSTUS	gene	29154	32842	1.61	+	.	ID=GENE00231;Name=GENE00231;Note=hypothetical protein CC1G_09766 [Coprinopsis cinerea okayama7#130] hypothetical protein CC1G_09766 [Coprinopsis cinerea okayama7#130] [Source:NCBI_NR 299744352]
Scaffold22	AUGUSTUS	mRNA	29154	32842	0.73	+	.	ID=GENE00231.1;Parent=GENE00231;region=Repeat;prediction=TranscriptHint;Note=hypothetical protein CC1G_09766 [Coprinopsis cinerea okayama7#130] hypothetical protein CC1G_09766 [Coprinopsis cinerea okayama7#130] [Source:NCBI_NR 299744352];type=Complete
Scaffold22	AUGUSTUS	CDS	29154	29958	0.82	+	0	Parent=GENE00231.1
Scaffold22	AUGUSTUS	CDS	30141	30170	0.75	+	2	Parent=GENE00231.1
Scaffold22	AUGUSTUS	CDS	30229	30590	1	+	2	Parent=GENE00231.1
Scaffold22	AUGUSTUS	CDS	30648	30710	1	+	0	Parent=GENE00231.1
Scaffold22	AUGUSTUS	CDS	30762	30836	1	+	0	Parent=GENE00231.1
Scaffold22	AUGUSTUS	CDS	30895	30966	1	+	0	Parent=GENE00231.1
Scaffold22	AUGUSTUS	CDS	31016	31375	1	+	0	Parent=GENE00231.1
Scaffold22	AUGUSTUS	CDS	31431	32016	1	+	0	Parent=GENE00231.1
Scaffold22	AUGUSTUS	CDS	32077	32768	1	+	2	Parent=GENE00231.1
Scaffold22	AUGUSTUS	CDS	32822	32842	1	+	0	Parent=GENE00231.1
Scaffold22	AUGUSTUS	mRNA	29154	32842	0.88	+	.	ID=GENE00231.2;Parent=GENE00231;region=Repeat;prediction=TranscriptHint;Note=hypothetical protein CC1G_09766 [Coprinopsis cinerea okayama7#130] hypothetical protein CC1G_09766 [Coprinopsis cinerea okayama7#130] [Source:NCBI_NR 299744352];type=Complete
Scaffold22	AUGUSTUS	CDS	29154	29190	0.88	+	0	Parent=GENE00231.2
Scaffold22	AUGUSTUS	CDS	30144	30170	0.88	+	2	Parent=GENE00231.2
Scaffold22	AUGUSTUS	CDS	30229	30590	1	+	2	Parent=GENE00231.2
Scaffold22	AUGUSTUS	CDS	30648	30710	1	+	0	Parent=GENE00231.2
Scaffold22	AUGUSTUS	CDS	30762	30836	1	+	0	Parent=GENE00231.2
Scaffold22	AUGUSTUS	CDS	30895	30966	1	+	0	Parent=GENE00231.2
Scaffold22	AUGUSTUS	CDS	31016	31375	1	+	0	Parent=GENE00231.2
Scaffold22	AUGUSTUS	CDS	31431	32016	1	+	0	Parent=GENE00231.2
Scaffold22	AUGUSTUS	CDS	32077	32768	1	+	2	Parent=GENE00231.2
Scaffold22	AUGUSTUS	CDS	32822	32842	1	+	0	Parent=GENE00231.2
Scaffold22	AUGUSTUS	gene	35158	38118	1	+	.	ID=GENE00232;Name=GENE00232
Scaffold22	AUGUSTUS	mRNA	35158	38118	1	+	.	ID=GENE00232.1;Parent=GENE00232;region=Repeat;type=Complete;prediction=TranscriptHint
Scaffold22	AUGUSTUS	CDS	35158	35269	1	+	0	Parent=GENE00232.1
Scaffold22	AUGUSTUS	CDS	35324	35494	1	+	2	Parent=GENE00232.1
Scaffold22	AUGUSTUS	CDS	35549	35605	1	+	2	Parent=GENE00232.1
Scaffold22	AUGUSTUS	CDS	35663	38118	1	+	2	Parent=GENE00232.1
Scaffold22	AUGUSTUS	gene	38144	39812	0.96	+	.	ID=GENE00233;Name=GENE00233;Note=hypothetical protein CONPUDRAFT_70696 [Coniophora puteana RWD-64-598 SS2] hypothetical protein CONPUDRAFT_70696 [Coniophora puteana RWD-64-598 SS2] [Source:NCBI_NR 628830161]
Scaffold22	AUGUSTUS	mRNA	38144	39812	0.96	+	.	ID=GENE00233.1;Parent=GENE00233;Note=hypothetical protein CONPUDRAFT_70696 [Coniophora puteana RWD-64-598 SS2] hypothetical protein CONPUDRAFT_70696 [Coniophora puteana RWD-64-598 SS2] [Source:NCBI_NR 628830161];type=Complete;prediction=TranscriptHint
Scaffold22	AUGUSTUS	CDS	38144	38515	0.96	+	0	Parent=GENE00233.1
Scaffold22	AUGUSTUS	CDS	38571	39200	1	+	0	Parent=GENE00233.1
Scaffold22	AUGUSTUS	CDS	39251	39683	1	+	0	Parent=GENE00233.1
Scaffold22	AUGUSTUS	CDS	39742	39812	1	+	2	Parent=GENE00233.1
Scaffold22	AUGUSTUS	gene	40127	40970	0.82	+	.	ID=GENE00234;Name=GENE00234
Scaffold22	AUGUSTUS	mRNA	40127	40970	0.82	+	.	ID=GENE00234.1;Parent=GENE00234;type=Complete;prediction=TranscriptHint
Scaffold22	AUGUSTUS	CDS	40127	40204	0.82	+	0	Parent=GENE00234.1
Scaffold22	AUGUSTUS	CDS	40254	40970	1	+	0	Parent=GENE00234.1
Scaffold22	AUGUSTUS	gene	40997	41449	0.64	+	.	ID=GENE00235;Name=GENE00235;Note=Sad1 / UNC-like C-terminal(PF07738) [Source:Pfam]
Scaffold22	AUGUSTUS	mRNA	40997	41449	0.64	+	.	ID=GENE00235.1;Parent=GENE00235;Note=Sad1 / UNC-like C-terminal(PF07738) [Source:Pfam];type=Complete;prediction=TranscriptHint
Scaffold22	AUGUSTUS	CDS	40997	41449	0.64	+	0	Parent=GENE00235.1
Scaffold22	AUGUSTUS	gene	43455	44096	0.6	+	.	ID=GENE00236;Name=GENE00236
Scaffold22	AUGUSTUS	mRNA	43455	44096	0.6	+	.	ID=GENE00236.1;Parent=GENE00236;type=Complete;prediction=TranscriptHint
Scaffold22	AUGUSTUS	CDS	43455	43520	0.6	+	0	Parent=GENE00236.1
Scaffold22	AUGUSTUS	CDS	43570	43725	1	+	0	Parent=GENE00236.1
Scaffold22	AUGUSTUS	CDS	43786	43831	1	+	0	Parent=GENE00236.1
Scaffold22	AUGUSTUS	CDS	43894	44096	1	+	2	Parent=GENE00236.1
Scaffold22	AUGUSTUS	gene	44276	46086	0.9	+	.	ID=GENE00237;Name=GENE00237
Scaffold22	AUGUSTUS	mRNA	44276	46086	0.9	+	.	ID=GENE00237.1;Parent=GENE00237;type=Complete;prediction=TranscriptHint
Scaffold22	AUGUSTUS	CDS	44276	44446	1	+	0	Parent=GENE00237.1
Scaffold22	AUGUSTUS	CDS	44499	44739	1	+	0	Parent=GENE00237.1
Scaffold22	AUGUSTUS	CDS	44795	44880	1	+	2	Parent=GENE00237.1
Scaffold22	AUGUSTUS	CDS	44938	44994	1	+	0	Parent=GENE00237.1
Scaffold22	AUGUSTUS	CDS	45051	45113	1	+	0	Parent=GENE00237.1
Scaffold22	AUGUSTUS	CDS	45166	45222	1	+	0	Parent=GENE00237.1
Scaffold22	AUGUSTUS	CDS	45274	45402	1	+	0	Parent=GENE00237.1
Scaffold22	AUGUSTUS	CDS	45455	45547	1	+	0	Parent=GENE00237.1
Scaffold22	AUGUSTUS	CDS	45598	45844	1	+	0	Parent=GENE00237.1
Scaffold22	AUGUSTUS	CDS	45896	46086	0.9	+	2	Parent=GENE00237.1
Scaffold22	AUGUSTUS	gene	46714	47019	0.21	+	.	ID=GENE00238;Name=GENE00238
Scaffold22	AUGUSTUS	mRNA	46714	47019	0.21	+	.	ID=GENE00238.1;Parent=GENE00238;type=Complete;prediction=TranscriptHint
Scaffold22	AUGUSTUS	CDS	46714	46788	0.23	+	0	Parent=GENE00238.1
Scaffold22	AUGUSTUS	CDS	46846	47019	0.4	+	0	Parent=GENE00238.1
Scaffold22	AUGUSTUS	gene	56538	57014	0.19	+	.	ID=GENE00239;Name=SPBC16H5.12c;Note=Uncharacterized protein C16H5.12c [Source:UniProtKB/Swiss-Prot O42947]
Scaffold22	AUGUSTUS	mRNA	56538	57014	0.19	+	.	ID=GENE00239.1;Parent=GENE00239;Name=SPBC16H5.12c;prediction=TranscriptHint;Note=Uncharacterized protein C16H5.12c [Source:UniProtKB/Swiss-Prot O42947];type=Complete
Scaffold22	AUGUSTUS	CDS	56538	57014	0.19	+	0	Parent=GENE00239.1
Scaffold22	AUGUSTUS	gene	57890	58725	0.64	+	.	ID=GENE00240;Name=GENE00240;Note=predicted protein [Fibroporia radiculosa] [Source:NCBI_NR 403414338]
Scaffold22	AUGUSTUS	mRNA	57890	58725	0.64	+	.	ID=GENE00240.1;Parent=GENE00240;region=Repeat;prediction=TranscriptHint;Note=predicted protein [Fibroporia radiculosa] [Source:NCBI_NR 403414338];type=Complete
Scaffold22	AUGUSTUS	CDS	57890	58010	0.64	+	0	Parent=GENE00240.1
Scaffold22	AUGUSTUS	CDS	58062	58291	1	+	2	Parent=GENE00240.1
Scaffold22	AUGUSTUS	CDS	58344	58457	1	+	0	Parent=GENE00240.1
Scaffold22	AUGUSTUS	CDS	58528	58725	1	+	0	Parent=GENE00240.1
Scaffold22	AUGUSTUS	gene	58788	59078	0.95	+	.	ID=GENE00241;Name=GENE00241
Scaffold22	AUGUSTUS	mRNA	58788	59078	0.95	+	.	ID=GENE00241.1;Parent=GENE00241;region=Repeat;type=Complete;prediction=TranscriptHint
Scaffold22	AUGUSTUS	CDS	58788	59078	0.95	+	0	Parent=GENE00241.1
Scaffold22	AUGUSTUS	gene	59741	60002	1	-	.	ID=GENE00242;Name=GENE00242
Scaffold22	AUGUSTUS	mRNA	59741	60002	1	-	.	ID=GENE00242.1;Parent=GENE00242;type=Complete;prediction=TranscriptHint
Scaffold22	AUGUSTUS	CDS	59985	60002	1	-	0	Parent=GENE00242.1
Scaffold22	AUGUSTUS	CDS	59741	59932	1	-	0	Parent=GENE00242.1
Scaffold22	AUGUSTUS	gene	60024	60439	0.64	-	.	ID=GENE00243;Name=GENE00243;Note=predicted protein [Laccaria bicolor S238N-H82] predicted protein [Laccaria bicolor S238N-H82] [Source:NCBI_NR 170097235]
Scaffold22	AUGUSTUS	mRNA	60024	60439	0.64	-	.	ID=GENE00243.1;Parent=GENE00243;Note=predicted protein [Laccaria bicolor S238N-H82] predicted protein [Laccaria bicolor S238N-H82] [Source:NCBI_NR 170097235];type=Complete;prediction=TranscriptHint
Scaffold22	AUGUSTUS	CDS	60432	60439	0.71	-	0	Parent=GENE00243.1
Scaffold22	AUGUSTUS	CDS	60186	60287	0.64	-	1	Parent=GENE00243.1
Scaffold22	AUGUSTUS	CDS	60024	60132	1	-	1	Parent=GENE00243.1
Scaffold22	AUGUSTUS	gene	60596	61424	1.14	-	.	ID=GENE00244;Name=GENE00244
Scaffold22	AUGUSTUS	mRNA	60596	61424	0.4	-	.	ID=GENE00244.1;Parent=GENE00244;type=Complete;prediction=TranscriptHint
Scaffold22	AUGUSTUS	CDS	61368	61424	0.74	-	0	Parent=GENE00244.1
Scaffold22	AUGUSTUS	CDS	61083	61116	1	-	0	Parent=GENE00244.1
Scaffold22	AUGUSTUS	CDS	60993	61029	0.96	-	2	Parent=GENE00244.1
Scaffold22	AUGUSTUS	CDS	60883	60895	0.96	-	1	Parent=GENE00244.1
Scaffold22	AUGUSTUS	CDS	60726	60801	1	-	0	Parent=GENE00244.1
Scaffold22	AUGUSTUS	CDS	60596	60663	0.54	-	2	Parent=GENE00244.1
Scaffold22	AUGUSTUS	mRNA	60642	61424	0.74	-	.	ID=GENE00244.2;Parent=GENE00244;type=Complete;prediction=TranscriptHint
Scaffold22	AUGUSTUS	CDS	61368	61424	0.74	-	0	Parent=GENE00244.2
Scaffold22	AUGUSTUS	CDS	61083	61116	1	-	0	Parent=GENE00244.2
Scaffold22	AUGUSTUS	CDS	60993	61029	1	-	2	Parent=GENE00244.2
Scaffold22	AUGUSTUS	CDS	60883	60887	1	-	1	Parent=GENE00244.2
Scaffold22	AUGUSTUS	CDS	60726	60801	1	-	2	Parent=GENE00244.2
Scaffold22	AUGUSTUS	CDS	60642	60663	1	-	1	Parent=GENE00244.2
Scaffold22	AUGUSTUS	gene	61556	61971	0.6	-	.	ID=GENE00245;Name=pi047;Note=Adenosylhomocysteinase [Source:UniProtKB/Swiss-Prot O13639]
Scaffold22	AUGUSTUS	mRNA	61556	61971	0.6	-	.	ID=GENE00245.1;Parent=GENE00245;Name=pi047;prediction=TranscriptHint;Note=Adenosylhomocysteinase [Source:UniProtKB/Swiss-Prot O13639];type=Complete
Scaffold22	AUGUSTUS	CDS	61916	61971	0.6	-	0	Parent=GENE00245.1
Scaffold22	AUGUSTUS	CDS	61696	61861	1	-	1	Parent=GENE00245.1
Scaffold22	AUGUSTUS	CDS	61615	61628	1	-	0	Parent=GENE00245.1
Scaffold22	AUGUSTUS	CDS	61556	61562	1	-	1	Parent=GENE00245.1
Scaffold22	AUGUSTUS	gene	62229	63623	0.92	-	.	ID=GENE00246;Name=SAH1;Note=Adenosylhomocysteinase [Source:UniProtKB/Swiss-Prot P83783]
Scaffold22	AUGUSTUS	mRNA	62229	63623	0.92	-	.	ID=GENE00246.1;Parent=GENE00246;Name=SAH1;prediction=TranscriptHint;Note=Adenosylhomocysteinase [Source:UniProtKB/Swiss-Prot P83783];type=Complete
Scaffold22	AUGUSTUS	CDS	63558	63623	0.92	-	0	Parent=GENE00246.1
Scaffold22	AUGUSTUS	CDS	63402	63483	1	-	0	Parent=GENE00246.1
Scaffold22	AUGUSTUS	CDS	63302	63348	1	-	2	Parent=GENE00246.1
Scaffold22	AUGUSTUS	CDS	63216	63251	1	-	0	Parent=GENE00246.1
Scaffold22	AUGUSTUS	CDS	63110	63162	1	-	0	Parent=GENE00246.1
Scaffold22	AUGUSTUS	CDS	62991	63060	1	-	1	Parent=GENE00246.1
Scaffold22	AUGUSTUS	CDS	62901	62935	1	-	0	Parent=GENE00246.1
Scaffold22	AUGUSTUS	CDS	62665	62843	1	-	1	Parent=GENE00246.1
Scaffold22	AUGUSTUS	CDS	62369	62604	1	-	2	Parent=GENE00246.1
Scaffold22	AUGUSTUS	CDS	62229	62318	1	-	0	Parent=GENE00246.1
Scaffold22	AUGUSTUS	gene	64396	64765	0.72	+	.	ID=GENE00247;Name=GENE00247
Scaffold22	AUGUSTUS	mRNA	64396	64765	0.72	+	.	ID=GENE00247.1;Parent=GENE00247;region=Repeat;type=Complete;prediction=TranscriptHint
Scaffold22	AUGUSTUS	CDS	64396	64460	0.72	+	0	Parent=GENE00247.1
Scaffold22	AUGUSTUS	CDS	64522	64599	1	+	1	Parent=GENE00247.1
Scaffold22	AUGUSTUS	CDS	64672	64765	1	+	1	Parent=GENE00247.1
Scaffold22	AUGUSTUS	gene	64831	66148	0.55	+	.	ID=GENE00248;Name=GENE00248;Note=hypothetical protein Moror_10734 [Moniliophthora roreri MCA 2997] hypothetical protein Moror_10734 [Moniliophthora roreri MCA 2997] [Source:NCBI_NR 630203525]
Scaffold22	AUGUSTUS	mRNA	64831	66148	0.55	+	.	ID=GENE00248.1;Parent=GENE00248;Note=hypothetical protein Moror_10734 [Moniliophthora roreri MCA 2997] hypothetical protein Moror_10734 [Moniliophthora roreri MCA 2997] [Source:NCBI_NR 630203525];type=Complete;prediction=TranscriptHint
Scaffold22	AUGUSTUS	CDS	64831	65133	0.55	+	0	Parent=GENE00248.1
Scaffold22	AUGUSTUS	CDS	65198	66148	1	+	0	Parent=GENE00248.1
Scaffold22	AUGUSTUS	gene	66456	67898	0.88	+	.	ID=GENE00249;Name=GENE00249;Note=conserved fungal protein [Moniliophthora roreri MCA 2997] conserved fungal protein [Moniliophthora roreri MCA 2997] [Source:NCBI_NR 630186049]
Scaffold22	AUGUSTUS	mRNA	66456	67898	0.88	+	.	ID=GENE00249.1;Parent=GENE00249;Note=conserved fungal protein [Moniliophthora roreri MCA 2997] conserved fungal protein [Moniliophthora roreri MCA 2997] [Source:NCBI_NR 630186049];type=Complete;prediction=TranscriptHint
Scaffold22	AUGUSTUS	CDS	66456	66557	0.88	+	0	Parent=GENE00249.1
Scaffold22	AUGUSTUS	CDS	66611	66848	0.94	+	0	Parent=GENE00249.1
Scaffold22	AUGUSTUS	CDS	66897	67393	1	+	2	Parent=GENE00249.1
Scaffold22	AUGUSTUS	CDS	67446	67898	1	+	0	Parent=GENE00249.1
Scaffold22	AUGUSTUS	gene	68111	68506	0.34	+	.	ID=GENE00250;Name=GENE00250;Note=conserved fungal protein [Moniliophthora roreri MCA 2997] conserved fungal protein [Moniliophthora roreri MCA 2997] [Source:NCBI_NR 630186049]
Scaffold22	AUGUSTUS	mRNA	68111	68506	0.34	+	.	ID=GENE00250.1;Parent=GENE00250;Note=conserved fungal protein [Moniliophthora roreri MCA 2997] conserved fungal protein [Moniliophthora roreri MCA 2997] [Source:NCBI_NR 630186049];type=Complete;prediction=TranscriptHint
Scaffold22	AUGUSTUS	CDS	68111	68133	0.34	+	0	Parent=GENE00250.1
Scaffold22	AUGUSTUS	CDS	68185	68506	1	+	1	Parent=GENE00250.1
Scaffold22	AUGUSTUS	gene	68776	69393	0.87	+	.	ID=GENE00251;Name=GENE00251;Note=hypothetical protein MPER_05270 [Moniliophthora perniciosa FA553] hypothetical protein MPER_05270 [Moniliophthora perniciosa FA553] [Source:NCBI_NR 238599105]
Scaffold22	AUGUSTUS	mRNA	68776	69393	0.87	+	.	ID=GENE00251.1;Parent=GENE00251;Note=hypothetical protein MPER_05270 [Moniliophthora perniciosa FA553] hypothetical protein MPER_05270 [Moniliophthora perniciosa FA553] [Source:NCBI_NR 238599105];type=Complete;prediction=TranscriptHint
Scaffold22	AUGUSTUS	CDS	68776	69393	0.87	+	0	Parent=GENE00251.1
Scaffold22	AUGUSTUS	gene	69769	70168	0.92	+	.	ID=GENE00252;Name=GENE00252;Note=hypothetical protein PLEOSDRAFT_1067168 [Pleurotus ostreatus PC15] [Source:NCBI_NR 646303157]
Scaffold22	AUGUSTUS	mRNA	69769	70168	0.92	+	.	ID=GENE00252.1;Parent=GENE00252;Note=hypothetical protein PLEOSDRAFT_1067168 [Pleurotus ostreatus PC15] [Source:NCBI_NR 646303157];type=Complete;prediction=TranscriptHint
Scaffold22	AUGUSTUS	CDS	69769	69878	0.92	+	0	Parent=GENE00252.1
Scaffold22	AUGUSTUS	CDS	69949	70078	1	+	1	Parent=GENE00252.1
Scaffold22	AUGUSTUS	CDS	70136	70168	1	+	0	Parent=GENE00252.1
Scaffold22	AUGUSTUS	gene	70533	72864	0.96	+	.	ID=GENE00253;Name=Abcd1;Note=ATP-binding cassette sub-family D member 1 [Source:UniProtKB/Swiss-Prot P48410]
Scaffold22	AUGUSTUS	mRNA	70533	72864	0.96	+	.	ID=GENE00253.1;Parent=GENE00253;Name=Abcd1;prediction=TranscriptHint;Note=ATP-binding cassette sub-family D member 1 [Source:UniProtKB/Swiss-Prot P48410];type=Complete
Scaffold22	AUGUSTUS	CDS	70533	70535	1	+	0	Parent=GENE00253.1
Scaffold22	AUGUSTUS	CDS	70585	70826	1	+	0	Parent=GENE00253.1
Scaffold22	AUGUSTUS	CDS	70882	70990	1	+	1	Parent=GENE00253.1
Scaffold22	AUGUSTUS	CDS	71048	71166	1	+	0	Parent=GENE00253.1
Scaffold22	AUGUSTUS	CDS	71220	71304	1	+	1	Parent=GENE00253.1
Scaffold22	AUGUSTUS	CDS	71365	72121	0.96	+	0	Parent=GENE00253.1
Scaffold22	AUGUSTUS	CDS	72208	72266	0.99	+	2	Parent=GENE00253.1
Scaffold22	AUGUSTUS	CDS	72327	72378	1	+	0	Parent=GENE00253.1
Scaffold22	AUGUSTUS	CDS	72433	72523	1	+	2	Parent=GENE00253.1
Scaffold22	AUGUSTUS	CDS	72585	72864	1	+	1	Parent=GENE00253.1
Scaffold22	AUGUSTUS	gene	73924	77285	2.38	+	.	ID=GENE00254;Name=GENE00254;Note=ring finger protein [Moniliophthora roreri MCA 2997] ring finger protein [Moniliophthora roreri MCA 2997] [Source:NCBI_NR 630196743]
Scaffold22	AUGUSTUS	mRNA	73924	77285	0.93	+	.	ID=GENE00254.1;Parent=GENE00254;Note=ring finger protein [Moniliophthora roreri MCA 2997] ring finger protein [Moniliophthora roreri MCA 2997] [Source:NCBI_NR 630196743];type=Complete;prediction=TranscriptHint
Scaffold22	AUGUSTUS	CDS	73924	74172	0.93	+	0	Parent=GENE00254.1
Scaffold22	AUGUSTUS	CDS	74233	74302	1	+	0	Parent=GENE00254.1
Scaffold22	AUGUSTUS	CDS	74351	74406	1	+	2	Parent=GENE00254.1
Scaffold22	AUGUSTUS	CDS	74458	74514	1	+	0	Parent=GENE00254.1
Scaffold22	AUGUSTUS	CDS	74571	74660	1	+	0	Parent=GENE00254.1
Scaffold22	AUGUSTUS	CDS	74717	74827	1	+	0	Parent=GENE00254.1
Scaffold22	AUGUSTUS	CDS	74874	74921	1	+	0	Parent=GENE00254.1
Scaffold22	AUGUSTUS	CDS	74995	75201	1	+	0	Parent=GENE00254.1
Scaffold22	AUGUSTUS	CDS	75257	75448	1	+	0	Parent=GENE00254.1
Scaffold22	AUGUSTUS	CDS	75502	75666	1	+	0	Parent=GENE00254.1
Scaffold22	AUGUSTUS	CDS	75717	77285	1	+	0	Parent=GENE00254.1
Scaffold22	AUGUSTUS	mRNA	74104	77285	0.45	+	.	ID=GENE00254.2;Parent=GENE00254;Note=ring finger protein [Moniliophthora roreri MCA 2997] ring finger protein [Moniliophthora roreri MCA 2997] [Source:NCBI_NR 630196743];type=Complete;prediction=TranscriptHint
Scaffold22	AUGUSTUS	CDS	74104	74406	0.51	+	0	Parent=GENE00254.2
Scaffold22	AUGUSTUS	CDS	74458	74514	0.88	+	0	Parent=GENE00254.2
Scaffold22	AUGUSTUS	CDS	74571	74660	0.92	+	0	Parent=GENE00254.2
Scaffold22	AUGUSTUS	CDS	74717	74827	1	+	0	Parent=GENE00254.2
Scaffold22	AUGUSTUS	CDS	74874	74921	1	+	0	Parent=GENE00254.2
Scaffold22	AUGUSTUS	CDS	74995	75201	1	+	0	Parent=GENE00254.2
Scaffold22	AUGUSTUS	CDS	75257	75448	1	+	0	Parent=GENE00254.2
Scaffold22	AUGUSTUS	CDS	75502	75666	1	+	0	Parent=GENE00254.2
Scaffold22	AUGUSTUS	CDS	75717	77285	1	+	0	Parent=GENE00254.2
Scaffold22	AUGUSTUS	mRNA	73924	77285	1	+	.	ID=GENE00254.3;Parent=GENE00254;Note=ring finger protein [Moniliophthora roreri MCA 2997] ring finger protein [Moniliophthora roreri MCA 2997] [Source:NCBI_NR 630196743];type=Complete;prediction=TranscriptHint
Scaffold22	AUGUSTUS	CDS	73924	74172	1	+	0	Parent=GENE00254.3
Scaffold22	AUGUSTUS	CDS	74233	74406	1	+	0	Parent=GENE00254.3
Scaffold22	AUGUSTUS	CDS	74458	74514	1	+	0	Parent=GENE00254.3
Scaffold22	AUGUSTUS	CDS	74571	74660	1	+	0	Parent=GENE00254.3
Scaffold22	AUGUSTUS	CDS	74717	74827	1	+	0	Parent=GENE00254.3
Scaffold22	AUGUSTUS	CDS	74874	74921	1	+	0	Parent=GENE00254.3
Scaffold22	AUGUSTUS	CDS	74995	75201	1	+	0	Parent=GENE00254.3
Scaffold22	AUGUSTUS	CDS	75257	75448	1	+	0	Parent=GENE00254.3
Scaffold22	AUGUSTUS	CDS	75502	75666	1	+	0	Parent=GENE00254.3
Scaffold22	AUGUSTUS	CDS	75717	77285	1	+	0	Parent=GENE00254.3
Scaffold22	AUGUSTUS	gene	77709	77936	0.78	+	.	ID=GENE00255;Name=GENE00255
Scaffold22	AUGUSTUS	mRNA	77709	77936	0.78	+	.	ID=GENE00255.1;Parent=GENE00255;region=Repeat;type=Complete;prediction=TranscriptHint
Scaffold22	AUGUSTUS	CDS	77709	77936	0.78	+	0	Parent=GENE00255.1
Scaffold22	AUGUSTUS	gene	78461	79164	0.54	-	.	ID=GENE00256;Name=sin1;Note=Stress-activated map kinase-interacting protein 1 [Source:UniProtKB/Swiss-Prot Q9P7Y9]
Scaffold22	AUGUSTUS	mRNA	78461	79164	0.54	-	.	ID=GENE00256.1;Parent=GENE00256;Name=sin1;prediction=TranscriptHint;Note=Stress-activated map kinase-interacting protein 1 [Source:UniProtKB/Swiss-Prot Q9P7Y9];type=Complete
Scaffold22	AUGUSTUS	CDS	79119	79164	0.54	-	0	Parent=GENE00256.1
Scaffold22	AUGUSTUS	CDS	78992	79068	1	-	2	Parent=GENE00256.1
Scaffold22	AUGUSTUS	CDS	78853	78933	1	-	0	Parent=GENE00256.1
Scaffold22	AUGUSTUS	CDS	78619	78805	1	-	0	Parent=GENE00256.1
Scaffold22	AUGUSTUS	CDS	78461	78570	1	-	2	Parent=GENE00256.1
Scaffold22	AUGUSTUS	gene	79188	81458	1	-	.	ID=GENE00257;Name=sin1;Note=Stress-activated map kinase-interacting protein 1 [Source:UniProtKB/Swiss-Prot Q9P7Y9]
Scaffold22	AUGUSTUS	mRNA	79188	81458	1	-	.	ID=GENE00257.1;Parent=GENE00257;Name=sin1;prediction=TranscriptHint;Note=Stress-activated map kinase-interacting protein 1 [Source:UniProtKB/Swiss-Prot Q9P7Y9];type=Complete
Scaffold22	AUGUSTUS	CDS	81436	81458	1	-	0	Parent=GENE00257.1
Scaffold22	AUGUSTUS	CDS	80593	81384	1	-	1	Parent=GENE00257.1
Scaffold22	AUGUSTUS	CDS	79809	80524	1	-	1	Parent=GENE00257.1
Scaffold22	AUGUSTUS	CDS	79676	79750	1	-	2	Parent=GENE00257.1
Scaffold22	AUGUSTUS	CDS	79188	79624	1	-	2	Parent=GENE00257.1
Scaffold22	AUGUSTUS	gene	81581	83789	0.73	+	.	ID=GENE00258;Name=DG1039;Note=Probable ubiquitin thioesterase DG1039 [Source:UniProtKB/Swiss-Prot Q54Q40]
Scaffold22	AUGUSTUS	mRNA	81581	83789	0.73	+	.	ID=GENE00258.1;Parent=GENE00258;Name=DG1039;prediction=TranscriptHint;Note=Probable ubiquitin thioesterase DG1039 [Source:UniProtKB/Swiss-Prot Q54Q40];type=Complete
Scaffold22	AUGUSTUS	CDS	81581	81868	0.83	+	0	Parent=GENE00258.1
Scaffold22	AUGUSTUS	CDS	81936	82663	1	+	0	Parent=GENE00258.1
Scaffold22	AUGUSTUS	CDS	82719	83277	0.93	+	1	Parent=GENE00258.1
Scaffold22	AUGUSTUS	CDS	83330	83354	0.99	+	0	Parent=GENE00258.1
Scaffold22	AUGUSTUS	CDS	83406	83502	0.9	+	2	Parent=GENE00258.1
Scaffold22	AUGUSTUS	CDS	83566	83668	0.96	+	1	Parent=GENE00258.1
Scaffold22	AUGUSTUS	CDS	83727	83789	0.96	+	0	Parent=GENE00258.1
Scaffold22	AUGUSTUS	gene	84154	84955	1	+	.	ID=GENE00259;Name=SODM_GANMI;Note=Superoxide dismutase [Mn], mitochondrial [Source:UniProtKB/Swiss-Prot Q92429]
Scaffold22	AUGUSTUS	mRNA	84154	84955	1	+	.	ID=GENE00259.1;Parent=GENE00259;Name=SODM_GANMI;prediction=TranscriptHint;Note=Superoxide dismutase [Mn], mitochondrial [Source:UniProtKB/Swiss-Prot Q92429];type=Complete
Scaffold22	AUGUSTUS	CDS	84154	84355	1	+	0	Parent=GENE00259.1
Scaffold22	AUGUSTUS	CDS	84436	84623	1	+	2	Parent=GENE00259.1
Scaffold22	AUGUSTUS	CDS	84682	84819	1	+	0	Parent=GENE00259.1
Scaffold22	AUGUSTUS	CDS	84872	84955	1	+	0	Parent=GENE00259.1
Scaffold22	AUGUSTUS	gene	85166	86318	0.96	-	.	ID=GENE00260;Name=Macrod1;Note=O-acetyl-ADP-ribose deacetylase MACROD1 [Source:UniProtKB/Swiss-Prot Q8K4G6]
Scaffold22	AUGUSTUS	mRNA	85166	86318	0.96	-	.	ID=GENE00260.1;Parent=GENE00260;Name=Macrod1;prediction=TranscriptHint;Note=O-acetyl-ADP-ribose deacetylase MACROD1 [Source:UniProtKB/Swiss-Prot Q8K4G6];type=Complete
Scaffold22	AUGUSTUS	CDS	86155	86318	1	-	0	Parent=GENE00260.1
Scaffold22	AUGUSTUS	CDS	86040	86104	1	-	1	Parent=GENE00260.1
Scaffold22	AUGUSTUS	CDS	85923	85982	1	-	2	Parent=GENE00260.1
Scaffold22	AUGUSTUS	CDS	85800	85863	1	-	2	Parent=GENE00260.1
Scaffold22	AUGUSTUS	CDS	85717	85744	0.96	-	1	Parent=GENE00260.1
Scaffold22	AUGUSTUS	CDS	85618	85654	0.97	-	0	Parent=GENE00260.1
Scaffold22	AUGUSTUS	CDS	85458	85570	0.97	-	2	Parent=GENE00260.1
Scaffold22	AUGUSTUS	CDS	85166	85399	1	-	0	Parent=GENE00260.1
Scaffold22	AUGUSTUS	gene	86507	88074	1	+	.	ID=GENE00261;Name=TYS1;Note=Tyrosine--tRNA ligase, cytoplasmic [Source:UniProtKB/Swiss-Prot P36421]
Scaffold22	AUGUSTUS	mRNA	86507	88074	1	+	.	ID=GENE00261.1;Parent=GENE00261;Name=TYS1;prediction=TranscriptHint;Note=Tyrosine--tRNA ligase, cytoplasmic [Source:UniProtKB/Swiss-Prot P36421];type=Complete
Scaffold22	AUGUSTUS	CDS	86507	86594	1	+	0	Parent=GENE00261.1
Scaffold22	AUGUSTUS	CDS	86654	86674	1	+	2	Parent=GENE00261.1
Scaffold22	AUGUSTUS	CDS	86729	86790	1	+	2	Parent=GENE00261.1
Scaffold22	AUGUSTUS	CDS	86842	86860	1	+	0	Parent=GENE00261.1
Scaffold22	AUGUSTUS	CDS	86907	87247	1	+	2	Parent=GENE00261.1
Scaffold22	AUGUSTUS	CDS	87299	87901	1	+	0	Parent=GENE00261.1
Scaffold22	AUGUSTUS	CDS	87952	88074	1	+	0	Parent=GENE00261.1
Scaffold22	AUGUSTUS	gene	88401	89527	0.78	-	.	ID=GENE00262;Name=GENE00262;Note=hypothetical protein TRAVEDRAFT_165042 [Trametes versicolor FP-101664 SS1] hypothetical protein TRAVEDRAFT_165042 [Trametes versicolor FP-101664 SS1] [Source:NCBI_NR 636611155]
Scaffold22	AUGUSTUS	mRNA	88401	89527	0.78	-	.	ID=GENE00262.1;Parent=GENE00262;region=Repeat;prediction=TranscriptHint;Note=hypothetical protein TRAVEDRAFT_165042 [Trametes versicolor FP-101664 SS1] hypothetical protein TRAVEDRAFT_165042 [Trametes versicolor FP-101664 SS1] [Source:NCBI_NR 636611155];type=Complete
Scaffold22	AUGUSTUS	CDS	88772	89527	0.78	-	0	Parent=GENE00262.1
Scaffold22	AUGUSTUS	CDS	88401	88718	1	-	0	Parent=GENE00262.1
Scaffold22	AUGUSTUS	gene	90451	91027	0.6	+	.	ID=GENE00263;Name=GENE00263;Note=hypothetical protein AGABI1DRAFT_132961 [Agaricus bisporus var. burnettii JB137-S8] hypothetical protein AGABI1DRAFT_132961 [Agaricus bisporus var. burnettii JB137-S8] [Source:NCBI_NR 598001189]
Scaffold22	AUGUSTUS	mRNA	90451	91027	0.6	+	.	ID=GENE00263.1;Parent=GENE00263;Note=hypothetical protein AGABI1DRAFT_132961 [Agaricus bisporus var. burnettii JB137-S8] hypothetical protein AGABI1DRAFT_132961 [Agaricus bisporus var. burnettii JB137-S8] [Source:NCBI_NR 598001189];type=Complete;prediction=TranscriptHint
Scaffold22	AUGUSTUS	CDS	90451	90729	0.7	+	0	Parent=GENE00263.1
Scaffold22	AUGUSTUS	CDS	90779	90808	0.6	+	0	Parent=GENE00263.1
Scaffold22	AUGUSTUS	CDS	90860	91027	0.61	+	0	Parent=GENE00263.1
Scaffold22	AUGUSTUS	gene	92509	93880	1.9	+	.	ID=GENE00264;Name=SPCC736.13;Note=Uncharacterized oxidoreductase C736.13 [Source:UniProtKB/Swiss-Prot O74959]
Scaffold22	AUGUSTUS	mRNA	92509	93880	1	+	.	ID=GENE00264.1;Parent=GENE00264;Name=SPCC736.13;prediction=TranscriptHint;Note=Uncharacterized oxidoreductase C736.13 [Source:UniProtKB/Swiss-Prot O74959];type=Complete
Scaffold22	AUGUSTUS	CDS	92509	92582	1	+	0	Parent=GENE00264.1
Scaffold22	AUGUSTUS	CDS	92641	92873	1	+	1	Parent=GENE00264.1
Scaffold22	AUGUSTUS	CDS	92941	92956	1	+	2	Parent=GENE00264.1
Scaffold22	AUGUSTUS	CDS	93009	93040	1	+	1	Parent=GENE00264.1
Scaffold22	AUGUSTUS	CDS	93100	93124	1	+	2	Parent=GENE00264.1
Scaffold22	AUGUSTUS	CDS	93185	93275	1	+	1	Parent=GENE00264.1
Scaffold22	AUGUSTUS	CDS	93330	93438	1	+	0	Parent=GENE00264.1
Scaffold22	AUGUSTUS	CDS	93501	93880	1	+	2	Parent=GENE00264.1
Scaffold22	AUGUSTUS	mRNA	92509	93880	0.9	+	.	ID=GENE00264.2;Parent=GENE00264;Name=SPCC736.13;prediction=TranscriptHint;Note=Uncharacterized oxidoreductase C736.13 [Source:UniProtKB/Swiss-Prot O74959];type=Complete
Scaffold22	AUGUSTUS	CDS	92509	92582	1	+	0	Parent=GENE00264.2
Scaffold22	AUGUSTUS	CDS	92641	92873	1	+	1	Parent=GENE00264.2
Scaffold22	AUGUSTUS	CDS	93100	93124	0.99	+	2	Parent=GENE00264.2
Scaffold22	AUGUSTUS	CDS	93185	93275	0.91	+	1	Parent=GENE00264.2
Scaffold22	AUGUSTUS	CDS	93330	93438	0.96	+	0	Parent=GENE00264.2
Scaffold22	AUGUSTUS	CDS	93501	93880	1	+	2	Parent=GENE00264.2
Scaffold22	AUGUSTUS	gene	93957	95296	1	-	.	ID=GENE00265;Name=GENE00265;Note=hypothetical protein Moror_7250 [Moniliophthora roreri MCA 2997] hypothetical protein Moror_7250 [Moniliophthora roreri MCA 2997] [Source:NCBI_NR 630178436]
Scaffold22	AUGUSTUS	mRNA	93957	95296	1	-	.	ID=GENE00265.1;Parent=GENE00265;Note=hypothetical protein Moror_7250 [Moniliophthora roreri MCA 2997] hypothetical protein Moror_7250 [Moniliophthora roreri MCA 2997] [Source:NCBI_NR 630178436];type=Complete;prediction=TranscriptHint
Scaffold22	AUGUSTUS	CDS	94459	95296	1	-	0	Parent=GENE00265.1
Scaffold22	AUGUSTUS	CDS	93957	94396	1	-	2	Parent=GENE00265.1
Scaffold22	AUGUSTUS	gene	100702	100997	0.9	+	.	ID=GENE00266;Name=GENE00266;Note=hypothetical protein PLEOSDRAFT_1086078 [Pleurotus ostreatus PC15] [Source:NCBI_NR 646302421]
Scaffold22	AUGUSTUS	mRNA	100702	100997	0.9	+	.	ID=GENE00266.1;Parent=GENE00266;Note=hypothetical protein PLEOSDRAFT_1086078 [Pleurotus ostreatus PC15] [Source:NCBI_NR 646302421];type=Complete;prediction=TranscriptHint
Scaffold22	AUGUSTUS	CDS	100702	100813	0.9	+	0	Parent=GENE00266.1
Scaffold22	AUGUSTUS	CDS	100867	100997	0.99	+	2	Parent=GENE00266.1
Scaffold22	AUGUSTUS	gene	101097	101602	1	+	.	ID=GENE00267;Name=GENE00267
Scaffold22	AUGUSTUS	mRNA	101097	101602	1	+	.	ID=GENE00267.1;Parent=GENE00267;type=Complete;prediction=TranscriptHint
Scaffold22	AUGUSTUS	CDS	101097	101196	1	+	0	Parent=GENE00267.1
Scaffold22	AUGUSTUS	CDS	101252	101339	1	+	2	Parent=GENE00267.1
Scaffold22	AUGUSTUS	CDS	101391	101463	1	+	1	Parent=GENE00267.1
Scaffold22	AUGUSTUS	CDS	101516	101602	1	+	0	Parent=GENE00267.1
Scaffold22	AUGUSTUS	gene	113395	114204	1	-	.	ID=GENE00268;Name=GENE00268
Scaffold22	AUGUSTUS	mRNA	113395	114204	1	-	.	ID=GENE00268.1;Parent=GENE00268;type=Complete;prediction=TranscriptHint
Scaffold22	AUGUSTUS	CDS	113395	114204	1	-	0	Parent=GENE00268.1
Scaffold22	AUGUSTUS	gene	114488	116531	0.42	+	.	ID=GENE00269;Name=GENE00269
Scaffold22	AUGUSTUS	mRNA	114488	116531	0.42	+	.	ID=GENE00269.1;Parent=GENE00269;type=Complete;prediction=TranscriptHint
Scaffold22	AUGUSTUS	CDS	114488	114718	0.7	+	0	Parent=GENE00269.1
Scaffold22	AUGUSTUS	CDS	114811	115061	0.64	+	0	Parent=GENE00269.1
Scaffold22	AUGUSTUS	CDS	115127	115173	0.83	+	1	Parent=GENE00269.1
Scaffold22	AUGUSTUS	CDS	115235	115378	0.93	+	2	Parent=GENE00269.1
Scaffold22	AUGUSTUS	CDS	115441	115568	0.92	+	2	Parent=GENE00269.1
Scaffold22	AUGUSTUS	CDS	115643	115696	0.98	+	0	Parent=GENE00269.1
Scaffold22	AUGUSTUS	CDS	115759	115796	0.99	+	0	Parent=GENE00269.1
Scaffold22	AUGUSTUS	CDS	115850	116531	0.97	+	1	Parent=GENE00269.1
Scaffold22	AUGUSTUS	gene	116794	119876	0.39	-	.	ID=GENE00270;Name=GENE00270;Note=hypothetical protein PHACADRAFT_209187 [Phanerochaete carnosa HHB-10118-sp] hypothetical protein PHACADRAFT_209187 [Phanerochaete carnosa HHB-10118-sp] [Source:NCBI_NR 599375464]
Scaffold22	AUGUSTUS	mRNA	116794	119876	0.39	-	.	ID=GENE00270.1;Parent=GENE00270;Note=hypothetical protein PHACADRAFT_209187 [Phanerochaete carnosa HHB-10118-sp] hypothetical protein PHACADRAFT_209187 [Phanerochaete carnosa HHB-10118-sp] [Source:NCBI_NR 599375464];type=Complete;prediction=TranscriptHint
Scaffold22	AUGUSTUS	CDS	119640	119876	0.73	-	0	Parent=GENE00270.1
Scaffold22	AUGUSTUS	CDS	119383	119577	0.52	-	0	Parent=GENE00270.1
Scaffold22	AUGUSTUS	CDS	118246	118364	0.87	-	0	Parent=GENE00270.1
Scaffold22	AUGUSTUS	CDS	117932	118193	1	-	1	Parent=GENE00270.1
Scaffold22	AUGUSTUS	CDS	117673	117867	1	-	0	Parent=GENE00270.1
Scaffold22	AUGUSTUS	CDS	117536	117624	1	-	0	Parent=GENE00270.1
Scaffold22	AUGUSTUS	CDS	117259	117481	1	-	1	Parent=GENE00270.1
Scaffold22	AUGUSTUS	CDS	117098	117207	1	-	0	Parent=GENE00270.1
[truncated: 124,660 more rows]
