# Supplementary material for: Long-read transcriptome data for improved gene prediction in Lentinula edodes
Source: Data Brief. 2017 Sep 27;15:454–8. doi: 10.1016/j.dib.2017.09.052 (PMC5961913; doi:10.1016/j.dib.2017.09.052)
Supplement: Supplementary file 3 — Supplementary material 2. Annotation of gene models of L. edodes in accordance with homology-based searches. [file mmc3.xlsx]

## Sheet: GeneAnnotation
Gene Model ID	Transcript ID	Functional Description	[UniProt] ID	[UniProt] Description	[UniProt] Hit E-value	[NCBI NR] ID	[NCBI NR] Description	[NCBI NR] Hit E-value	[InterProScan] Domain	[Gene Ontology] ID	[Gene Ontology] Category	[Gene Ontology] Term
GENE00001	GENE00001.1	hypothetical protein [Penicillium rubens Wisconsin 54-1255] hypothetical protein PCH_Pc24g03230 [Penicillium rubens Wisconsin 54-1255] [Source:NCBI_NR 255952346]	-	-	-	gi|255952346|ref|XP_002566939.1|	hypothetical protein [Penicillium rubens Wisconsin 54-1255] hypothetical protein PCH_Pc24g03230 [Penicillium rubens Wisconsin 54-1255]	2e-40	-	-	-	-
GENE00002	GENE00002.1	hypothetical protein PDIG_00100 [Penicillium digitatum PHI26] [Source:NCBI_NR 425781979]	-	-	-	gi|425781979|gb|EKV19911.1|	hypothetical protein PDIG_00100 [Penicillium digitatum PHI26]	6e-13	-	-	-	-
GENE00003	GENE00003.1	predicted protein [Byssochlamys spectabilis No. 5] [Source:NCBI_NR 557727313]	-	-	-	gi|557727313|dbj|GAD94055.1|	predicted protein [Byssochlamys spectabilis No. 5]	2e-101	-	-	-	-
GENE00004	GENE00004.1	Pc24g01860 [Penicillium rubens Wisconsin 54-1255] Pc24g01860 [Penicillium rubens Wisconsin 54-1255] [Source:NCBI_NR 255952136]	-	-	-	gi|255952136|ref|XP_002566834.1|	Pc24g01860 [Penicillium rubens Wisconsin 54-1255] Pc24g01860 [Penicillium rubens Wisconsin 54-1255]	1e-38	Ankyrin repeats (3 copies)(PF12796) [Source:Pfam]	GO:0005515	molecular_function	protein binding
GENE00005	GENE00005.1	rnapol (mitochondrion) [Lentinula edodes] [Source:NCBI_NR 395132388]	-	-	-	gi|395132388|dbj|BAM29336.1|	rnapol (mitochondrion) [Lentinula edodes]	4e-60	DNA-dependent RNA polymerase(PF00940) [Source:Pfam]	GO:0003677;GO:0003899;GO:0006351	molecular_function;molecular_function;biological_process	DNA binding;DNA-directed RNA polymerase activity;transcription, DNA-templated
GENE00006	GENE00006.1	DnaJ homolog subfamily A member 2 [Source:UniProtKB/Swiss-Prot Q2HJ94]	sp|Q2HJ94|DNJA2_BOVIN	DnaJ homolog subfamily A member 2 OS=Bos taurus GN=DNAJA2 PE=2 SV=1	3e-30	gi|170098883|ref|XP_001880660.1|	predicted protein [Laccaria bicolor S238N-H82] predicted protein [Laccaria bicolor S238N-H82]	5e-56	DnaJ domain(PF00226) [Source:Pfam]	-	-	-
GENE00007	GENE00007.1	25S rRNA (cytosine-C(5))-methyltransferase rcm1 [Source:UniProtKB/Swiss-Prot O14039]	sp|O14039|RCM1_SCHPO	25S rRNA (cytosine-C(5))-methyltransferase rcm1 OS=Schizosaccharomyces pombe (strain 972 / ATCC 24843) GN=rcm1 PE=3 SV=3	5e-37	gi|630190437|ref|XP_007848354.1|	nucleus protein [Moniliophthora roreri MCA 2997] nucleus protein [Moniliophthora roreri MCA 2997]	9e-92	SAM-dependent MTase RsmB/NOP-type domain profile.(PS51686) [Source:ProSite]	GO:0008168	molecular_function	methyltransferase activity
GENE00008	GENE00008.1	25S rRNA (cytosine-C(5))-methyltransferase rcm1 [Source:UniProtKB/Swiss-Prot O14039]	sp|O14039|RCM1_SCHPO	25S rRNA (cytosine-C(5))-methyltransferase rcm1 OS=Schizosaccharomyces pombe (strain 972 / ATCC 24843) GN=rcm1 PE=3 SV=3	6e-43	gi|630190437|ref|XP_007848354.1|	nucleus protein [Moniliophthora roreri MCA 2997] nucleus protein [Moniliophthora roreri MCA 2997]	1e-95	16S rRNA methyltransferase RsmF(PF01189) [Source:Pfam]	GO:0008168	molecular_function	methyltransferase activity
GENE00009	GENE00009.1	proteophosphoglycan ppg4 [Moniliophthora roreri MCA 2997] proteophosphoglycan ppg4 [Moniliophthora roreri MCA 2997] [Source:NCBI_NR 630190444]	-	-	-	gi|630190444|ref|XP_007848356.1|	proteophosphoglycan ppg4 [Moniliophthora roreri MCA 2997] proteophosphoglycan ppg4 [Moniliophthora roreri MCA 2997]	2e-63	-	-	-	-
GENE00010	GENE00010.1	Uracil-DNA glycosylase {ECO:0000255|HAMAP-Rule:MF_03166} [Source:UniProtKB/Swiss-Prot O74834]	sp|O74834|UNG_SCHPO	Uracil-DNA glycosylase OS=Schizosaccharomyces pombe (strain 972 / ATCC 24843) GN=ung1 PE=3 SV=1	5e-78	gi|597928672|ref|XP_007318680.1|	hypothetical protein SERLADRAFT_468304 [Serpula lacrymans var. lacrymans S7.9] hypothetical protein SERLA73DRAFT_181897 [Serpula lacrymans var. lacrymans S7.3] hypothetical protein SERLADRAFT_468304 [Serpula lacrymans var. lacrymans S7.9]	1e-160	Uracil DNA glycosylase superfamily(PF03167) [Source:Pfam]	GO:0006281;GO:0016799;GO:0004844;GO:0006284	biological_process;molecular_function;molecular_function;biological_process	DNA repair;hydrolase activity, hydrolyzing N-glycosyl compounds;uracil DNA N-glycosylase activity;base-excision repair
GENE00011	GENE00011.1	dolichol kinase [Moniliophthora roreri MCA 2997] dolichol kinase [Moniliophthora roreri MCA 2997] [Source:NCBI_NR 630190450]	-	-	-	gi|630190450|ref|XP_007848358.1|	dolichol kinase [Moniliophthora roreri MCA 2997] dolichol kinase [Moniliophthora roreri MCA 2997]	0	-	-	-	-
GENE00012	GENE00012.1	Dolichol kinase sec59 [Source:UniProtKB/Swiss-Prot Q9Y7T6]	sp|Q9Y7T6|SEC59_SCHPO	Dolichol kinase sec59 OS=Schizosaccharomyces pombe (strain 972 / ATCC 24843) GN=sec59 PE=3 SV=3	5e-34	gi|630190450|ref|XP_007848358.1|	dolichol kinase [Moniliophthora roreri MCA 2997] dolichol kinase [Moniliophthora roreri MCA 2997]	1e-97	-	-	-	-
GENE00012	GENE00012.2	Dolichol kinase sec59 [Source:UniProtKB/Swiss-Prot Q9Y7T6]	sp|Q9Y7T6|SEC59_SCHPO	Dolichol kinase sec59 OS=Schizosaccharomyces pombe (strain 972 / ATCC 24843) GN=sec59 PE=3 SV=3	5e-23	gi|630190450|ref|XP_007848358.1|	dolichol kinase [Moniliophthora roreri MCA 2997] dolichol kinase [Moniliophthora roreri MCA 2997]	1e-80	-	-	-	-
GENE00012	GENE00012.3	Dolichol kinase sec59 [Source:UniProtKB/Swiss-Prot Q9Y7T6]	sp|Q9Y7T6|SEC59_SCHPO	Dolichol kinase sec59 OS=Schizosaccharomyces pombe (strain 972 / ATCC 24843) GN=sec59 PE=3 SV=3	3e-34	gi|630190450|ref|XP_007848358.1|	dolichol kinase [Moniliophthora roreri MCA 2997] dolichol kinase [Moniliophthora roreri MCA 2997]	6e-98	-	-	-	-
GENE00012	GENE00012.4	Dolichol kinase sec59 [Source:UniProtKB/Swiss-Prot Q9Y7T6]	sp|Q9Y7T6|SEC59_SCHPO	Dolichol kinase sec59 OS=Schizosaccharomyces pombe (strain 972 / ATCC 24843) GN=sec59 PE=3 SV=3	7e-34	gi|630190450|ref|XP_007848358.1|	dolichol kinase [Moniliophthora roreri MCA 2997] dolichol kinase [Moniliophthora roreri MCA 2997]	1e-97	-	-	-	-
GENE00013	GENE00013.1	homocitrate synthase [Moniliophthora roreri MCA 2997] homocitrate synthase [Moniliophthora roreri MCA 2997] [Source:NCBI_NR 630190456]	-	-	-	gi|630190456|ref|XP_007848360.1|	homocitrate synthase [Moniliophthora roreri MCA 2997] homocitrate synthase [Moniliophthora roreri MCA 2997]	1e-19	-	GO:0019752;GO:0046912	biological_process;molecular_function	carboxylic acid metabolic process;transferase activity, transferring acyl groups, acyl groups converted into alkyl on transfer
GENE00014	GENE00014.1	Homocitrate synthase, mitochondrial [Source:UniProtKB/Swiss-Prot Q9Y823]	sp|Q9Y823|HOSM_SCHPO	Homocitrate synthase, mitochondrial OS=Schizosaccharomyces pombe (strain 972 / ATCC 24843) GN=lys4 PE=1 SV=1	2e-169	gi|527300555|gb|EPT01348.1|	hypothetical protein FOMPIDRAFT_1120533 [Fomitopsis pinicola FP-58527 SS1]	0	HMGL-like(PF00682) [Source:Pfam]	GO:0003824;GO:0019752;GO:0046912	molecular_function;biological_process;molecular_function	catalytic activity;carboxylic acid metabolic process;transferase activity, transferring acyl groups, acyl groups converted into alkyl on transfer
GENE00015	GENE00015.1	-	-	-	-	-	-	-	-	-	-	-
GENE00015	GENE00015.2	-	-	-	-	-	-	-	-	-	-	-
GENE00016	GENE00016.1	-	-	-	-	-	-	-	-	-	-	-
GENE00017	GENE00017.1	hypothetical protein GALMADRAFT_224162 [Galerina marginata CBS 339.88] [Source:NCBI_NR 648165230]	-	-	-	gi|648165230|gb|KDR78910.1|	hypothetical protein GALMADRAFT_224162 [Galerina marginata CBS 339.88]	1e-53	-	-	-	-
GENE00017	GENE00017.2	putative histidine kinase [Moniliophthora roreri MCA 2997] putative histidine kinase [Moniliophthora roreri MCA 2997] [Source:NCBI_NR 630190453]	-	-	-	gi|630190453|ref|XP_007848359.1|	putative histidine kinase [Moniliophthora roreri MCA 2997] putative histidine kinase [Moniliophthora roreri MCA 2997]	3e-36	-	-	-	-
GENE00018	GENE00018.1	-	-	-	-	-	-	-	-	-	-	-
GENE00019	GENE00019.1	Protein transport protein SEC31 [Source:UniProtKB/Swiss-Prot Q4P2B6]	sp|Q4P2B6|SEC31_USTMA	Protein transport protein SEC31 OS=Ustilago maydis (strain 521 / FGSC 9021) GN=SEC31 PE=3 SV=1	3e-15	gi|568463562|ref|XP_006463619.1|	hypothetical protein AGABI2DRAFT_225478 [Agaricus bisporus var. bisporus H97] hypothetical protein AGABI2DRAFT_225478 [Agaricus bisporus var. bisporus H97]	2e-52	Steroid receptor RNA activator (SRA1)(PF07304) [Source:Pfam]	-	-	-
GENE00020	GENE00020.1	-	-	-	-	-	-	-	-	-	-	-
GENE00021	GENE00021.1	-	-	-	-	-	-	-	-	-	-	-
GENE00022	GENE00022.1	predicted protein [Laccaria bicolor S238N-H82] predicted protein [Laccaria bicolor S238N-H82] [Source:NCBI_NR 170119301]	-	-	-	gi|170119301|ref|XP_001890797.1|	predicted protein [Laccaria bicolor S238N-H82] predicted protein [Laccaria bicolor S238N-H82]	3e-15	-	-	-	-
GENE00023	GENE00023.1	-	-	-	-	-	-	-	-	-	-	-
GENE00024	GENE00024.1	-	-	-	-	-	-	-	-	-	-	-
GENE00025	GENE00025.1	PLC-like phosphodiesterase [Moniliophthora roreri MCA 2997] PLC-like phosphodiesterase [Moniliophthora roreri MCA 2997] [Source:NCBI_NR 630215602]	-	-	-	gi|630215602|ref|XP_007856525.1|	PLC-like phosphodiesterase [Moniliophthora roreri MCA 2997] PLC-like phosphodiesterase [Moniliophthora roreri MCA 2997]	2e-98	-	GO:0006629;GO:0008081	biological_process;molecular_function	lipid metabolic process;phosphoric diester hydrolase activity
GENE00026	GENE00026.1	hypothetical protein FOMPIDRAFT_1112926 [Fomitopsis pinicola FP-58527 SS1] [Source:NCBI_NR 527304236]	-	-	-	gi|527304236|gb|EPT05012.1|	hypothetical protein FOMPIDRAFT_1112926 [Fomitopsis pinicola FP-58527 SS1]	1e-14	-	-	-	-
GENE00027	GENE00027.1	Histidine protein kinase NIK1 [Source:UniProtKB/Swiss-Prot Q5A599]	sp|Q5A599|NIK1_CANAL	Histidine protein kinase NIK1 OS=Candida albicans (strain SC5314 / ATCC MYA-2876) GN=NIK1 PE=1 SV=2	0	gi|145396765|gb|ABP65341.1|	histidine kinase [Lentinula edodes]	0	Response regulator receiver domain(PF00072),Histidine kinase-, DNA gyrase B-, and HSP90-like ATPase(PF02518) [Source:Pfam]	GO:0004871;GO:0007165;GO:0016021;GO:0000160;GO:0016310;GO:0016772	molecular_function;biological_process;cellular_component;biological_process;biological_process;molecular_function	signal transducer activity;signal transduction;integral component of membrane;phosphorelay signal transduction system;phosphorylation;transferase activity, transferring phosphorus-containing groups
GENE00027	GENE00027.2	Histidine protein kinase NIK1 [Source:UniProtKB/Swiss-Prot Q5A599]	sp|Q5A599|NIK1_CANAL	Histidine protein kinase NIK1 OS=Candida albicans (strain SC5314 / ATCC MYA-2876) GN=NIK1 PE=1 SV=2	1e-96	gi|145396765|gb|ABP65341.1|	histidine kinase [Lentinula edodes]	0	Response regulator receiver domain(PF00072),Histidine kinase-, DNA gyrase B-, and HSP90-like ATPase(PF02518) [Source:Pfam]	GO:0000160;GO:0016310;GO:0016772	biological_process;biological_process;molecular_function	phosphorelay signal transduction system;phosphorylation;transferase activity, transferring phosphorus-containing groups
GENE00028	GENE00028.1	Hybrid signal transduction histidine kinase J [Source:UniProtKB/Swiss-Prot Q54YZ9]	sp|Q54YZ9|DHKJ_DICDI	Hybrid signal transduction histidine kinase J OS=Dictyostelium discoideum GN=dhkJ PE=3 SV=2	1e-18	gi|145396765|gb|ABP65341.1|	histidine kinase [Lentinula edodes]	6e-41	HAMP domain profile.(PS50885) [Source:ProSite]	GO:0004871;GO:0007165;GO:0016021	molecular_function;biological_process;cellular_component	signal transducer activity;signal transduction;integral component of membrane
GENE00029	GENE00029.1	histidine kinase [Lentinula edodes] [Source:NCBI_NR 145396765]	-	-	-	gi|145396765|gb|ABP65341.1|	histidine kinase [Lentinula edodes]	0	-	-	-	-
GENE00030	GENE00030.1	Pheromone-regulated membrane protein 10 [Source:UniProtKB/Swiss-Prot Q754J7]	sp|Q754J7|PRM10_ASHGO	Pheromone-regulated membrane protein 10 OS=Ashbya gossypii (strain ATCC 10895 / CBS 109.51 / FGSC 9923 / NRRL Y-1056) GN=AFR075C PE=3 SV=1	3e-81	gi|618806249|ref|XP_007305884.1|	DUF1212-domain-containing protein [Stereum hirsutum FP-91666 SS1] DUF1212-domain-containing protein [Stereum hirsutum FP-91666 SS1]	0	Putative threonine/serine exporter(PF06738),Threonine/Serine exporter, ThrE(PF12821) [Source:Pfam]	-	-	-
GENE00031	GENE00031.1	-	-	-	-	-	-	-	-	-	-	-
GENE00032	GENE00032.1	-	-	-	-	-	-	-	-	-	-	-
GENE00033	GENE00033.1	-	-	-	-	-	-	-	-	-	-	-
GENE00034	GENE00034.1	-	-	-	-	-	-	-	-	-	-	-
GENE00035	GENE00035.1	-	-	-	-	-	-	-	-	-	-	-
GENE00036	GENE00036.1	-	-	-	-	-	-	-	-	-	-	-
GENE00037	GENE00037.1	-	-	-	-	-	-	-	-	-	-	-
GENE00038	GENE00038.1	-	-	-	-	-	-	-	-	-	-	-
GENE00039	GENE00039.1	-	-	-	-	-	-	-	-	-	-	-
GENE00040	GENE00040.1	-	-	-	-	-	-	-	-	-	-	-
GENE00041	GENE00041.1	predicted protein [Laccaria bicolor S238N-H82] predicted protein [Laccaria bicolor S238N-H82] [Source:NCBI_NR 170094408]	-	-	-	gi|170094408|ref|XP_001878425.1|	predicted protein [Laccaria bicolor S238N-H82] predicted protein [Laccaria bicolor S238N-H82]	3e-98	Phosphotransferase enzyme family(PF01636) [Source:Pfam]	-	-	-
GENE00042	GENE00042.1	hypothetical protein GALMADRAFT_148389 [Galerina marginata CBS 339.88] [Source:NCBI_NR 648151941]	-	-	-	gi|648151941|gb|KDR65806.1|	hypothetical protein GALMADRAFT_148389 [Galerina marginata CBS 339.88]	4e-45	-	-	-	-
GENE00043	GENE00043.1	hypothetical protein BOTBODRAFT_182311 [Botryobasidium botryosum FD-172 SS1] [Source:NCBI_NR 646283666]	-	-	-	gi|646283666|gb|KDQ05693.1|	hypothetical protein BOTBODRAFT_182311 [Botryobasidium botryosum FD-172 SS1]	3e-25	-	-	-	-
GENE00044	GENE00044.1	E3 ubiquitin-protein ligase RNF216 [Source:UniProtKB/Swiss-Prot Q9NWF9]	sp|Q9NWF9|RN216_HUMAN	E3 ubiquitin-protein ligase RNF216 OS=Homo sapiens GN=RNF216 PE=1 SV=3	3e-35	gi|630188294|ref|XP_007847674.1|	ring finger [Moniliophthora roreri MCA 2997] ring finger [Moniliophthora roreri MCA 2997]	3e-156	IBR domain, a half RING-finger domain(PF01485) [Source:Pfam]	-	-	-
GENE00045	GENE00045.1	-	-	-	-	-	-	-	-	-	-	-
GENE00046	GENE00046.1	Ubiquitin-like-specific protease 2 [Source:UniProtKB/Swiss-Prot O13769]	sp|O13769|ULP2_SCHPO	Ubiquitin-like-specific protease 2 OS=Schizosaccharomyces pombe (strain 972 / ATCC 24843) GN=ulp2 PE=1 SV=2	1e-15	gi|630179570|ref|XP_007844875.1|	sumo deconjugating cysteine peptidase ulp2 [Moniliophthora roreri MCA 2997] sumo deconjugating cysteine peptidase ulp2 [Moniliophthora roreri MCA 2997]	2e-49	Ulp1 protease family, C-terminal catalytic domain(PF02902) [Source:Pfam]	GO:0006508;GO:0008234	biological_process;molecular_function	proteolysis;cysteine-type peptidase activity
GENE00047	GENE00047.1	-	-	-	-	-	-	-	-	-	-	-
GENE00048	GENE00048.1	-	-	-	-	-	-	-	-	-	-	-
GENE00049	GENE00049.1	Phosphatidylinositol 3-kinase tor2 [Source:UniProtKB/Swiss-Prot Q9Y7K2]	sp|Q9Y7K2|TOR2_SCHPO	Phosphatidylinositol 3-kinase tor2 OS=Schizosaccharomyces pombe (strain 972 / ATCC 24843) GN=tor2 PE=1 SV=2	2e-145	gi|299744909|ref|XP_001831347.2|	atypical/PIKK/FRAP protein kinase [Coprinopsis cinerea okayama7#130] atypical/PIKK/FRAP protein kinase [Coprinopsis cinerea okayama7#130]	4e-163	Phosphatidylinositol 3- and 4-kinase(PF00454),FATC domain(PF02260) [Source:Pfam]	GO:0016773;GO:0005515	molecular_function;molecular_function	phosphotransferase activity, alcohol group as acceptor;protein binding
GENE00050	GENE00050.1	hypothetical protein Moror_10226 [Moniliophthora roreri MCA 2997] hypothetical protein Moror_10226 [Moniliophthora roreri MCA 2997] [Source:NCBI_NR 630215137]	-	-	-	gi|630215137|ref|XP_007856376.1|	hypothetical protein Moror_10226 [Moniliophthora roreri MCA 2997] hypothetical protein Moror_10226 [Moniliophthora roreri MCA 2997]	3e-46	-	-	-	-
GENE00051	GENE00051.1	Arginine--tRNA ligase, cytoplasmic [Source:UniProtKB/Swiss-Prot Q05506]	sp|Q05506|SYRC_YEAST	Arginine--tRNA ligase, cytoplasmic OS=Saccharomyces cerevisiae (strain ATCC 204508 / S288c) GN=YDR341C PE=1 SV=1	0	gi|170097623|ref|XP_001880031.1|	predicted protein [Laccaria bicolor S238N-H82] predicted protein [Laccaria bicolor S238N-H82]	0	tRNA synthetases class I (R)(PF00750),DALR anticodon binding domain(PF05746) [Source:Pfam]	GO:0004814;GO:0005524;GO:0006420;GO:0000166;GO:0004812;GO:0006418;GO:0005737	molecular_function;molecular_function;biological_process;molecular_function;molecular_function;biological_process;cellular_component	arginine-tRNA ligase activity;ATP binding;arginyl-tRNA aminoacylation;nucleotide binding;aminoacyl-tRNA ligase activity;tRNA aminoacylation for protein translation;cytoplasm
GENE00052	GENE00052.1	-	-	-	-	-	-	-	-	-	-	-
GENE00053	GENE00053.1	26S proteasome regulatory subunit rpn8 [Source:UniProtKB/Swiss-Prot O74440]	sp|O74440|RPN8_SCHPO	26S proteasome regulatory subunit rpn8 OS=Schizosaccharomyces pombe (strain 972 / ATCC 24843) GN=rpn8 PE=3 SV=1	4e-55	gi|648155512|gb|KDR69312.1|	hypothetical protein GALMADRAFT_272150 [Galerina marginata CBS 339.88]	3e-86	JAB1/Mov34/MPN/PAD-1 ubiquitin protease(PF01398) [Source:Pfam]	GO:0005515	molecular_function	protein binding
GENE00054	GENE00054.1	-	-	-	-	-	-	-	-	-	-	-
GENE00055	GENE00055.1	predicted protein [Laccaria bicolor S238N-H82] predicted protein [Laccaria bicolor S238N-H82] [Source:NCBI_NR 170116922]	-	-	-	gi|170116922|ref|XP_001889650.1|	predicted protein [Laccaria bicolor S238N-H82] predicted protein [Laccaria bicolor S238N-H82]	7e-11	Saccharopine dehydrogenase C-terminal domain(PF16653) [Source:Pfam]	-	-	-
GENE00056	GENE00056.1	hypothetical protein BN946_scf184761.g12 [Trametes cinnabarina] [Source:NCBI_NR 691794291]	-	-	-	gi|691794291|emb|CDO70674.1|	hypothetical protein BN946_scf184761.g12 [Trametes cinnabarina]	9e-11	Saccharopine dehydrogenase C-terminal domain(PF16653) [Source:Pfam]	-	-	-
GENE00057	GENE00057.1	Alpha-aminoadipic semialdehyde synthase, mitochondrial [Source:UniProtKB/Swiss-Prot Q9UDR5]	sp|Q9UDR5|AASS_HUMAN	Alpha-aminoadipic semialdehyde synthase, mitochondrial OS=Homo sapiens GN=AASS PE=1 SV=1	3e-26	gi|630216336|ref|XP_007856763.1|	saccharopine dehydrogenase (nadp+ l-glutamate-forming) [Moniliophthora roreri MCA 2997] saccharopine dehydrogenase (nadp+ l-glutamate-forming) [Moniliophthora roreri MCA 2997]	4e-39	Saccharopine dehydrogenase C-terminal domain(PF16653) [Source:Pfam]	-	-	-
GENE00058	GENE00058.1	saccharopine dehydrogenase (nadp+ l-glutamate-forming) [Moniliophthora roreri MCA 2997] saccharopine dehydrogenase (nadp+ l-glutamate-forming) [Moniliophthora roreri MCA 2997] [Source:NCBI_NR 630216336]	-	-	-	gi|630216336|ref|XP_007856763.1|	saccharopine dehydrogenase (nadp+ l-glutamate-forming) [Moniliophthora roreri MCA 2997] saccharopine dehydrogenase (nadp+ l-glutamate-forming) [Moniliophthora roreri MCA 2997]	5e-27	-	-	-	-
GENE00059	GENE00059.1	-	-	-	-	-	-	-	-	-	-	-
GENE00060	GENE00060.1	-	-	-	-	-	-	-	-	-	-	-
GENE00061	GENE00061.1	-	-	-	-	-	-	-	-	-	-	-
GENE00062	GENE00062.1	hypothetical protein PUNSTDRAFT_73512 [Punctularia strigosozonata HHB-11173 SS5] hypothetical protein PUNSTDRAFT_73512 [Punctularia strigosozonata HHB-11173 SS5] [Source:NCBI_NR 599118174]	-	-	-	gi|599118174|ref|XP_007386758.1|	hypothetical protein PUNSTDRAFT_73512 [Punctularia strigosozonata HHB-11173 SS5] hypothetical protein PUNSTDRAFT_73512 [Punctularia strigosozonata HHB-11173 SS5]	1e-55	DDE superfamily endonuclease(PF03184) [Source:Pfam]	GO:0003676	molecular_function	nucleic acid binding
GENE00063	GENE00063.1	-	-	-	-	-	-	-	-	-	-	-
GENE00064	GENE00064.1	hypothetical protein MPER_09486 [Moniliophthora perniciosa FA553] hypothetical protein MPER_09486 [Moniliophthora perniciosa FA553] [Source:NCBI_NR 238586298]	-	-	-	gi|238586298|ref|XP_002391129.1|	hypothetical protein MPER_09486 [Moniliophthora perniciosa FA553] hypothetical protein MPER_09486 [Moniliophthora perniciosa FA553]	2e-14	-	-	-	-
GENE00065	GENE00065.1	Retrovirus-related Pol polyprotein from transposon TNT 1-94 [Source:UniProtKB/Swiss-Prot P10978]	sp|P10978|POLX_TOBAC	Retrovirus-related Pol polyprotein from transposon TNT 1-94 OS=Nicotiana tabacum PE=2 SV=1	8e-59	gi|691786196|emb|CDO76911.1|	hypothetical protein BN946_scf184594.g18, partial [Trametes cinnabarina]	0	Integrase core domain(PF00665),GAG-pre-integrase domain(PF13976) [Source:Pfam]	GO:0015074;GO:0003676	biological_process;molecular_function	DNA integration;nucleic acid binding
GENE00066	GENE00066.1	hypothetical protein JAAARDRAFT_138848 [Jaapia argillacea MUCL 33604] [Source:NCBI_NR 646387526]	-	-	-	gi|646387526|gb|KDQ52461.1|	hypothetical protein JAAARDRAFT_138848 [Jaapia argillacea MUCL 33604]	1e-131	-	-	-	-
GENE00067	GENE00067.1	hypothetical protein SCHCODRAFT_104045 [Schizophyllum commune H4-8] hypothetical protein SCHCODRAFT_104045, partial [Schizophyllum commune H4-8] [Source:NCBI_NR 302698001]	-	-	-	gi|302698001|ref|XP_003038679.1|	hypothetical protein SCHCODRAFT_104045 [Schizophyllum commune H4-8] hypothetical protein SCHCODRAFT_104045, partial [Schizophyllum commune H4-8]	6e-17	-	-	-	-
GENE00068	GENE00068.1	ATP-dependent (S)-NAD(P)H-hydrate dehydratase {ECO:0000255|HAMAP-Rule:MF_03157} [Source:UniProtKB/Swiss-Prot A8N8Z0]	sp|A8N8Z0|NNRD_COPC7	ATP-dependent (S)-NAD(P)H-hydrate dehydratase OS=Coprinopsis cinerea (strain Okayama-7 / 130 / ATCC MYA-4618 / FGSC 9003) GN=CC1G_00865 PE=3 SV=2	2e-19	gi|598006891|ref|XP_007370059.1|	hypothetical protein DICSQDRAFT_163516 [Dichomitus squalens LYAD-421 SS1] hypothetical protein DICSQDRAFT_163516 [Dichomitus squalens LYAD-421 SS1]	5e-18	Carbohydrate kinase(PF01256) [Source:Pfam]	GO:0052855	molecular_function	ADP-dependent NAD(P)H-hydrate dehydratase activity
GENE00069	GENE00069.1	Phosphoglucomutase, chloroplastic [Source:UniProtKB/Swiss-Prot Q9M4G5]	sp|Q9M4G5|PGMP_SOLTU	Phosphoglucomutase, chloroplastic OS=Solanum tuberosum GN=PGMP PE=2 SV=1	2e-45	gi|630183141|ref|XP_007846020.1|	phosphoglucomutase [Moniliophthora roreri MCA 2997] phosphoglucomutase [Moniliophthora roreri MCA 2997]	9e-94	Phosphoglucomutase/phosphomannomutase, C-terminal domain(PF00408) [Source:Pfam]	GO:0016868;GO:0071704	molecular_function;biological_process	intramolecular transferase activity, phosphotransferases;organic substance metabolic process
GENE00070	GENE00070.1	Phosphoglucomutase {ECO:0000250|UniProtKB:P37012} [Source:UniProtKB/Swiss-Prot O74374]	sp|O74374|PGM_SCHPO	Phosphoglucomutase OS=Schizosaccharomyces pombe (strain 972 / ATCC 24843) GN=SPBC32F12.10 PE=1 SV=1	4e-17	gi|628841569|ref|XP_007770423.1|	phosphoglucomutase [Coniophora puteana RWD-64-598 SS2] phosphoglucomutase [Coniophora puteana RWD-64-598 SS2]	3e-25	-	GO:0005975;GO:0016868	biological_process;molecular_function	carbohydrate metabolic process;intramolecular transferase activity, phosphotransferases
GENE00071	GENE00071.1	Phosphoglucomutase {ECO:0000250|UniProtKB:P37012} [Source:UniProtKB/Swiss-Prot Q9P931]	sp|Q9P931|PGM_EMENI	Phosphoglucomutase OS=Emericella nidulans (strain FGSC A4 / ATCC 38163 / CBS 112.46 / NRRL 194 / M139) GN=pgmB PE=3 SV=2	3e-80	gi|630183141|ref|XP_007846020.1|	phosphoglucomutase [Moniliophthora roreri MCA 2997] phosphoglucomutase [Moniliophthora roreri MCA 2997]	5e-122	Phosphoglucomutase/phosphomannomutase, alpha/beta/alpha domain I(PF02878) [Source:Pfam]	GO:0005975;GO:0016868;GO:0000287	biological_process;molecular_function;molecular_function	carbohydrate metabolic process;intramolecular transferase activity, phosphotransferases;magnesium ion binding
GENE00072	GENE00072.1	Putative dolichyldiphosphatase [Source:UniProtKB/Swiss-Prot Q9C2M6]	sp|Q9C2M6|DOPP_NEUCR	Putative dolichyldiphosphatase OS=Neurospora crassa (strain ATCC 24698 / 74-OR23-1A / CBS 708.71 / DSM 1257 / FGSC 987) GN=17E5.220 PE=3 SV=1	2e-26	gi|630177572|ref|XP_007844224.1|	pap2 domain protein [Moniliophthora roreri MCA 2997] pap2 domain protein [Moniliophthora roreri MCA 2997]	1e-106	PAP2 superfamily(PF01569) [Source:Pfam]	-	-	-
GENE00072	GENE00072.2	Dolichyldiphosphatase 1 [Source:UniProtKB/Swiss-Prot B0KWE9]	sp|B0KWE9|DOPP1_CALJA	Dolichyldiphosphatase 1 OS=Callithrix jacchus GN=DOLPP1 PE=3 SV=1	5e-25	gi|646397319|gb|KDQ61525.1|	hypothetical protein JAAARDRAFT_30973 [Jaapia argillacea MUCL 33604]	2e-75	PAP2 superfamily(PF01569) [Source:Pfam]	-	-	-
GENE00073	GENE00073.1	Probable glycosidase C21B10.07 [Source:UniProtKB/Swiss-Prot Q9USW3]	sp|Q9USW3|YHZ7_SCHPO	Probable glycosidase C21B10.07 OS=Schizosaccharomyces pombe (strain 972 / ATCC 24843) GN=SPBC21B10.07 PE=3 SV=1	3e-77	gi|630177557|ref|XP_007844219.1|	glycoside hydrolase family 16 protein [Moniliophthora roreri MCA 2997] glycoside hydrolase family 16 protein [Moniliophthora roreri MCA 2997]	3e-127	Glycosyl hydrolases family 16(PF00722) [Source:Pfam]	GO:0004553;GO:0005975	molecular_function;biological_process	hydrolase activity, hydrolyzing O-glycosyl compounds;carbohydrate metabolic process
GENE00074	GENE00074.1	hypothetical protein Moror_14047 [Moniliophthora roreri MCA 2997] hypothetical protein Moror_14047 [Moniliophthora roreri MCA 2997] [Source:NCBI_NR 630182332]	-	-	-	gi|630182332|ref|XP_007845763.1|	hypothetical protein Moror_14047 [Moniliophthora roreri MCA 2997] hypothetical protein Moror_14047 [Moniliophthora roreri MCA 2997]	2e-122	-	-	-	-
GENE00075	GENE00075.1	hypothetical protein GLOTRDRAFT_120831 [Gloeophyllum trabeum ATCC 11539] hypothetical protein GLOTRDRAFT_120831 [Gloeophyllum trabeum ATCC 11539] [Source:NCBI_NR 630351429]	-	-	-	gi|630351429|ref|XP_007865015.1|	hypothetical protein GLOTRDRAFT_120831 [Gloeophyllum trabeum ATCC 11539] hypothetical protein GLOTRDRAFT_120831 [Gloeophyllum trabeum ATCC 11539]	2e-12	-	-	-	-
GENE00076	GENE00076.1	NAD-dependent protein deacetylase SIR4 {ECO:0000255|HAMAP-Rule:MF_03161} [Source:UniProtKB/Swiss-Prot F4P804]	sp|F4P804|SIR4_BATDJ	NAD-dependent protein deacetylase SIR4 OS=Batrachochytrium dendrobatidis (strain JAM81 / FGSC 10211) GN=BATDEDRAFT_20316 PE=3 SV=1	4e-28	gi|630182341|ref|XP_007845766.1|	nad-dependent deacetylase [Moniliophthora roreri MCA 2997] nad-dependent deacetylase [Moniliophthora roreri MCA 2997]	8e-90	Sir2 family(PF02146) [Source:Pfam]	GO:0070403	molecular_function	NAD+ binding
GENE00077	GENE00077.1	NAD-dependent protein deacetylase SIR4 {ECO:0000255|HAMAP-Rule:MF_03161} [Source:UniProtKB/Swiss-Prot F4P804]	sp|F4P804|SIR4_BATDJ	NAD-dependent protein deacetylase SIR4 OS=Batrachochytrium dendrobatidis (strain JAM81 / FGSC 10211) GN=BATDEDRAFT_20316 PE=3 SV=1	8e-15	gi|630182341|ref|XP_007845766.1|	nad-dependent deacetylase [Moniliophthora roreri MCA 2997] nad-dependent deacetylase [Moniliophthora roreri MCA 2997]	3e-43	Sir2 family(PF02146) [Source:Pfam]	GO:0070403	molecular_function	NAD+ binding
GENE00078	GENE00078.1	Peroxisomal targeting signal 2 receptor [Source:UniProtKB/Swiss-Prot O59894]	sp|O59894|PEX7_PICPA	Peroxisomal targeting signal 2 receptor OS=Komagataella pastoris GN=PEX7 PE=3 SV=1	8e-87	gi|630182338|ref|XP_007845765.1|	peroxisome biosynthesis protein (peroxine-7) [Moniliophthora roreri MCA 2997] peroxisome biosynthesis protein (peroxine-7) [Moniliophthora roreri MCA 2997]	0	WD domain, G-beta repeat(PF00400),WD domain, G-beta repeat(PF00400),WD domain, G-beta repeat(PF00400),WD domain, G-beta repeat(PF00400),WD domain, G-beta repeat(PF00400) [Source:Pfam]	GO:0005515	molecular_function	protein binding
GENE00079	GENE00079.1	Probable endo-1,3(4)-beta-glucanase NFIA_089530 [Source:UniProtKB/Swiss-Prot A1DHY9]	sp|A1DHY9|EGLX_NEOFI	Probable endo-1,3(4)-beta-glucanase NFIA_089530 OS=Neosartorya fischeri (strain ATCC 1020 / DSM 3700 / FGSC A1164 / NRRL 181) GN=NFIA_089530 PE=3 SV=1	2e-69	gi|242389912|dbj|BAH80446.1|	putative glycoside hydrolase family 16 protein [Lentinula edodes]	0	Glycosyl hydrolases family 16(PF00722) [Source:Pfam]	GO:0004553;GO:0005975	molecular_function;biological_process	hydrolase activity, hydrolyzing O-glycosyl compounds;carbohydrate metabolic process
GENE00080	GENE00080.1	-	-	-	-	-	-	-	-	-	-	-
GENE00081	GENE00081.1	hypothetical protein PUNSTDRAFT_101340 [Punctularia strigosozonata HHB-11173 SS5] hypothetical protein PUNSTDRAFT_101340 [Punctularia strigosozonata HHB-11173 SS5] [Source:NCBI_NR 599106060]	-	-	-	gi|599106060|ref|XP_007382772.1|	hypothetical protein PUNSTDRAFT_101340 [Punctularia strigosozonata HHB-11173 SS5] hypothetical protein PUNSTDRAFT_101340 [Punctularia strigosozonata HHB-11173 SS5]	2e-27	PET assembly of cytochrome c oxidase, mitochondrial(PF15786) [Source:Pfam]	-	-	-
GENE00082	GENE00082.1	Rpb7-binding protein seb1 [Source:UniProtKB/Swiss-Prot Q9UTE3]	sp|Q9UTE3|SEB1_SCHPO	Rpb7-binding protein seb1 OS=Schizosaccharomyces pombe (strain 972 / ATCC 24843) GN=seb1 PE=1 SV=3	2e-12	gi|599106063|ref|XP_007382773.1|	hypothetical protein PUNSTDRAFT_112962 [Punctularia strigosozonata HHB-11173 SS5] hypothetical protein PUNSTDRAFT_112962 [Punctularia strigosozonata HHB-11173 SS5]	2e-99	CID domain profile.(PS51391) [Source:ProSite]	-	-	-
GENE00083	GENE00083.1	-	-	-	-	-	-	-	-	-	-	-
GENE00084	GENE00084.1	hypothetical protein GALMADRAFT_81191 [Galerina marginata CBS 339.88] [Source:NCBI_NR 648152317]	-	-	-	gi|648152317|gb|KDR66171.1|	hypothetical protein GALMADRAFT_81191 [Galerina marginata CBS 339.88]	5e-121	Cryptococcal mannosyltransferase 1(PF11735) [Source:Pfam]	-	-	-
GENE00085	GENE00085.1	glycosyltransferase family 69 protein [Laccaria bicolor S238N-H82] glycosyltransferase family 69 protein [Laccaria bicolor S238N-H82] [Source:NCBI_NR 170098050]	-	-	-	gi|170098050|ref|XP_001880244.1|	glycosyltransferase family 69 protein [Laccaria bicolor S238N-H82] glycosyltransferase family 69 protein [Laccaria bicolor S238N-H82]	1e-159	Cryptococcal mannosyltransferase 1(PF11735) [Source:Pfam]	-	-	-
GENE00086	GENE00086.1	hypothetical protein GALMADRAFT_241095 [Galerina marginata CBS 339.88] [Source:NCBI_NR 648167032]	-	-	-	gi|648167032|gb|KDR80696.1|	hypothetical protein GALMADRAFT_241095 [Galerina marginata CBS 339.88]	0	-	-	-	-
GENE00087	GENE00087.1	hypothetical protein GALMADRAFT_241095 [Galerina marginata CBS 339.88] [Source:NCBI_NR 648167032]	-	-	-	gi|648167032|gb|KDR80696.1|	hypothetical protein GALMADRAFT_241095 [Galerina marginata CBS 339.88]	0	-	-	-	-
GENE00088	GENE00088.1	-	-	-	-	-	-	-	-	-	-	-
GENE00088	GENE00088.2	-	-	-	-	-	-	-	-	-	-	-
GENE00088	GENE00088.3	-	-	-	-	-	-	-	-	-	-	-
GENE00088	GENE00088.4	-	-	-	-	-	-	-	-	-	-	-
GENE00089	GENE00089.1	-	-	-	-	-	-	-	-	-	-	-
GENE00090	GENE00090.1	Cytochrome b2, mitochondrial [Source:UniProtKB/Swiss-Prot P00175]	sp|P00175|CYB2_YEAST	Cytochrome b2, mitochondrial OS=Saccharomyces cerevisiae (strain ATCC 204508 / S288c) GN=CYB2 PE=1 SV=1	2e-11	gi|629640654|ref|XP_007788595.1|	putative cytochrome b2 protein [Eutypa lata UCREL1] putative cytochrome b2 protein [Eutypa lata UCREL1]	3e-29	FMN-dependent dehydrogenase(PF01070) [Source:Pfam]	GO:0016491;GO:0003824	molecular_function;molecular_function	oxidoreductase activity;catalytic activity
GENE00091	GENE00091.1	hypothetical protein Moror_14044 [Moniliophthora roreri MCA 2997] hypothetical protein Moror_14044 [Moniliophthora roreri MCA 2997] [Source:NCBI_NR 630182323]	-	-	-	gi|630182323|ref|XP_007845760.1|	hypothetical protein Moror_14044 [Moniliophthora roreri MCA 2997] hypothetical protein Moror_14044 [Moniliophthora roreri MCA 2997]	9e-143	-	-	-	-
GENE00092	GENE00092.1	Protein N-methyltransferase NNT1 {ECO:0000250|UniProtKB:Q05874} [Source:UniProtKB/Swiss-Prot Q5A013]	sp|Q5A013|NNT1_CANAL	Protein N-methyltransferase NNT1 OS=Candida albicans (strain SC5314 / ATCC MYA-2876) GN=NNT1 PE=3 SV=1	2e-17	gi|630182326|ref|XP_007845761.1|	hypothetical protein Moror_14045 [Moniliophthora roreri MCA 2997] hypothetical protein Moror_14045 [Moniliophthora roreri MCA 2997]	7e-103	Lysine methyltransferase(PF10294) [Source:Pfam]	-	-	-
GENE00093	GENE00093.1	hypothetical protein Moror_3560 [Moniliophthora roreri MCA 2997] hypothetical protein Moror_3560 [Moniliophthora roreri MCA 2997] [Source:NCBI_NR 630212534]	-	-	-	gi|630212534|ref|XP_007855530.1|	hypothetical protein Moror_3560 [Moniliophthora roreri MCA 2997] hypothetical protein Moror_3560 [Moniliophthora roreri MCA 2997]	4e-82	-	-	-	-
GENE00094	GENE00094.1	Ubiquitin-40S ribosomal protein S27a [Source:UniProtKB/Swiss-Prot P14799]	sp|P14799|RS27A_NEUCR	Ubiquitin-40S ribosomal protein S27a OS=Neurospora crassa (strain ATCC 24698 / 74-OR23-1A / CBS 708.71 / DSM 1257 / FGSC 987) GN=ubi::crp-6 PE=1 SV=4	1e-24	gi|170086662|ref|XP_001874554.1|	ubiquitin-40S ribosomal protein S31 fusion protein [Laccaria bicolor S238N-H82] predicted protein [Laccaria bicolor S238N-H82]	1e-49	Ribosomal protein S27a(PF01599) [Source:Pfam]	GO:0006412;GO:0003735;GO:0005840	biological_process;molecular_function;cellular_component	translation;structural constituent of ribosome;ribosome
GENE00095	GENE00095.1	-	-	-	-	-	-	-	-	-	-	-
GENE00096	GENE00096.1	Replication factor C subunit 3 [Source:UniProtKB/Swiss-Prot O14003]	sp|O14003|RFC3_SCHPO	Replication factor C subunit 3 OS=Schizosaccharomyces pombe (strain 972 / ATCC 24843) GN=rfc3 PE=1 SV=2	7e-163	gi|630212543|ref|XP_007855533.1|	dna replication factor [Moniliophthora roreri MCA 2997] dna replication factor [Moniliophthora roreri MCA 2997]	0	ATPase family associated with various cellular activities (AAA)(PF00004),Replication factor C C-terminal domain(PF08542) [Source:Pfam]	GO:0003677;GO:0006260;GO:0005524	molecular_function;biological_process;molecular_function	DNA binding;DNA replication;ATP binding
GENE00097	GENE00097.1	proteophosphoglycan ppg4 [Moniliophthora roreri MCA 2997] proteophosphoglycan ppg4 [Moniliophthora roreri MCA 2997] [Source:NCBI_NR 630177743]	-	-	-	gi|630177743|ref|XP_007844277.1|	proteophosphoglycan ppg4 [Moniliophthora roreri MCA 2997] proteophosphoglycan ppg4 [Moniliophthora roreri MCA 2997]	8e-95	Transcription-silencing protein Clr2(PF10383) [Source:Pfam]	-	-	-
GENE00098	GENE00098.1	hypothetical protein MPER_11866 [Moniliophthora perniciosa FA553] hypothetical protein MPER_11866 [Moniliophthora perniciosa FA553] [Source:NCBI_NR 238579436]	-	-	-	gi|238579436|ref|XP_002389057.1|	hypothetical protein MPER_11866 [Moniliophthora perniciosa FA553] hypothetical protein MPER_11866 [Moniliophthora perniciosa FA553]	7e-31	-	-	-	-
GENE00099	GENE00099.1	Trafficking protein particle complex subunit 12 [Source:UniProtKB/Swiss-Prot Q8K2L8]	sp|Q8K2L8|TPC12_MOUSE	Trafficking protein particle complex subunit 12 OS=Mus musculus GN=Trappc12 PE=1 SV=2	4e-20	gi|630212546|ref|XP_007855534.1|	tetratricopeptide repeat protein 15-like [Moniliophthora roreri MCA 2997] tetratricopeptide repeat protein 15-like [Moniliophthora roreri MCA 2997]	1e-81	Tetratricopeptide repeat(PF07719) [Source:Pfam]	GO:0005515	molecular_function	protein binding
GENE00100	GENE00100.1	-	-	-	-	-	-	-	-	-	-	-
GENE00101	GENE00101.1	hypothetical protein Moror_3566 [Moniliophthora roreri MCA 2997] hypothetical protein Moror_3566 [Moniliophthora roreri MCA 2997] [Source:NCBI_NR 630212552]	-	-	-	gi|630212552|ref|XP_007855536.1|	hypothetical protein Moror_3566 [Moniliophthora roreri MCA 2997] hypothetical protein Moror_3566 [Moniliophthora roreri MCA 2997]	0	Growth-Arrest-Specific Protein 2 Domain(PF02187),Yeast cortical protein KAR9(PF08580) [Source:Pfam]	GO:0007050	biological_process	cell cycle arrest
GENE00102	GENE00102.1	-	-	-	-	-	-	-	-	-	-	-
GENE00103	GENE00103.1	UPF0303 protein Ping_1243 {ECO:0000255|HAMAP-Rule:MF_00761} [Source:UniProtKB/Swiss-Prot A1SUA8]	sp|A1SUA8|Y1243_PSYIN	UPF0303 protein Ping_1243 OS=Psychromonas ingrahamii (strain 37) GN=Ping_1243 PE=3 SV=1	3e-26	gi|407924192|gb|EKG17247.1|	protein of unknown function DUF336 [Macrophomina phaseolina MS6]	1e-86	Haem-degrading(PF03928) [Source:Pfam]	-	-	-
GENE00104	GENE00104.1	predicted protein [Postia placenta Mad-698-R] predicted protein [Postia placenta Mad-698-R] [Source:NCBI_NR 242220914]	-	-	-	gi|242220914|ref|XP_002476216.1|	predicted protein [Postia placenta Mad-698-R] predicted protein [Postia placenta Mad-698-R]	5e-32	-	-	-	-
GENE00105	GENE00105.1	-	-	-	-	-	-	-	-	-	-	-
GENE00106	GENE00106.1	-	-	-	-	-	-	-	-	-	-	-
GENE00107	GENE00107.1	hypothetical protein GALMADRAFT_63042 [Galerina marginata CBS 339.88] [Source:NCBI_NR 648165987]	-	-	-	gi|648165987|gb|KDR79664.1|	hypothetical protein GALMADRAFT_63042 [Galerina marginata CBS 339.88]	2e-162	-	-	-	-
GENE00108	GENE00108.1	-	-	-	-	-	-	-	-	-	-	-
GENE00109	GENE00109.1	-	-	-	-	-	-	-	-	-	-	-
GENE00110	GENE00110.1	Sterol O-acyltransferase 2 [Source:UniProtKB/Swiss-Prot Q876L2]	sp|Q876L2|ARE2_SACU7	Sterol O-acyltransferase 2 OS=Saccharomyces uvarum (strain ATCC 76518 / CBS 7001 / CLIB 283 / NBRC 10550 / MCYC 623 / NCYC 2669 / NRRL Y-11845) GN=ARE2 PE=3 SV=1	9e-56	gi|630177774|ref|XP_007844287.1|	sterol o-acyltransferase [Moniliophthora roreri MCA 2997] sterol o-acyltransferase [Moniliophthora roreri MCA 2997]	0	MBOAT, membrane-bound O-acyltransferase family(PF03062) [Source:Pfam]	GO:0008374	molecular_function	O-acyltransferase activity
GENE00111	GENE00111.1	F-box only protein 9 [Source:UniProtKB/Swiss-Prot Q9UK97]	sp|Q9UK97|FBX9_HUMAN	F-box only protein 9 OS=Homo sapiens GN=FBXO9 PE=1 SV=1	6e-21	gi|630177784|ref|XP_007844290.1|	hypothetical protein Moror_7036 [Moniliophthora roreri MCA 2997] hypothetical protein Moror_7036 [Moniliophthora roreri MCA 2997]	9e-146	F-box domain(PF00646) [Source:Pfam]	GO:0005515	molecular_function	protein binding
GENE00112	GENE00112.1	hypothetical protein CC1G_10148 [Coprinopsis cinerea okayama7#130] hypothetical protein CC1G_10148 [Coprinopsis cinerea okayama7#130] [Source:NCBI_NR 299744265]	-	-	-	gi|299744265|ref|XP_001840774.2|	hypothetical protein CC1G_10148 [Coprinopsis cinerea okayama7#130] hypothetical protein CC1G_10148 [Coprinopsis cinerea okayama7#130]	2e-81	-	-	-	-
GENE00113	GENE00113.1	-	-	-	-	-	-	-	-	-	-	-
GENE00114	GENE00114.1	-	-	-	-	-	-	-	-	-	-	-
GENE00115	GENE00115.1	40S ribosomal protein S10-B [Source:UniProtKB/Swiss-Prot O13614]	sp|O13614|RS10B_SCHPO	40S ribosomal protein S10-B OS=Schizosaccharomyces pombe (strain 972 / ATCC 24843) GN=rps10b PE=3 SV=1	3e-46	gi|299749076|ref|XP_001838488.2|	40s ribosomal protein s10 [Coprinopsis cinerea okayama7#130] 40s ribosomal protein s10 [Coprinopsis cinerea okayama7#130]	2e-79	Plectin/S10 domain(PF03501) [Source:Pfam]	-	-	-
GENE00116	GENE00116.1	Uncharacterized J domain-containing protein C17A3.05c [Source:UniProtKB/Swiss-Prot O13633]	sp|O13633|YNF5_SCHPO	Uncharacterized J domain-containing protein C17A3.05c OS=Schizosaccharomyces pombe (strain 972 / ATCC 24843) GN=pi041 PE=1 SV=1	9e-29	gi|630177787|ref|XP_007844291.1|	endoplasmic reticulum protein [Moniliophthora roreri MCA 2997] endoplasmic reticulum protein [Moniliophthora roreri MCA 2997]	2e-112	DnaJ domain(PF00226),Domain of unknown function (DUF1977)(PF09320) [Source:Pfam]	-	-	-
GENE00117	GENE00117.1	Serine/threonine-protein phosphatase 2A 55 kDa regulatory subunit B beta isoform [Source:UniProtKB/Swiss-Prot Q5R4A2]	sp|Q5R4A2|2ABB_PONAB	Serine/threonine-protein phosphatase 2A 55 kDa regulatory subunit B beta isoform OS=Pongo abelii GN=PPP2R2B PE=2 SV=1	3e-55	gi|302687450|ref|XP_003033405.1|	hypothetical protein SCHCODRAFT_67491 [Schizophyllum commune H4-8] hypothetical protein SCHCODRAFT_67491 [Schizophyllum commune H4-8]	6e-82	-	GO:0000159;GO:0008601;GO:0005515	cellular_component;molecular_function;molecular_function	protein phosphatase type 2A complex;protein phosphatase type 2A regulator activity;protein binding
GENE00118	GENE00118.1	Serine/threonine-protein kinase SRPK {ECO:0000303|PubMed:19657567} [Source:UniProtKB/Swiss-Prot Q45FA5]	sp|Q45FA5|SRPK_PHYPO	Serine/threonine-protein kinase SRPK OS=Physarum polycephalum PE=1 SV=1	3e-19	gi|597933526|ref|XP_007321107.1|	hypothetical protein SERLADRAFT_372009 [Serpula lacrymans var. lacrymans S7.9] hypothetical protein SERLA73DRAFT_154350 [Serpula lacrymans var. lacrymans S7.3] hypothetical protein SERLADRAFT_372009 [Serpula lacrymans var. lacrymans S7.9]	5e-144	Protein kinase domain(PF00069),Protein kinase domain(PF00069) [Source:Pfam]	GO:0004672;GO:0005524;GO:0006468	molecular_function;molecular_function;biological_process	protein kinase activity;ATP binding;protein phosphorylation
GENE00119	GENE00119.1	hypothetical protein Moror_15577 [Moniliophthora roreri MCA 2997] hypothetical protein Moror_15577 [Moniliophthora roreri MCA 2997] [Source:NCBI_NR 630217825]	-	-	-	gi|630217825|ref|XP_007857250.1|	hypothetical protein Moror_15577 [Moniliophthora roreri MCA 2997] hypothetical protein Moror_15577 [Moniliophthora roreri MCA 2997]	8e-40	F-box-like(PF12937) [Source:Pfam]	GO:0005515	molecular_function	protein binding
GENE00120	GENE00120.1	-	-	-	-	-	-	-	-	-	-	-
GENE00121	GENE00121.1	delta(24(24 ))-sterol reductase [Moniliophthora roreri MCA 2997] delta(24(24 ))-sterol reductase [Moniliophthora roreri MCA 2997] [Source:NCBI_NR 630177762]	-	-	-	gi|630177762|ref|XP_007844283.1|	delta(24(24 ))-sterol reductase [Moniliophthora roreri MCA 2997] delta(24(24 ))-sterol reductase [Moniliophthora roreri MCA 2997]	1e-21	-	-	-	-
GENE00122	GENE00122.1	None [Source:UniProtKB/Swiss-Prot F4JCQ3]	sp|F4JCQ3|DG783_ARATH	Putative DNA glycosylase At3g47830 OS=Arabidopsis thaliana GN=At3g47830 PE=3 SV=1	2e-28	gi|646389569|gb|KDQ54315.1|	hypothetical protein JAAARDRAFT_38474 [Jaapia argillacea MUCL 33604]	2e-92	HhH-GPD superfamily base excision DNA repair protein(PF00730) [Source:Pfam]	GO:0003824;GO:0006281;GO:0006284	molecular_function;biological_process;biological_process	catalytic activity;DNA repair;base-excision repair
GENE00122	GENE00122.2	None [Source:UniProtKB/Swiss-Prot F4JCQ3]	sp|F4JCQ3|DG783_ARATH	Putative DNA glycosylase At3g47830 OS=Arabidopsis thaliana GN=At3g47830 PE=3 SV=1	2e-28	gi|646389569|gb|KDQ54315.1|	hypothetical protein JAAARDRAFT_38474 [Jaapia argillacea MUCL 33604]	1e-92	HhH-GPD superfamily base excision DNA repair protein(PF00730) [Source:Pfam]	GO:0003824;GO:0006281;GO:0006284	molecular_function;biological_process;biological_process	catalytic activity;DNA repair;base-excision repair
GENE00123	GENE00123.1	Zn(2)-Cys(6) binuclear cluster domain-containing protein [Lentinula edodes] [Source:NCBI_NR 344323311]	-	-	-	gi|344323311|gb|AEN14436.1|	Zn(2)-Cys(6) binuclear cluster domain-containing protein [Lentinula edodes]	1e-45	-	-	-	-
GENE00124	GENE00124.1	Zn(2)-Cys(6) binuclear cluster domain-containing protein [Lentinula edodes] [Source:NCBI_NR 344323311]	-	-	-	gi|344323311|gb|AEN14436.1|	Zn(2)-Cys(6) binuclear cluster domain-containing protein [Lentinula edodes]	8e-40	-	-	-	-
GENE00124	GENE00124.2	Zn(2)-Cys(6) binuclear cluster domain-containing protein [Lentinula edodes] [Source:NCBI_NR 344323311]	-	-	-	gi|344323311|gb|AEN14436.1|	Zn(2)-Cys(6) binuclear cluster domain-containing protein [Lentinula edodes]	1e-30	-	-	-	-
GENE00125	GENE00125.1	Probable hexaprenyl pyrophosphate synthase, mitochondrial [Source:UniProtKB/Swiss-Prot Q6CBH3]	sp|Q6CBH3|COQ1_YARLI	Probable hexaprenyl pyrophosphate synthase, mitochondrial OS=Yarrowia lipolytica (strain CLIB 122 / E 150) GN=COQ1 PE=3 SV=1	2e-41	gi|691791525|emb|CDO73141.1|	hypothetical protein BN946_scf185007.g196 [Trametes cinnabarina]	1e-74	Polyprenyl synthetase(PF00348) [Source:Pfam]	GO:0008299	biological_process	isoprenoid biosynthetic process
GENE00126	GENE00126.1	Probable hexaprenyl pyrophosphate synthase, mitochondrial [Source:UniProtKB/Swiss-Prot Q6CBH3]	sp|Q6CBH3|COQ1_YARLI	Probable hexaprenyl pyrophosphate synthase, mitochondrial OS=Yarrowia lipolytica (strain CLIB 122 / E 150) GN=COQ1 PE=3 SV=1	1e-30	gi|630183741|ref|XP_007846212.1|	hexaprenyl pyrophosphate synthetase [Moniliophthora roreri MCA 2997] hexaprenyl pyrophosphate synthetase [Moniliophthora roreri MCA 2997]	2e-49	Polyprenyl synthetase(PF00348) [Source:Pfam]	GO:0008299	biological_process	isoprenoid biosynthetic process
GENE00127	GENE00127.1	Centromere/kinetochore protein zw10 homolog [Source:UniProtKB/Swiss-Prot O48626]	sp|O48626|ZW10_ARATH	Centromere/kinetochore protein zw10 homolog OS=Arabidopsis thaliana GN=ZW10 PE=1 SV=1	5e-17	gi|630177749|ref|XP_007844279.1|	protein kinase subdomain-containing protein [Moniliophthora roreri MCA 2997] protein kinase subdomain-containing protein [Moniliophthora roreri MCA 2997]	0	Retrograde transport protein Dsl1 C terminal(PF11989) [Source:Pfam]	-	-	-
GENE00128	GENE00128.1	hypothetical protein HETIRDRAFT_50042 [Heterobasidion irregulare TC 32-1] hypothetical protein HETIRDRAFT_50042 [Heterobasidion irregulare TC 32-1] [Source:NCBI_NR 695562501]	-	-	-	gi|695562501|ref|XP_009548765.1|	hypothetical protein HETIRDRAFT_50042 [Heterobasidion irregulare TC 32-1] hypothetical protein HETIRDRAFT_50042 [Heterobasidion irregulare TC 32-1]	1e-61	-	-	-	-
GENE00129	GENE00129.1	Deubiquitination-protection protein dph1 [Source:UniProtKB/Swiss-Prot Q10169]	sp|Q10169|DSK2_SCHPO	Deubiquitination-protection protein dph1 OS=Schizosaccharomyces pombe (strain 972 / ATCC 24843) GN=dph1 PE=3 SV=1	3e-34	gi|449539871|gb|EMD30875.1|	hypothetical protein CERSUDRAFT_89638 [Ceriporiopsis subvermispora B]	7e-111	Ubiquitin family(PF00240) [Source:Pfam]	GO:0005515	molecular_function	protein binding
GENE00130	GENE00130.1	Ubiquitin domain-containing protein DSK2a [Source:UniProtKB/Swiss-Prot Q9SII9]	sp|Q9SII9|DSK2A_ARATH	Ubiquitin domain-containing protein DSK2a OS=Arabidopsis thaliana GN=DSK2A PE=1 SV=2	4e-11	gi|302691586|ref|XP_003035472.1|	hypothetical protein SCHCODRAFT_84668 [Schizophyllum commune H4-8] hypothetical protein SCHCODRAFT_84668 [Schizophyllum commune H4-8]	3e-24	UBA/TS-N domain(PF00627) [Source:Pfam]	GO:0005515	molecular_function	protein binding
GENE00131	GENE00131.1	Saccharopepsin [Source:UniProtKB/Swiss-Prot P07267]	sp|P07267|CARP_YEAST	Saccharopepsin OS=Saccharomyces cerevisiae (strain ATCC 204508 / S288c) GN=PEP4 PE=1 SV=1	3e-11	gi|630177768|ref|XP_007844285.1|	aspartic peptidase a1 [Moniliophthora roreri MCA 2997] aspartic peptidase a1 [Moniliophthora roreri MCA 2997]	4e-35	Eukaryotic aspartyl protease(PF00026) [Source:Pfam]	GO:0004190;GO:0006508	molecular_function;biological_process	aspartic-type endopeptidase activity;proteolysis
GENE00132	GENE00132.1	Delta(24(24(1)))-sterol reductase [Source:UniProtKB/Swiss-Prot P25340]	sp|P25340|ERG4_YEAST	Delta(24(24(1)))-sterol reductase OS=Saccharomyces cerevisiae (strain ATCC 204508 / S288c) GN=ERG4 PE=1 SV=2	1e-114	gi|302686306|ref|XP_003032833.1|	hypothetical protein SCHCODRAFT_67480 [Schizophyllum commune H4-8] hypothetical protein SCHCODRAFT_67480 [Schizophyllum commune H4-8]	0	Ergosterol biosynthesis ERG4/ERG24 family(PF01222) [Source:Pfam]	GO:0016020;GO:0016628;GO:0055114	cellular_component;molecular_function;biological_process	membrane;oxidoreductase activity, acting on the CH-CH group of donors, NAD or NADP as acceptor;oxidation-reduction process
GENE00133	GENE00133.1	-	-	-	-	-	-	-	-	-	-	-
GENE00134	GENE00134.1	Uncharacterized RING finger protein P8B7.15c [Source:UniProtKB/Swiss-Prot O94264]	sp|O94264|YORF_SCHPO	Uncharacterized RING finger protein P8B7.15c OS=Schizosaccharomyces pombe (strain 972 / ATCC 24843) GN=SPBP8B7.15c PE=3 SV=1	9e-86	gi|630177796|ref|XP_007844294.1|	zinc knuckle domain-containing protein [Moniliophthora roreri MCA 2997] zinc knuckle domain-containing protein [Moniliophthora roreri MCA 2997]	6e-180	DWNN domain(PF08783),Zinc knuckle(PF13696) [Source:Pfam]	GO:0003676;GO:0008270;GO:0005634	molecular_function;molecular_function;cellular_component	nucleic acid binding;zinc ion binding;nucleus
GENE00135	GENE00135.1	Sorting nexin-2 [Source:UniProtKB/Swiss-Prot O60749]	sp|O60749|SNX2_HUMAN	Sorting nexin-2 OS=Homo sapiens GN=SNX2 PE=1 SV=2	5e-53	gi|630177721|ref|XP_007844270.1|	sorting nexin 3 [Moniliophthora roreri MCA 2997] sorting nexin 3 [Moniliophthora roreri MCA 2997]	4e-172	PX domain(PF00787),Vps5 C terminal like(PF09325) [Source:Pfam]	GO:0035091	molecular_function	phosphatidylinositol binding
GENE00136	GENE00136.1	hypothetical protein Moror_7017 [Moniliophthora roreri MCA 2997] hypothetical protein Moror_7017 [Moniliophthora roreri MCA 2997] [Source:NCBI_NR 630177724]	-	-	-	gi|630177724|ref|XP_007844271.1|	hypothetical protein Moror_7017 [Moniliophthora roreri MCA 2997] hypothetical protein Moror_7017 [Moniliophthora roreri MCA 2997]	3e-39	-	-	-	-
GENE00137	GENE00137.1	-	-	-	-	-	-	-	-	-	-	-
GENE00138	GENE00138.1	cAMP-independent regulatory protein pac2 [Source:UniProtKB/Swiss-Prot Q10294]	sp|Q10294|PAC2_SCHPO	cAMP-independent regulatory protein pac2 OS=Schizosaccharomyces pombe (strain 972 / ATCC 24843) GN=pac2 PE=2 SV=1	2e-11	gi|630178142|ref|XP_007844407.1|	hypothetical protein Moror_7153 [Moniliophthora roreri MCA 2997] hypothetical protein Moror_7153 [Moniliophthora roreri MCA 2997]	2e-120	Gti1/Pac2 family(PF09729) [Source:Pfam]	-	-	-
GENE00139	GENE00139.1	Sporulation protein RMD1 [Source:UniProtKB/Swiss-Prot Q03441]	sp|Q03441|RMD1_YEAST	Sporulation protein RMD1 OS=Saccharomyces cerevisiae (strain ATCC 204508 / S288c) GN=RMD1 PE=1 SV=1	8e-103	gi|630178136|ref|XP_007844405.1|	cytoplasmic protein [Moniliophthora roreri MCA 2997] cytoplasmic protein [Moniliophthora roreri MCA 2997]	0	Uncharacterised ACR, YagE family COG1723(PF02582) [Source:Pfam]	-	-	-
GENE00139	GENE00139.2	Sporulation protein RMD1 [Source:UniProtKB/Swiss-Prot Q03441]	sp|Q03441|RMD1_YEAST	Sporulation protein RMD1 OS=Saccharomyces cerevisiae (strain ATCC 204508 / S288c) GN=RMD1 PE=1 SV=1	1e-110	gi|630178136|ref|XP_007844405.1|	cytoplasmic protein [Moniliophthora roreri MCA 2997] cytoplasmic protein [Moniliophthora roreri MCA 2997]	0	Uncharacterised ACR, YagE family COG1723(PF02582) [Source:Pfam]	-	-	-
GENE00140	GENE00140.1	Exocyst complex component SEC5B [Source:UniProtKB/Swiss-Prot F4HWE6]	sp|F4HWE6|SEC5B_ARATH	Exocyst complex component SEC5B OS=Arabidopsis thaliana GN=SEC5B PE=1 SV=1	2e-29	gi|630178132|ref|XP_007844404.1|	exocyst protein [Moniliophthora roreri MCA 2997] exocyst protein [Moniliophthora roreri MCA 2997]	0	Exocyst complex component Sec5(PF15469) [Source:Pfam]	GO:0000145;GO:0006893	cellular_component;biological_process	exocyst;Golgi to plasma membrane transport
GENE00140	GENE00140.2	Exocyst complex component 2 [Source:UniProtKB/Swiss-Prot Q96KP1]	sp|Q96KP1|EXOC2_HUMAN	Exocyst complex component 2 OS=Homo sapiens GN=EXOC2 PE=1 SV=1	8e-18	gi|630178132|ref|XP_007844404.1|	exocyst protein [Moniliophthora roreri MCA 2997] exocyst protein [Moniliophthora roreri MCA 2997]	0	-	GO:0000145;GO:0006893	cellular_component;biological_process	exocyst;Golgi to plasma membrane transport
GENE00140	GENE00140.3	Exocyst complex component SEC5B [Source:UniProtKB/Swiss-Prot F4HWE6]	sp|F4HWE6|SEC5B_ARATH	Exocyst complex component SEC5B OS=Arabidopsis thaliana GN=SEC5B PE=1 SV=1	7e-31	gi|630178132|ref|XP_007844404.1|	exocyst protein [Moniliophthora roreri MCA 2997] exocyst protein [Moniliophthora roreri MCA 2997]	0	Exocyst complex component Sec5(PF15469) [Source:Pfam]	GO:0000145;GO:0006893	cellular_component;biological_process	exocyst;Golgi to plasma membrane transport
GENE00141	GENE00141.1	3-hydroxy-3-methylglutaryl-coenzyme A reductase [Source:UniProtKB/Swiss-Prot Q12649]	sp|Q12649|HMDH_PHYB8	3-hydroxy-3-methylglutaryl-coenzyme A reductase OS=Phycomyces blakesleeanus (strain ATCC 8743b / FGSC 10004 / NBRC 33097 / NRRL 1555) GN=hmgA PE=3 SV=2	0	gi|630178175|ref|XP_007844418.1|	hydroxymethylglutaryl- reductase [Moniliophthora roreri MCA 2997] hydroxymethylglutaryl- reductase [Moniliophthora roreri MCA 2997]	0	Hydroxymethylglutaryl-coenzyme A reductase(PF00368) [Source:Pfam]	GO:0004420;GO:0015936;GO:0050662;GO:0055114;GO:0016616;GO:0008299;GO:0016021;GO:0050661	molecular_function;biological_process;molecular_function;biological_process;molecular_function;biological_process;cellular_component;molecular_function	hydroxymethylglutaryl-CoA reductase (NADPH) activity;coenzyme A metabolic process;coenzyme binding;oxidation-reduction process;oxidoreductase activity, acting on the CH-OH group of donors, NAD or NADP as acceptor;isoprenoid biosynthetic process;integral component of membrane;NADP binding
GENE00141	GENE00141.2	3-hydroxy-3-methylglutaryl-coenzyme A reductase [Source:UniProtKB/Swiss-Prot Q12649]	sp|Q12649|HMDH_PHYB8	3-hydroxy-3-methylglutaryl-coenzyme A reductase OS=Phycomyces blakesleeanus (strain ATCC 8743b / FGSC 10004 / NBRC 33097 / NRRL 1555) GN=hmgA PE=3 SV=2	0	gi|630178175|ref|XP_007844418.1|	hydroxymethylglutaryl- reductase [Moniliophthora roreri MCA 2997] hydroxymethylglutaryl- reductase [Moniliophthora roreri MCA 2997]	0	Hydroxymethylglutaryl-coenzyme A reductase(PF00368) [Source:Pfam]	GO:0004420;GO:0055114;GO:0008299;GO:0016021;GO:0050661;GO:0050662;GO:0015936;GO:0016616	molecular_function;biological_process;biological_process;cellular_component;molecular_function;molecular_function;biological_process;molecular_function	hydroxymethylglutaryl-CoA reductase (NADPH) activity;oxidation-reduction process;isoprenoid biosynthetic process;integral component of membrane;NADP binding;coenzyme binding;coenzyme A metabolic process;oxidoreductase activity, acting on the CH-OH group of donors, NAD or NADP as acceptor
GENE00142	GENE00142.1	hypothetical protein MPER_03765 [Moniliophthora perniciosa FA553] hypothetical protein MPER_03765 [Moniliophthora perniciosa FA553] [Source:NCBI_NR 238603926]	-	-	-	gi|238603926|ref|XP_002396074.1|	hypothetical protein MPER_03765 [Moniliophthora perniciosa FA553] hypothetical protein MPER_03765 [Moniliophthora perniciosa FA553]	8e-67	-	GO:0004420;GO:0015936;GO:0050662;GO:0055114	molecular_function;biological_process;molecular_function;biological_process	hydroxymethylglutaryl-CoA reductase (NADPH) activity;coenzyme A metabolic process;coenzyme binding;oxidation-reduction process
GENE00143	GENE00143.1	N-alpha-acetyltransferase 16, NatA auxiliary subunit [Source:UniProtKB/Swiss-Prot Q6N069]	sp|Q6N069|NAA16_HUMAN	N-alpha-acetyltransferase 16, NatA auxiliary subunit OS=Homo sapiens GN=NAA16 PE=1 SV=2	2e-72	gi|630178160|ref|XP_007844413.1|	nmda receptor-regulated protein 1 [Moniliophthora roreri MCA 2997] nmda receptor-regulated protein 1 [Moniliophthora roreri MCA 2997]	3e-170	Ribosomal protein L44(PF00935),Tetratricopeptide repeat(PF07719),NMDA receptor-regulated protein 1(PF12569) [Source:Pfam]	GO:0003735;GO:0005622;GO:0005840;GO:0006412;GO:0005515	molecular_function;cellular_component;cellular_component;biological_process;molecular_function	structural constituent of ribosome;intracellular;ribosome;translation;protein binding
GENE00144	GENE00144.1	N-alpha-acetyltransferase 16, NatA auxiliary subunit [Source:UniProtKB/Swiss-Prot Q6N069]	sp|Q6N069|NAA16_HUMAN	N-alpha-acetyltransferase 16, NatA auxiliary subunit OS=Homo sapiens GN=NAA16 PE=1 SV=2	5e-57	gi|336375251|gb|EGO03587.1|	hypothetical protein SERLA73DRAFT_101816 [Serpula lacrymans var. lacrymans S7.3]	7e-159	NMDA receptor-regulated protein 1(PF12569) [Source:Pfam]	GO:0005515	molecular_function	protein binding
GENE00144	GENE00144.2	N-alpha-acetyltransferase 16, NatA auxiliary subunit [Source:UniProtKB/Swiss-Prot Q6N069]	sp|Q6N069|NAA16_HUMAN	N-alpha-acetyltransferase 16, NatA auxiliary subunit OS=Homo sapiens GN=NAA16 PE=1 SV=2	4e-57	gi|336375251|gb|EGO03587.1|	hypothetical protein SERLA73DRAFT_101816 [Serpula lacrymans var. lacrymans S7.3]	4e-157	NMDA receptor-regulated protein 1(PF12569) [Source:Pfam]	GO:0005515	molecular_function	protein binding
GENE00144	GENE00144.3	N-alpha-acetyltransferase 16, NatA auxiliary subunit [Source:UniProtKB/Swiss-Prot Q6N069]	sp|Q6N069|NAA16_HUMAN	N-alpha-acetyltransferase 16, NatA auxiliary subunit OS=Homo sapiens GN=NAA16 PE=1 SV=2	4e-52	gi|648158835|gb|KDR72571.1|	hypothetical protein GALMADRAFT_252705 [Galerina marginata CBS 339.88]	6e-144	NMDA receptor-regulated protein 1(PF12569) [Source:Pfam]	GO:0005515	molecular_function	protein binding
GENE00145	GENE00145.1	-	-	-	-	-	-	-	-	-	-	-
GENE00146	GENE00146.1	D-arabinitol dehydrogenase 1 [Source:UniProtKB/Swiss-Prot Q4R0J7]	sp|Q4R0J7|ARD1_UROFA	D-arabinitol dehydrogenase 1 OS=Uromyces fabae GN=ARD1 PE=1 SV=1	1e-166	gi|630192293|ref|XP_007848955.1|	major alcohol dehydrogenase [Moniliophthora roreri MCA 2997] major alcohol dehydrogenase [Moniliophthora roreri MCA 2997]	0	Zinc-binding dehydrogenase(PF00107),Alcohol dehydrogenase GroES-like domain(PF08240) [Source:Pfam]	GO:0008270;GO:0016491;GO:0055114	molecular_function;molecular_function;biological_process	zinc ion binding;oxidoreductase activity;oxidation-reduction process
GENE00147	GENE00147.1	Isoleucine--tRNA ligase {ECO:0000255|HAMAP-Rule:MF_02002} [Source:UniProtKB/Swiss-Prot Q7VDV0]	sp|Q7VDV0|SYI_PROMA	Isoleucine--tRNA ligase OS=Prochlorococcus marinus (strain SARG / CCMP1375 / SS120) GN=ileS PE=3 SV=1	0	gi|597918676|ref|XP_007313682.1|	hypothetical protein SERLADRAFT_445261 [Serpula lacrymans var. lacrymans S7.9] hypothetical protein SERLA73DRAFT_172840 [Serpula lacrymans var. lacrymans S7.3] hypothetical protein SERLADRAFT_445261 [Serpula lacrymans var. lacrymans S7.9]	0	tRNA synthetases class I (I, L, M and V)(PF00133),Anticodon-binding domain of tRNA(PF08264) [Source:Pfam]	GO:0002161;GO:0006418;GO:0004822;GO:0000166;GO:0004812;GO:0005524;GO:0005737;GO:0006428	molecular_function;biological_process;molecular_function;molecular_function;molecular_function;molecular_function;cellular_component;biological_process	aminoacyl-tRNA editing activity;tRNA aminoacylation for protein translation;isoleucine-tRNA ligase activity;nucleotide binding;aminoacyl-tRNA ligase activity;ATP binding;cytoplasm;isoleucyl-tRNA aminoacylation
GENE00148	GENE00148.1	Dephospho-CoA kinase CAB5 [Source:UniProtKB/Swiss-Prot Q03941]	sp|Q03941|CAB5_YEAST	Dephospho-CoA kinase CAB5 OS=Saccharomyces cerevisiae (strain ATCC 204508 / S288c) GN=CAB5 PE=1 SV=1	2e-19	gi|403413281|emb|CCL99981.1|	predicted protein [Fibroporia radiculosa]	5e-53	Dephospho-CoA kinase(PF01121) [Source:Pfam]	GO:0004140;GO:0005524;GO:0015937	molecular_function;molecular_function;biological_process	dephospho-CoA kinase activity;ATP binding;coenzyme A biosynthetic process
GENE00149	GENE00149.1	Galactan endo-beta-1,3-galactanase [Source:UniProtKB/Swiss-Prot F7J1C8]	sp|F7J1C8|E3GAL_FLAVE	Galactan endo-beta-1,3-galactanase OS=Flammulina velutipes GN=EN3GAL PE=1 SV=1	4e-99	gi|630178118|ref|XP_007844400.1|	glycoside hydrolase family 16 protein [Moniliophthora roreri MCA 2997] glycoside hydrolase family 16 protein [Moniliophthora roreri MCA 2997]	1e-99	SURF4 family(PF02077) [Source:Pfam]	GO:0016021;GO:0004553;GO:0005975	cellular_component;molecular_function;biological_process	integral component of membrane;hydrolase activity, hydrolyzing O-glycosyl compounds;carbohydrate metabolic process
GENE00150	GENE00150.1	-	-	-	-	-	-	-	-	-	-	-
GENE00151	GENE00151.1	-	-	-	-	-	-	-	-	-	-	-
GENE00152	GENE00152.1	-	-	-	-	-	-	-	-	-	-	-
GENE00153	GENE00153.1	-	-	-	-	-	-	-	-	-	-	-
GENE00154	GENE00154.1	Sister chromatid cohesion protein pds5 [Source:UniProtKB/Swiss-Prot Q9HFF5]	sp|Q9HFF5|PDS5_SCHPO	Sister chromatid cohesion protein pds5 OS=Schizosaccharomyces pombe (strain 972 / ATCC 24843) GN=pds5 PE=1 SV=1	1e-36	gi|170112216|ref|XP_001887310.1|	predicted protein [Laccaria bicolor S238N-H82] predicted protein [Laccaria bicolor S238N-H82]	9e-93	-	-	-	-
GENE00155	GENE00155.1	Sister chromatid cohesion protein pds5 [Source:UniProtKB/Swiss-Prot Q9HFF5]	sp|Q9HFF5|PDS5_SCHPO	Sister chromatid cohesion protein pds5 OS=Schizosaccharomyces pombe (strain 972 / ATCC 24843) GN=pds5 PE=1 SV=1	3e-99	gi|597918605|ref|XP_007313647.1|	hypothetical protein SERLADRAFT_359463 [Serpula lacrymans var. lacrymans S7.9] hypothetical protein SERLADRAFT_359463 [Serpula lacrymans var. lacrymans S7.9]	0	-	GO:0005488	molecular_function	binding
GENE00156	GENE00156.1	-	-	-	-	-	-	-	-	-	-	-
GENE00157	GENE00157.1	L-arabinitol 4-dehydrogenase [Source:UniProtKB/Swiss-Prot Q763T4]	sp|Q763T4|LAD_ASPOZ	L-arabinitol 4-dehydrogenase OS=Aspergillus oryzae GN=ladA PE=1 SV=1	3e-129	gi|648167068|gb|KDR80732.1|	hypothetical protein GALMADRAFT_241161 [Galerina marginata CBS 339.88]	0	Zinc-binding dehydrogenase(PF00107),Alcohol dehydrogenase GroES-like domain(PF08240) [Source:Pfam]	GO:0008270;GO:0016491;GO:0055114	molecular_function;molecular_function;biological_process	zinc ion binding;oxidoreductase activity;oxidation-reduction process
GENE00158	GENE00158.1	hypothetical protein TRAVEDRAFT_27033 [Trametes versicolor FP-101664 SS1] hypothetical protein TRAVEDRAFT_27033 [Trametes versicolor FP-101664 SS1] [Source:NCBI_NR 636607309]	-	-	-	gi|636607309|ref|XP_008034789.1|	hypothetical protein TRAVEDRAFT_27033 [Trametes versicolor FP-101664 SS1] hypothetical protein TRAVEDRAFT_27033 [Trametes versicolor FP-101664 SS1]	5e-24	-	-	-	-
GENE00159	GENE00159.1	catalytic protein [Moniliophthora roreri MCA 2997] catalytic protein [Moniliophthora roreri MCA 2997] [Source:NCBI_NR 630183829]	-	-	-	gi|630183829|ref|XP_007846240.1|	catalytic protein [Moniliophthora roreri MCA 2997] catalytic protein [Moniliophthora roreri MCA 2997]	3e-118	-	GO:0005886	cellular_component	plasma membrane
GENE00160	GENE00160.1	Ribosome biogenesis protein enp2 homolog [Source:UniProtKB/Swiss-Prot O74879]	sp|O74879|NOL10_SCHPO	Ribosome biogenesis protein enp2 homolog OS=Schizosaccharomyces pombe (strain 972 / ATCC 24843) GN=enp2 PE=1 SV=1	0	gi|630178151|ref|XP_007844410.1|	rrna processing protein enp2 [Moniliophthora roreri MCA 2997] rrna processing protein enp2 [Moniliophthora roreri MCA 2997]	0	NUC153 domain(PF08159) [Source:Pfam]	GO:0005515;GO:0005634	molecular_function;cellular_component	protein binding;nucleus
GENE00161	GENE00161.1	Uncharacterized protein YbiU [Source:UniProtKB/Swiss-Prot P75791]	sp|P75791|YBIU_ECOLI	Uncharacterized protein YbiU OS=Escherichia coli (strain K12) GN=ybiU PE=1 SV=1	3e-56	gi|302677779|ref|XP_003028572.1|	hypothetical protein SCHCODRAFT_59618 [Schizophyllum commune H4-8] hypothetical protein SCHCODRAFT_59618 [Schizophyllum commune H4-8]	0	Protein of unknown function (DUF1479)(PF07350) [Source:Pfam]	-	-	-
GENE00162	GENE00162.1	spermidine n1-acetyltransferase [Moniliophthora roreri MCA 2997] spermidine n1-acetyltransferase [Moniliophthora roreri MCA 2997] [Source:NCBI_NR 630178112]	-	-	-	gi|630178112|ref|XP_007844398.1|	spermidine n1-acetyltransferase [Moniliophthora roreri MCA 2997] spermidine n1-acetyltransferase [Moniliophthora roreri MCA 2997]	5e-48	-	-	-	-
GENE00163	GENE00163.1	helix-loop-helix dna-binding domain-containing protein [Moniliophthora roreri MCA 2997] helix-loop-helix dna-binding domain-containing protein [Moniliophthora roreri MCA 2997] [Source:NCBI_NR 630177976]	-	-	-	gi|630177976|ref|XP_007844353.1|	helix-loop-helix dna-binding domain-containing protein [Moniliophthora roreri MCA 2997] helix-loop-helix dna-binding domain-containing protein [Moniliophthora roreri MCA 2997]	9e-29	-	-	-	-
GENE00164	GENE00164.1	hypothetical protein MPER_15295 [Moniliophthora perniciosa FA553] hypothetical protein MPER_15295 [Moniliophthora perniciosa FA553] [Source:NCBI_NR 238568510]	-	-	-	gi|238568510|ref|XP_002386436.1|	hypothetical protein MPER_15295 [Moniliophthora perniciosa FA553] hypothetical protein MPER_15295 [Moniliophthora perniciosa FA553]	3e-12	-	-	-	-
GENE00165	GENE00165.1	helix-loop-helix dna-binding domain-containing protein [Moniliophthora roreri MCA 2997] helix-loop-helix dna-binding domain-containing protein [Moniliophthora roreri MCA 2997] [Source:NCBI_NR 630177976]	-	-	-	gi|630177976|ref|XP_007844353.1|	helix-loop-helix dna-binding domain-containing protein [Moniliophthora roreri MCA 2997] helix-loop-helix dna-binding domain-containing protein [Moniliophthora roreri MCA 2997]	8e-151	-	-	-	-
GENE00166	GENE00166.1	glycoside hydrolase family 92 protein, partial [Moniliophthora roreri MCA 2997] glycoside hydrolase family 92 protein, partial [Moniliophthora roreri MCA 2997] [Source:NCBI_NR 630217767]	-	-	-	gi|630217767|ref|XP_007857231.1|	glycoside hydrolase family 92 protein, partial [Moniliophthora roreri MCA 2997] glycoside hydrolase family 92 protein, partial [Moniliophthora roreri MCA 2997]	9e-46	-	GO:0003824;GO:0005975;GO:0030246	molecular_function;biological_process;molecular_function	catalytic activity;carbohydrate metabolic process;carbohydrate binding
GENE00167	GENE00167.1	Uncharacterized glycosidase Rv0584 [Source:UniProtKB/Swiss-Prot O86365]	sp|O86365|Y584_MYCTU	Uncharacterized glycosidase Rv0584 OS=Mycobacterium tuberculosis (strain ATCC 25618 / H37Rv) GN=Rv0584 PE=3 SV=1	1e-15	gi|648157299|gb|KDR71061.1|	hypothetical protein GALMADRAFT_75432 [Galerina marginata CBS 339.88]	3e-121	Glycosyl hydrolase family 92(PF07971) [Source:Pfam]	GO:0003824	molecular_function	catalytic activity
GENE00167	GENE00167.2	Uncharacterized glycosidase Rv0584 [Source:UniProtKB/Swiss-Prot O86365]	sp|O86365|Y584_MYCTU	Uncharacterized glycosidase Rv0584 OS=Mycobacterium tuberculosis (strain ATCC 25618 / H37Rv) GN=Rv0584 PE=3 SV=1	1e-15	gi|648157299|gb|KDR71061.1|	hypothetical protein GALMADRAFT_75432 [Galerina marginata CBS 339.88]	3e-121	Glycosyl hydrolase family 92(PF07971) [Source:Pfam]	GO:0003824	molecular_function	catalytic activity
GENE00168	GENE00168.1	hypothetical protein GALMADRAFT_239002 [Galerina marginata CBS 339.88] [Source:NCBI_NR 648169529]	-	-	-	gi|648169529|gb|KDR83169.1|	hypothetical protein GALMADRAFT_239002 [Galerina marginata CBS 339.88]	2e-36	-	-	-	-
GENE00169	GENE00169.1	Kinesin-related protein 11 [Source:UniProtKB/Swiss-Prot Q6S001]	sp|Q6S001|KIF11_DICDI	Kinesin-related protein 11 OS=Dictyostelium discoideum GN=kif11 PE=3 SV=1	2e-73	gi|170088767|ref|XP_001875606.1|	kinesin-like protein [Laccaria bicolor S238N-H82] kinesin-like protein [Laccaria bicolor S238N-H82]	4e-167	Kinesin motor domain(PF00225) [Source:Pfam]	GO:0003777;GO:0005524;GO:0007018;GO:0008017	molecular_function;molecular_function;biological_process;molecular_function	microtubule motor activity;ATP binding;microtubule-based movement;microtubule binding
GENE00170	GENE00170.1	hypothetical protein JAAARDRAFT_41369 [Jaapia argillacea MUCL 33604] [Source:NCBI_NR 646386221]	-	-	-	gi|646386221|gb|KDQ51297.1|	hypothetical protein JAAARDRAFT_41369 [Jaapia argillacea MUCL 33604]	6e-59	-	-	-	-
GENE00171	GENE00171.1	Tripeptidyl-peptidase sed2 [Source:UniProtKB/Swiss-Prot Q70J59]	sp|Q70J59|SED2_ASPFU	Tripeptidyl-peptidase sed2 OS=Neosartorya fumigata (strain ATCC MYA-4609 / Af293 / CBS 101355 / FGSC A1100) GN=sed2 PE=1 SV=1	5e-104	gi|630177979|ref|XP_007844354.1|	protease s8 tripeptidyl peptidase [Moniliophthora roreri MCA 2997] protease s8 tripeptidyl peptidase [Moniliophthora roreri MCA 2997]	0	Subtilase family(PF00082),Pro-kumamolisin, activation domain(PF09286) [Source:Pfam]	GO:0008236;GO:0004252;GO:0006508	molecular_function;molecular_function;biological_process	serine-type peptidase activity;serine-type endopeptidase activity;proteolysis
GENE00172	GENE00172.1	hypothetical protein CERSUDRAFT_70723 [Ceriporiopsis subvermispora B] [Source:NCBI_NR 449549357]	-	-	-	gi|449549357|gb|EMD40322.1|	hypothetical protein CERSUDRAFT_70723 [Ceriporiopsis subvermispora B]	8e-23	Retrotransposon gag protein(PF03732) [Source:Pfam]	-	-	-
GENE00173	GENE00173.1	-	-	-	-	-	-	-	-	-	-	-
GENE00174	GENE00174.1	3 beta-hydroxysteroid dehydrogenase/Delta 5-->4-isomerase [Source:UniProtKB/Swiss-Prot P14893]	sp|P14893|3BHS_BOVIN	3 beta-hydroxysteroid dehydrogenase/Delta 5-->4-isomerase OS=Bos taurus GN=HSD3B PE=1 SV=2	1e-13	gi|630178067|ref|XP_007844383.1|	3-beta hydroxysteroid dehydrogenase isomerase family [Moniliophthora roreri MCA 2997] 3-beta hydroxysteroid dehydrogenase isomerase family [Moniliophthora roreri MCA 2997]	0	3-beta hydroxysteroid dehydrogenase/isomerase family(PF01073) [Source:Pfam]	GO:0003723;GO:0009405;GO:0016788;GO:0043022;GO:0003854;GO:0006694;GO:0016616;GO:0055114	molecular_function;biological_process;molecular_function;molecular_function;molecular_function;biological_process;molecular_function;biological_process	RNA binding;pathogenesis;hydrolase activity, acting on ester bonds;ribosome binding;3-beta-hydroxy-delta5-steroid dehydrogenase activity;steroid biosynthetic process;oxidoreductase activity, acting on the CH-OH group of donors, NAD or NADP as acceptor;oxidation-reduction process
GENE00175	GENE00175.1	hypothetical protein Moror_7140 [Moniliophthora roreri MCA 2997] hypothetical protein Moror_7140 [Moniliophthora roreri MCA 2997] [Source:NCBI_NR 630178100]	-	-	-	gi|630178100|ref|XP_007844394.1|	hypothetical protein Moror_7140 [Moniliophthora roreri MCA 2997] hypothetical protein Moror_7140 [Moniliophthora roreri MCA 2997]	4e-92	-	-	-	-
GENE00175	GENE00175.2	hypothetical protein Moror_7140 [Moniliophthora roreri MCA 2997] hypothetical protein Moror_7140 [Moniliophthora roreri MCA 2997] [Source:NCBI_NR 630178100]	-	-	-	gi|630178100|ref|XP_007844394.1|	hypothetical protein Moror_7140 [Moniliophthora roreri MCA 2997] hypothetical protein Moror_7140 [Moniliophthora roreri MCA 2997]	6e-114	-	-	-	-
GENE00176	GENE00176.1	hypothetical protein AGABI2DRAFT_187240 [Agaricus bisporus var. bisporus H97] hypothetical protein AGABI2DRAFT_187240 [Agaricus bisporus var. bisporus H97] [Source:NCBI_NR 568463871]	-	-	-	gi|568463871|ref|XP_006463721.1|	hypothetical protein AGABI2DRAFT_187240 [Agaricus bisporus var. bisporus H97] hypothetical protein AGABI2DRAFT_187240 [Agaricus bisporus var. bisporus H97]	2e-11	-	GO:0016787	molecular_function	hydrolase activity
GENE00177	GENE00177.1	hypothetical protein Moror_6855 [Moniliophthora roreri MCA 2997] hypothetical protein Moror_6855 [Moniliophthora roreri MCA 2997] [Source:NCBI_NR 630177212]	-	-	-	gi|630177212|ref|XP_007844109.1|	hypothetical protein Moror_6855 [Moniliophthora roreri MCA 2997] hypothetical protein Moror_6855 [Moniliophthora roreri MCA 2997]	1e-81	-	-	-	-
GENE00178	GENE00178.1	D-amino-acid oxidase [Source:UniProtKB/Swiss-Prot Q9Y7N4]	sp|Q9Y7N4|OXDA_SCHPO	D-amino-acid oxidase OS=Schizosaccharomyces pombe (strain 972 / ATCC 24843) GN=dao1 PE=3 SV=1	1e-42	gi|630178058|ref|XP_007844380.1|	d-amino-acid oxidase [Moniliophthora roreri MCA 2997] d-amino-acid oxidase [Moniliophthora roreri MCA 2997]	3e-142	FAD dependent oxidoreductase(PF01266) [Source:Pfam]	GO:0016491;GO:0055114;GO:0003884;GO:0046416;GO:0071949	molecular_function;biological_process;molecular_function;biological_process;molecular_function	oxidoreductase activity;oxidation-reduction process;D-amino-acid oxidase activity;D-amino acid metabolic process;FAD binding
GENE00179	GENE00179.1	-	-	-	-	-	-	-	-	-	-	-
GENE00180	GENE00180.1	Probable cyclin-dependent kinase 9 [Source:UniProtKB/Swiss-Prot Q96WV9]	sp|Q96WV9|CDK9_SCHPO	Probable cyclin-dependent kinase 9 OS=Schizosaccharomyces pombe (strain 972 / ATCC 24843) GN=cdk9 PE=1 SV=1	3e-104	gi|299740157|ref|XP_001839002.2|	CMGC/CDK/CDK9 protein kinase [Coprinopsis cinerea okayama7#130] CMGC/CDK/CDK9 protein kinase [Coprinopsis cinerea okayama7#130]	8e-173	Protein kinase domain(PF00069) [Source:Pfam]	GO:0004672;GO:0005524;GO:0006468	molecular_function;molecular_function;biological_process	protein kinase activity;ATP binding;protein phosphorylation
GENE00181	GENE00181.1	hypothetical protein HETIRDRAFT_320426 [Heterobasidion irregulare TC 32-1] hypothetical protein HETIRDRAFT_320426 [Heterobasidion irregulare TC 32-1] [Source:NCBI_NR 695556437]	-	-	-	gi|695556437|ref|XP_009547141.1|	hypothetical protein HETIRDRAFT_320426 [Heterobasidion irregulare TC 32-1] hypothetical protein HETIRDRAFT_320426 [Heterobasidion irregulare TC 32-1]	6e-68	AAA domain(PF13521) [Source:Pfam]	-	-	-
GENE00182	GENE00182.1	Probable RNA-dependent RNA polymerase 1 [Source:UniProtKB/Swiss-Prot Q0DXS3]	sp|Q0DXS3|RDR1_ORYSJ	Probable RNA-dependent RNA polymerase 1 OS=Oryza sativa subsp. japonica GN=RDR1 PE=2 SV=2	5e-44	gi|695556433|ref|XP_009547140.1|	hypothetical protein HETIRDRAFT_475976 [Heterobasidion irregulare TC 32-1] hypothetical protein HETIRDRAFT_475976 [Heterobasidion irregulare TC 32-1]	4e-154	RNA dependent RNA polymerase(PF05183) [Source:Pfam]	GO:0003968	molecular_function	RNA-directed RNA polymerase activity
GENE00183	GENE00183.1	hypothetical protein HETIRDRAFT_475976 [Heterobasidion irregulare TC 32-1] hypothetical protein HETIRDRAFT_475976 [Heterobasidion irregulare TC 32-1] [Source:NCBI_NR 695556433]	-	-	-	gi|695556433|ref|XP_009547140.1|	hypothetical protein HETIRDRAFT_475976 [Heterobasidion irregulare TC 32-1] hypothetical protein HETIRDRAFT_475976 [Heterobasidion irregulare TC 32-1]	4e-153	-	-	-	-
GENE00184	GENE00184.1	Regulator of nonsense transcripts 1 homolog [Source:UniProtKB/Swiss-Prot Q9VYS3]	sp|Q9VYS3|RENT1_DROME	Regulator of nonsense transcripts 1 homolog OS=Drosophila melanogaster GN=Upf1 PE=1 SV=2	8e-43	gi|695556433|ref|XP_009547140.1|	hypothetical protein HETIRDRAFT_475976 [Heterobasidion irregulare TC 32-1] hypothetical protein HETIRDRAFT_475976 [Heterobasidion irregulare TC 32-1]	8e-164	AAA domain(PF13086),AAA domain(PF13087) [Source:Pfam]	-	-	-
GENE00185	GENE00185.1	D-arabinitol dehydrogenase 1 [Source:UniProtKB/Swiss-Prot Q4R0J7]	sp|Q4R0J7|ARD1_UROFA	D-arabinitol dehydrogenase 1 OS=Uromyces fabae GN=ARD1 PE=1 SV=1	5e-61	gi|630178106|ref|XP_007844396.1|	zinc-binding dehydrogenase [Moniliophthora roreri MCA 2997] zinc-binding dehydrogenase [Moniliophthora roreri MCA 2997]	2e-74	Zinc-binding dehydrogenase(PF00107) [Source:Pfam]	GO:0055114;GO:0008270;GO:0016491	biological_process;molecular_function;molecular_function	oxidation-reduction process;zinc ion binding;oxidoreductase activity
GENE00186	GENE00186.1	Glutathione S-transferase 3 [Source:UniProtKB/Swiss-Prot Q9P6M1]	sp|Q9P6M1|GST3_SCHPO	Glutathione S-transferase 3 OS=Schizosaccharomyces pombe (strain 972 / ATCC 24843) GN=gst3 PE=1 SV=3	8e-31	gi|630203528|ref|XP_007852601.1|	glutathione s-transferase [Moniliophthora roreri MCA 2997] glutathione s-transferase [Moniliophthora roreri MCA 2997]	6e-90	Glutathione S-transferase, N-terminal domain(PF02798),Glutathione S-transferase, C-terminal domain(PF13410) [Source:Pfam]	GO:0005515	molecular_function	protein binding
GENE00187	GENE00187.1	L-aminoadipate-semialdehyde dehydrogenase [Source:UniProtKB/Swiss-Prot P40976]	sp|P40976|LYS2_SCHPO	L-aminoadipate-semialdehyde dehydrogenase OS=Schizosaccharomyces pombe (strain 972 / ATCC 24843) GN=lys1 PE=1 SV=3	0	gi|299739985|ref|XP_002910265.1|	aminoadipate-semialdehyde dehydrogenase [Coprinopsis cinerea okayama7#130] aminoadipate-semialdehyde dehydrogenase [Coprinopsis cinerea okayama7#130]	0	AMP-binding enzyme(PF00501),Phosphopantetheine attachment site(PF00550),Male sterility protein(PF07993),AMP-binding enzyme C-terminal domain(PF13193) [Source:Pfam]	GO:0004043;GO:0009085;GO:0003824;GO:0008152	molecular_function;biological_process;molecular_function;biological_process	L-aminoadipate-semialdehyde dehydrogenase activity;lysine biosynthetic process;catalytic activity;metabolic process
GENE00188	GENE00188.1	hypothetical protein Moror_16956 [Moniliophthora roreri MCA 2997] hypothetical protein Moror_16956 [Moniliophthora roreri MCA 2997] [Source:NCBI_NR 630215470]	-	-	-	gi|630215470|ref|XP_007856483.1|	hypothetical protein Moror_16956 [Moniliophthora roreri MCA 2997] hypothetical protein Moror_16956 [Moniliophthora roreri MCA 2997]	7e-72	-	-	-	-
GENE00188	GENE00188.2	hypothetical protein Moror_16956 [Moniliophthora roreri MCA 2997] hypothetical protein Moror_16956 [Moniliophthora roreri MCA 2997] [Source:NCBI_NR 630215470]	-	-	-	gi|630215470|ref|XP_007856483.1|	hypothetical protein Moror_16956 [Moniliophthora roreri MCA 2997] hypothetical protein Moror_16956 [Moniliophthora roreri MCA 2997]	2e-62	-	-	-	-
GENE00189	GENE00189.1	hypothetical protein Moror_1629 [Moniliophthora roreri MCA 2997] hypothetical protein Moror_1629 [Moniliophthora roreri MCA 2997] [Source:NCBI_NR 630186652]	-	-	-	gi|630186652|ref|XP_007847152.1|	hypothetical protein Moror_1629 [Moniliophthora roreri MCA 2997] hypothetical protein Moror_1629 [Moniliophthora roreri MCA 2997]	2e-113	alpha/beta hydrolase fold(PF00561) [Source:Pfam]	-	-	-
GENE00190	GENE00190.1	hypothetical protein Moror_1629 [Moniliophthora roreri MCA 2997] hypothetical protein Moror_1629 [Moniliophthora roreri MCA 2997] [Source:NCBI_NR 630186652]	-	-	-	gi|630186652|ref|XP_007847152.1|	hypothetical protein Moror_1629 [Moniliophthora roreri MCA 2997] hypothetical protein Moror_1629 [Moniliophthora roreri MCA 2997]	2e-26	TAP-like protein(PF08386) [Source:Pfam]	-	-	-
GENE00191	GENE00191.1	Serine hydroxymethyltransferase 2 [Source:UniProtKB/Swiss-Prot Q54EW1]	sp|Q54EW1|GLYC2_DICDI	Serine hydroxymethyltransferase 2 OS=Dictyostelium discoideum GN=shmt2 PE=3 SV=1	6e-21	gi|630177946|ref|XP_007844343.1|	glycine hydroxymethyltransferase [Moniliophthora roreri MCA 2997] glycine hydroxymethyltransferase [Moniliophthora roreri MCA 2997]	1e-59	Serine hydroxymethyltransferase(PF00464) [Source:Pfam]	GO:0003824;GO:0016740	molecular_function;molecular_function	catalytic activity;transferase activity
GENE00192	GENE00192.1	Serine hydroxymethyltransferase 5 [Source:UniProtKB/Swiss-Prot Q9SVM4]	sp|Q9SVM4|GLYC5_ARATH	Serine hydroxymethyltransferase 5 OS=Arabidopsis thaliana GN=SHM5 PE=3 SV=1	2e-11	gi|630177946|ref|XP_007844343.1|	glycine hydroxymethyltransferase [Moniliophthora roreri MCA 2997] glycine hydroxymethyltransferase [Moniliophthora roreri MCA 2997]	7e-21	Serine hydroxymethyltransferase(PF00464) [Source:Pfam]	GO:0016740;GO:0003824	molecular_function;molecular_function	transferase activity;catalytic activity
GENE00193	GENE00193.1	Uncharacterized transporter YIL166C [Source:UniProtKB/Swiss-Prot P40445]	sp|P40445|YIQ6_YEAST	Uncharacterized transporter YIL166C OS=Saccharomyces cerevisiae (strain ATCC 204508 / S288c) GN=YIL166C PE=1 SV=1	2e-156	gi|646301253|gb|KDQ22404.1|	hypothetical protein PLEOSDRAFT_36128 [Pleurotus ostreatus PC15]	0	Major Facilitator Superfamily(PF07690) [Source:Pfam]	GO:0016021;GO:0055085	cellular_component;biological_process	integral component of membrane;transmembrane transport
GENE00193	GENE00193.2	Uncharacterized transporter YIL166C [Source:UniProtKB/Swiss-Prot P40445]	sp|P40445|YIQ6_YEAST	Uncharacterized transporter YIL166C OS=Saccharomyces cerevisiae (strain ATCC 204508 / S288c) GN=YIL166C PE=1 SV=1	2e-157	gi|646301253|gb|KDQ22404.1|	hypothetical protein PLEOSDRAFT_36128 [Pleurotus ostreatus PC15]	0	Major Facilitator Superfamily(PF07690) [Source:Pfam]	GO:0016021;GO:0055085	cellular_component;biological_process	integral component of membrane;transmembrane transport
GENE00194	GENE00194.1	-	-	-	-	-	-	-	-	-	-	-
GENE00195	GENE00195.1	hypothetical protein PUNSTDRAFT_134096 [Punctularia strigosozonata HHB-11173 SS5] hypothetical protein PUNSTDRAFT_134096 [Punctularia strigosozonata HHB-11173 SS5] [Source:NCBI_NR 599108625]	-	-	-	gi|599108625|ref|XP_007383619.1|	hypothetical protein PUNSTDRAFT_134096 [Punctularia strigosozonata HHB-11173 SS5] hypothetical protein PUNSTDRAFT_134096 [Punctularia strigosozonata HHB-11173 SS5]	5e-18	Zinc finger RING-type profile.(PS50089) [Source:ProSite]	GO:0005515;GO:0008270	molecular_function;molecular_function	protein binding;zinc ion binding
GENE00196	GENE00196.1	Protein HIR1 [Source:UniProtKB/Swiss-Prot P0CS38]	sp|P0CS38|HIR1_CRYNJ	Protein HIR1 OS=Cryptococcus neoformans var. neoformans serotype D (strain JEC21 / ATCC MYA-565) GN=HIR1 PE=3 SV=1	0	gi|646306341|gb|KDQ27486.1|	hypothetical protein PLEOSDRAFT_1093244 [Pleurotus ostreatus PC15]	0	WD domain, G-beta repeat(PF00400),WD domain, G-beta repeat(PF00400),WD domain, G-beta repeat(PF00400),WD domain, G-beta repeat(PF00400),TUP1-like enhancer of split(PF07569) [Source:Pfam]	GO:0005515;GO:0005634;GO:0006355;GO:0006351	molecular_function;cellular_component;biological_process;biological_process	protein binding;nucleus;regulation of transcription, DNA-templated;transcription, DNA-templated
GENE00197	GENE00197.1	Vacuolar membrane amino acid uptake transporter fnx2 [Source:UniProtKB/Swiss-Prot O59726]	sp|O59726|FNX2_SCHPO	Vacuolar membrane amino acid uptake transporter fnx2 OS=Schizosaccharomyces pombe (strain 972 / ATCC 24843) GN=fnx2 PE=3 SV=1	1e-24	gi|648152774|gb|KDR66619.1|	hypothetical protein GALMADRAFT_232467 [Galerina marginata CBS 339.88]	4e-85	Major Facilitator Superfamily(PF07690) [Source:Pfam]	GO:0016021;GO:0055085	cellular_component;biological_process	integral component of membrane;transmembrane transport
GENE00198	GENE00198.1	Vacuolar basic amino acid transporter 1 [Source:UniProtKB/Swiss-Prot Q04301]	sp|Q04301|VBA1_YEAST	Vacuolar basic amino acid transporter 1 OS=Saccharomyces cerevisiae (strain ATCC 204508 / S288c) GN=VBA1 PE=1 SV=1	5e-25	gi|630209655|ref|XP_007854598.1|	mfs multidrug transporter [Moniliophthora roreri MCA 2997] mfs multidrug transporter [Moniliophthora roreri MCA 2997]	9e-55	Major Facilitator Superfamily(PF07690) [Source:Pfam]	GO:0016021;GO:0055085	cellular_component;biological_process	integral component of membrane;transmembrane transport
GENE00199	GENE00199.1	-	-	-	-	-	-	-	-	GO:0005515	molecular_function	protein binding
GENE00199	GENE00199.2	-	-	-	-	-	-	-	-	GO:0005515	molecular_function	protein binding
GENE00200	GENE00200.1	-	-	-	-	-	-	-	-	-	-	-
GENE00201	GENE00201.1	Transcription factor IIIB 60 kDa subunit [Source:UniProtKB/Swiss-Prot Q9P6R0]	sp|Q9P6R0|TF3B_SCHPO	Transcription factor IIIB 60 kDa subunit OS=Schizosaccharomyces pombe (strain 972 / ATCC 24843) GN=brf1 PE=1 SV=2	1e-117	gi|336369209|gb|EGN97551.1|	hypothetical protein SERLA73DRAFT_75218 [Serpula lacrymans var. lacrymans S7.3]	0	Transcription factor TFIIB repeat(PF00382),Transcription factor TFIIB repeat(PF00382),Brf1-like TBP-binding domain(PF07741),TFIIB zinc-binding(PF08271) [Source:Pfam]	GO:0000126;GO:0006384;GO:0006352;GO:0006355;GO:0008270;GO:0017025	cellular_component;biological_process;biological_process;biological_process;molecular_function;molecular_function	transcription factor TFIIIB complex;transcription initiation from RNA polymerase III promoter;DNA-templated transcription, initiation;regulation of transcription, DNA-templated;zinc ion binding;TBP-class protein binding
GENE00201	GENE00201.2	Transcription factor IIIB 60 kDa subunit [Source:UniProtKB/Swiss-Prot Q9P6R0]	sp|Q9P6R0|TF3B_SCHPO	Transcription factor IIIB 60 kDa subunit OS=Schizosaccharomyces pombe (strain 972 / ATCC 24843) GN=brf1 PE=1 SV=2	1e-117	gi|598000413|ref|XP_007334467.1|	hypothetical protein AGABI1DRAFT_47247, partial [Agaricus bisporus var. burnettii JB137-S8] hypothetical protein AGABI1DRAFT_47247, partial [Agaricus bisporus var. burnettii JB137-S8]	0	Transcription factor TFIIB repeat(PF00382),Transcription factor TFIIB repeat(PF00382),Brf1-like TBP-binding domain(PF07741),TFIIB zinc-binding(PF08271) [Source:Pfam]	GO:0006352;GO:0006355;GO:0008270;GO:0000126;GO:0006384;GO:0017025	biological_process;biological_process;molecular_function;cellular_component;biological_process;molecular_function	DNA-templated transcription, initiation;regulation of transcription, DNA-templated;zinc ion binding;transcription factor TFIIIB complex;transcription initiation from RNA polymerase III promoter;TBP-class protein binding
GENE00202	GENE00202.1	Transcription initiation factor IIA subunit 2 [Source:UniProtKB/Swiss-Prot P0CR84]	sp|P0CR84|T2AG_CRYNJ	Transcription initiation factor IIA subunit 2 OS=Cryptococcus neoformans var. neoformans serotype D (strain JEC21 / ATCC MYA-565) GN=TOA2 PE=3 SV=1	1e-48	gi|597913175|ref|XP_007303886.1|	transcription initiation factor IIA gamma subunit [Stereum hirsutum FP-91666 SS1] transcription initiation factor IIA gamma subunit [Stereum hirsutum FP-91666 SS1]	5e-73	Transcription initiation factor IIA, gamma subunit, helical domain(PF02268),Transcription initiation factor IIA, gamma subunit(PF02751) [Source:Pfam]	GO:0005672;GO:0006367	cellular_component;biological_process	transcription factor TFIIA complex;transcription initiation from RNA polymerase II promoter
GENE00203	GENE00203.1	-	-	-	-	-	-	-	-	GO:0005515	molecular_function	protein binding
GENE00204	GENE00204.1	predicted protein [Fibroporia radiculosa] [Source:NCBI_NR 403414022]	-	-	-	gi|403414022|emb|CCM00722.1|	predicted protein [Fibroporia radiculosa]	5e-35	Bucentaur or craniofacial development(PF07572) [Source:Pfam]	-	-	-
GENE00205	GENE00205.1	Chitinase A1 [Source:UniProtKB/Swiss-Prot P20533]	sp|P20533|CHIA1_BACCI	Chitinase A1 OS=Bacillus circulans GN=chiA1 PE=1 SV=1	3e-31	gi|630177885|ref|XP_007844323.1|	glycoside hydrolase family 18 protein [Moniliophthora roreri MCA 2997] glycoside hydrolase family 18 protein [Moniliophthora roreri MCA 2997]	0	Glycosyl hydrolases family 18(PF00704) [Source:Pfam]	GO:0004553;GO:0005975;GO:0004568;GO:0006032	molecular_function;biological_process;molecular_function;biological_process	hydrolase activity, hydrolyzing O-glycosyl compounds;carbohydrate metabolic process;chitinase activity;chitin catabolic process
GENE00205	GENE00205.2	Chitinase A1 [Source:UniProtKB/Swiss-Prot P20533]	sp|P20533|CHIA1_BACCI	Chitinase A1 OS=Bacillus circulans GN=chiA1 PE=1 SV=1	5e-31	gi|630177885|ref|XP_007844323.1|	glycoside hydrolase family 18 protein [Moniliophthora roreri MCA 2997] glycoside hydrolase family 18 protein [Moniliophthora roreri MCA 2997]	4e-176	Glycosyl hydrolases family 18(PF00704) [Source:Pfam]	GO:0004553;GO:0005975;GO:0004568;GO:0006032	molecular_function;biological_process;molecular_function;biological_process	hydrolase activity, hydrolyzing O-glycosyl compounds;carbohydrate metabolic process;chitinase activity;chitin catabolic process
GENE00205	GENE00205.3	hypothetical protein GALMADRAFT_73528 [Galerina marginata CBS 339.88] [Source:NCBI_NR 648158826]	-	-	-	gi|648158826|gb|KDR72562.1|	hypothetical protein GALMADRAFT_73528 [Galerina marginata CBS 339.88]	2e-23	-	GO:0005975	biological_process	carbohydrate metabolic process
GENE00205	GENE00205.4	glycoside hydrolase family 18 protein [Moniliophthora roreri MCA 2997] glycoside hydrolase family 18 protein [Moniliophthora roreri MCA 2997] [Source:NCBI_NR 630177885]	-	-	-	gi|630177885|ref|XP_007844323.1|	glycoside hydrolase family 18 protein [Moniliophthora roreri MCA 2997] glycoside hydrolase family 18 protein [Moniliophthora roreri MCA 2997]	7e-102	Glycosyl hydrolases family 18(PF00704) [Source:Pfam]	GO:0004553;GO:0005975	molecular_function;biological_process	hydrolase activity, hydrolyzing O-glycosyl compounds;carbohydrate metabolic process
GENE00206	GENE00206.1	-	-	-	-	-	-	-	-	-	-	-
GENE00207	GENE00207.1	-	-	-	-	-	-	-	-	-	-	-
GENE00208	GENE00208.1	Lipase 5 [Source:UniProtKB/Swiss-Prot P32949]	sp|P32949|LIP5_CANRU	Lipase 5 OS=Candida rugosa GN=LIP5 PE=3 SV=1	1e-27	gi|630177919|ref|XP_007844334.1|	putative carboxylesterase [Moniliophthora roreri MCA 2997] putative carboxylesterase [Moniliophthora roreri MCA 2997]	4e-89	Carboxylesterase family(PF00135) [Source:Pfam]	-	-	-
GENE00209	GENE00209.1	-	-	-	-	-	-	-	-	-	-	-
GENE00210	GENE00210.1	Signal recognition particle SEC65 subunit [Source:UniProtKB/Swiss-Prot P41922]	sp|P41922|SEC65_YARLI	Signal recognition particle SEC65 subunit OS=Yarrowia lipolytica (strain CLIB 122 / E 150) GN=SEC65 PE=3 SV=1	2e-15	gi|630177892|ref|XP_007844325.1|	signal recognition particle protein [Moniliophthora roreri MCA 2997] signal recognition particle protein [Moniliophthora roreri MCA 2997]	4e-116	SRP19 protein(PF01922) [Source:Pfam]	GO:0006614;GO:0008312;GO:0048500	biological_process;molecular_function;cellular_component	SRP-dependent cotranslational protein targeting to membrane;7S RNA binding;signal recognition particle
GENE00211	GENE00211.1	predicted protein [Laccaria bicolor S238N-H82] predicted protein [Laccaria bicolor S238N-H82] [Source:NCBI_NR 170112218]	-	-	-	gi|170112218|ref|XP_001887311.1|	predicted protein [Laccaria bicolor S238N-H82] predicted protein [Laccaria bicolor S238N-H82]	3e-31	-	-	-	-
GENE00212	GENE00212.1	-	-	-	-	-	-	-	-	-	-	-
GENE00213	GENE00213.1	-	-	-	-	-	-	-	-	-	-	-
GENE00214	GENE00214.1	Exoglucanase 1 [Source:UniProtKB/Swiss-Prot P13860]	sp|P13860|GUX1_PHACH	Exoglucanase 1 OS=Phanerochaete chrysosporium GN=CBH1 PE=2 SV=1	0	gi|15321718|gb|AAK95563.1|AF411250_1	cellulase CEL7A [Lentinula edodes]	0	Fungal cellulose binding domain(PF00734),Glycosyl hydrolase family 7(PF00840) [Source:Pfam]	GO:0004553;GO:0005576;GO:0005975;GO:0030248	molecular_function;cellular_component;biological_process;molecular_function	hydrolase activity, hydrolyzing O-glycosyl compounds;extracellular region;carbohydrate metabolic process;cellulose binding
GENE00215	GENE00215.1	Zinc/cadmium resistance protein [Source:UniProtKB/Swiss-Prot P20107]	sp|P20107|ZRC1_YEAST	Zinc/cadmium resistance protein OS=Saccharomyces cerevisiae (strain ATCC 204508 / S288c) GN=ZRC1 PE=1 SV=2	2e-28	gi|242389886|dbj|BAH80466.1|	putative CDF zinc transporter [Lentinula edodes]	4e-165	Cation efflux family(PF01545) [Source:Pfam]	GO:0006812;GO:0008324;GO:0016021;GO:0055085	biological_process;molecular_function;cellular_component;biological_process	cation transport;cation transmembrane transporter activity;integral component of membrane;transmembrane transport
GENE00216	GENE00216.1	carbohydrate-binding module family 19 protein [Moniliophthora roreri MCA 2997] carbohydrate-binding module family 19 protein [Moniliophthora roreri MCA 2997] [Source:NCBI_NR 630177928]	-	-	-	gi|630177928|ref|XP_007844337.1|	carbohydrate-binding module family 19 protein [Moniliophthora roreri MCA 2997] carbohydrate-binding module family 19 protein [Moniliophthora roreri MCA 2997]	4e-32	-	-	-	-
GENE00217	GENE00217.1	set and mynd domain-containing protein 3 [Moniliophthora roreri MCA 2997] set and mynd domain-containing protein 3 [Moniliophthora roreri MCA 2997] [Source:NCBI_NR 630177879]	-	-	-	gi|630177879|ref|XP_007844321.1|	set and mynd domain-containing protein 3 [Moniliophthora roreri MCA 2997] set and mynd domain-containing protein 3 [Moniliophthora roreri MCA 2997]	3e-64	-	-	-	-
GENE00218	GENE00218.1	hypothetical protein PLEOSDRAFT_163313 [Pleurotus ostreatus PC15] [Source:NCBI_NR 646301262]	-	-	-	gi|646301262|gb|KDQ22413.1|	hypothetical protein PLEOSDRAFT_163313 [Pleurotus ostreatus PC15]	3e-94	-	-	-	-
GENE00218	GENE00218.2	hypothetical protein PLEOSDRAFT_163313 [Pleurotus ostreatus PC15] [Source:NCBI_NR 646301262]	-	-	-	gi|646301262|gb|KDQ22413.1|	hypothetical protein PLEOSDRAFT_163313 [Pleurotus ostreatus PC15]	2e-122	-	-	-	-
GENE00219	GENE00219.1	-	-	-	-	-	-	-	-	-	-	-
GENE00220	GENE00220.1	Uncharacterized membrane protein C17A5.08 [Source:UniProtKB/Swiss-Prot O13770]	sp|O13770|YE98_SCHPO	Uncharacterized membrane protein C17A5.08 OS=Schizosaccharomyces pombe (strain 972 / ATCC 24843) GN=SPAC17A5.08 PE=3 SV=1	5e-34	gi|630183933|ref|XP_007846273.1|	endosomal cargo receptor [Moniliophthora roreri MCA 2997] endosomal cargo receptor [Moniliophthora roreri MCA 2997]	5e-104	emp24/gp25L/p24 family/GOLD(PF01105) [Source:Pfam]	GO:0006810;GO:0016021	biological_process;cellular_component	transport;integral component of membrane
GENE00221	GENE00221.1	-	-	-	-	-	-	-	-	-	-	-
GENE00222	GENE00222.1	-	-	-	-	-	-	-	-	-	-	-
GENE00223	GENE00223.1	hypothetical protein SCHCODRAFT_15792 [Schizophyllum commune H4-8] hypothetical protein SCHCODRAFT_15792 [Schizophyllum commune H4-8] [Source:NCBI_NR 302685035]	-	-	-	gi|302685035|ref|XP_003032198.1|	hypothetical protein SCHCODRAFT_15792 [Schizophyllum commune H4-8] hypothetical protein SCHCODRAFT_15792 [Schizophyllum commune H4-8]	2e-130	Domain of unknown function (DUF4470)(PF14737) [Source:Pfam]	-	-	-
GENE00224	GENE00224.1	ATP-citrate synthase [Source:UniProtKB/Swiss-Prot Q91V92]	sp|Q91V92|ACLY_MOUSE	ATP-citrate synthase OS=Mus musculus GN=Acly PE=1 SV=1	0	gi|597913157|ref|XP_007303877.1|	ATP-citrate synthase [Stereum hirsutum FP-91666 SS1] ATP-citrate synthase [Stereum hirsutum FP-91666 SS1]	0	Citrate synthase(PF00285),CoA-ligase(PF00549),ATP citrate lyase citrate-binding(PF16114) [Source:Pfam]	GO:0046912;GO:0003824;GO:0008152	molecular_function;molecular_function;biological_process	transferase activity, transferring acyl groups, acyl groups converted into alkyl on transfer;catalytic activity;metabolic process
GENE00225	GENE00225.1	Probable ATP-citrate synthase subunit 2 [Source:UniProtKB/Swiss-Prot O13907]	sp|O13907|ACL2_SCHPO	Probable ATP-citrate synthase subunit 2 OS=Schizosaccharomyces pombe (strain 972 / ATCC 24843) GN=SPAC22A12.16 PE=1 SV=1	1e-35	gi|238607237|ref|XP_002396924.1|	hypothetical protein MPER_02737 [Moniliophthora perniciosa FA553] hypothetical protein MPER_02737 [Moniliophthora perniciosa FA553]	2e-77	-	GO:0005524	molecular_function	ATP binding
GENE00226	GENE00226.1	hypothetical protein CERSUDRAFT_117428 [Ceriporiopsis subvermispora B] [Source:NCBI_NR 449542923]	-	-	-	gi|449542923|gb|EMD33900.1|	hypothetical protein CERSUDRAFT_117428 [Ceriporiopsis subvermispora B]	2e-101	-	-	-	-
GENE00227	GENE00227.1	hypothetical protein FOMPIDRAFT_1137342 [Fomitopsis pinicola FP-58527 SS1] [Source:NCBI_NR 527291754]	-	-	-	gi|527291754|gb|EPS92762.1|	hypothetical protein FOMPIDRAFT_1137342 [Fomitopsis pinicola FP-58527 SS1]	6e-15	-	-	-	-
GENE00228	GENE00228.1	-	-	-	-	-	-	-	-	-	-	-
GENE00229	GENE00229.1	-	-	-	-	-	-	-	-	-	-	-
GENE00230	GENE00230.1	-	-	-	-	-	-	-	-	-	-	-
GENE00231	GENE00231.1	hypothetical protein CC1G_09766 [Coprinopsis cinerea okayama7#130] hypothetical protein CC1G_09766 [Coprinopsis cinerea okayama7#130] [Source:NCBI_NR 299744352]	-	-	-	gi|299744352|ref|XP_001840715.2|	hypothetical protein CC1G_09766 [Coprinopsis cinerea okayama7#130] hypothetical protein CC1G_09766 [Coprinopsis cinerea okayama7#130]	1e-84	Transposase family tnp2(PF02992) [Source:Pfam]	-	-	-
GENE00231	GENE00231.2	hypothetical protein CC1G_09766 [Coprinopsis cinerea okayama7#130] hypothetical protein CC1G_09766 [Coprinopsis cinerea okayama7#130] [Source:NCBI_NR 299744352]	-	-	-	gi|299744352|ref|XP_001840715.2|	hypothetical protein CC1G_09766 [Coprinopsis cinerea okayama7#130] hypothetical protein CC1G_09766 [Coprinopsis cinerea okayama7#130]	7e-87	-	-	-	-
GENE00232	GENE00232.1	-	-	-	-	-	-	-	-	-	-	-
GENE00233	GENE00233.1	hypothetical protein CONPUDRAFT_70696 [Coniophora puteana RWD-64-598 SS2] hypothetical protein CONPUDRAFT_70696 [Coniophora puteana RWD-64-598 SS2] [Source:NCBI_NR 628830161]	-	-	-	gi|628830161|ref|XP_007765384.1|	hypothetical protein CONPUDRAFT_70696 [Coniophora puteana RWD-64-598 SS2] hypothetical protein CONPUDRAFT_70696 [Coniophora puteana RWD-64-598 SS2]	3e-15	-	-	-	-
GENE00234	GENE00234.1	-	-	-	-	-	-	-	-	-	-	-
GENE00235	GENE00235.1	-	-	-	-	-	-	-	Sad1 / UNC-like C-terminal(PF07738) [Source:Pfam]	-	-	-
GENE00236	GENE00236.1	-	-	-	-	-	-	-	-	-	-	-
GENE00237	GENE00237.1	-	-	-	-	-	-	-	-	-	-	-
GENE00238	GENE00238.1	-	-	-	-	-	-	-	-	-	-	-
GENE00239	GENE00239.1	Uncharacterized protein C16H5.12c [Source:UniProtKB/Swiss-Prot O42947]	sp|O42947|YBPC_SCHPO	Uncharacterized protein C16H5.12c OS=Schizosaccharomyces pombe (strain 972 / ATCC 24843) GN=SPBC16H5.12c PE=1 SV=3	2e-49	gi|299747207|ref|XP_001836875.2|	Ser/Thr protein phosphatase [Coprinopsis cinerea okayama7#130] Ser/Thr protein phosphatase [Coprinopsis cinerea okayama7#130]	1e-76	-	-	-	-
GENE00240	GENE00240.1	predicted protein [Fibroporia radiculosa] [Source:NCBI_NR 403414338]	-	-	-	gi|403414338|emb|CCM01038.1|	predicted protein [Fibroporia radiculosa]	2e-28	Eukaryotic RNA Recognition Motif (RRM) profile.(PS50102) [Source:ProSite]	GO:0000166;GO:0003676	molecular_function;molecular_function	nucleotide binding;nucleic acid binding
GENE00241	GENE00241.1	-	-	-	-	-	-	-	-	-	-	-
GENE00242	GENE00242.1	-	-	-	-	-	-	-	-	-	-	-
GENE00243	GENE00243.1	predicted protein [Laccaria bicolor S238N-H82] predicted protein [Laccaria bicolor S238N-H82] [Source:NCBI_NR 170097235]	-	-	-	gi|170097235|ref|XP_001879837.1|	predicted protein [Laccaria bicolor S238N-H82] predicted protein [Laccaria bicolor S238N-H82]	2e-28	-	-	-	-
GENE00244	GENE00244.1	-	-	-	-	-	-	-	-	-	-	-
GENE00244	GENE00244.2	-	-	-	-	-	-	-	-	-	-	-
GENE00245	GENE00245.1	Adenosylhomocysteinase [Source:UniProtKB/Swiss-Prot O13639]	sp|O13639|SAHH_SCHPO	Adenosylhomocysteinase OS=Schizosaccharomyces pombe (strain 972 / ATCC 24843) GN=pi047 PE=3 SV=1	2e-36	gi|695575541|ref|XP_009552110.1|	hypothetical protein HETIRDRAFT_412215 [Heterobasidion irregulare TC 32-1] hypothetical protein HETIRDRAFT_412215 [Heterobasidion irregulare TC 32-1]	5e-41	S-adenosyl-L-homocysteine hydrolase, NAD binding domain(PF00670),S-adenosyl-L-homocysteine hydrolase(PF05221) [Source:Pfam]	GO:0004013;GO:0006730	molecular_function;biological_process	adenosylhomocysteinase activity;one-carbon metabolic process
GENE00246	GENE00246.1	Adenosylhomocysteinase [Source:UniProtKB/Swiss-Prot P83783]	sp|P83783|SAHH_CANAL	Adenosylhomocysteinase OS=Candida albicans (strain SC5314 / ATCC MYA-2876) GN=SAH1 PE=1 SV=2	5e-149	gi|630203518|ref|XP_007852598.1|	s-adenosyl-l-homocysteine hydrolase [Moniliophthora roreri MCA 2997] s-adenosyl-l-homocysteine hydrolase [Moniliophthora roreri MCA 2997]	4e-169	S-adenosyl-L-homocysteine hydrolase, NAD binding domain(PF00670),S-adenosyl-L-homocysteine hydrolase(PF05221),S-adenosyl-L-homocysteine hydrolase(PF05221) [Source:Pfam]	GO:0004013;GO:0006730	molecular_function;biological_process	adenosylhomocysteinase activity;one-carbon metabolic process
GENE00247	GENE00247.1	-	-	-	-	-	-	-	-	-	-	-
GENE00248	GENE00248.1	hypothetical protein Moror_10734 [Moniliophthora roreri MCA 2997] hypothetical protein Moror_10734 [Moniliophthora roreri MCA 2997] [Source:NCBI_NR 630203525]	-	-	-	gi|630203525|ref|XP_007852600.1|	hypothetical protein Moror_10734 [Moniliophthora roreri MCA 2997] hypothetical protein Moror_10734 [Moniliophthora roreri MCA 2997]	1e-79	-	-	-	-
GENE00249	GENE00249.1	conserved fungal protein [Moniliophthora roreri MCA 2997] conserved fungal protein [Moniliophthora roreri MCA 2997] [Source:NCBI_NR 630186049]	-	-	-	gi|630186049|ref|XP_007846951.1|	conserved fungal protein [Moniliophthora roreri MCA 2997] conserved fungal protein [Moniliophthora roreri MCA 2997]	8e-159	-	-	-	-
GENE00250	GENE00250.1	conserved fungal protein [Moniliophthora roreri MCA 2997] conserved fungal protein [Moniliophthora roreri MCA 2997] [Source:NCBI_NR 630186049]	-	-	-	gi|630186049|ref|XP_007846951.1|	conserved fungal protein [Moniliophthora roreri MCA 2997] conserved fungal protein [Moniliophthora roreri MCA 2997]	7e-32	-	-	-	-
GENE00251	GENE00251.1	hypothetical protein MPER_05270 [Moniliophthora perniciosa FA553] hypothetical protein MPER_05270 [Moniliophthora perniciosa FA553] [Source:NCBI_NR 238599105]	-	-	-	gi|238599105|ref|XP_002394788.1|	hypothetical protein MPER_05270 [Moniliophthora perniciosa FA553] hypothetical protein MPER_05270 [Moniliophthora perniciosa FA553]	4e-59	-	-	-	-
GENE00252	GENE00252.1	hypothetical protein PLEOSDRAFT_1067168 [Pleurotus ostreatus PC15] [Source:NCBI_NR 646303157]	-	-	-	gi|646303157|gb|KDQ24305.1|	hypothetical protein PLEOSDRAFT_1067168 [Pleurotus ostreatus PC15]	4e-14	-	-	-	-
GENE00253	GENE00253.1	ATP-binding cassette sub-family D member 1 [Source:UniProtKB/Swiss-Prot P48410]	sp|P48410|ABCD1_MOUSE	ATP-binding cassette sub-family D member 1 OS=Mus musculus GN=Abcd1 PE=1 SV=1	8e-95	gi|646303157|gb|KDQ24305.1|	hypothetical protein PLEOSDRAFT_1067168 [Pleurotus ostreatus PC15]	0	ABC transporter(PF00005),ABC transporter transmembrane region 2(PF06472) [Source:Pfam]	GO:0005524;GO:0016887;GO:0006810;GO:0016021;GO:0042626;GO:0055085	molecular_function;molecular_function;biological_process;cellular_component;molecular_function;biological_process	ATP binding;ATPase activity;transport;integral component of membrane;ATPase activity, coupled to transmembrane movement of substances;transmembrane transport
GENE00254	GENE00254.1	ring finger protein [Moniliophthora roreri MCA 2997] ring finger protein [Moniliophthora roreri MCA 2997] [Source:NCBI_NR 630196743]	-	-	-	gi|630196743|ref|XP_007850390.1|	ring finger protein [Moniliophthora roreri MCA 2997] ring finger protein [Moniliophthora roreri MCA 2997]	4e-132	RNA recognition motif. (a.k.a. RRM, RBD, or RNP domain)(PF00076) [Source:Pfam]	GO:0046872;GO:0000166;GO:0003676	molecular_function;molecular_function;molecular_function	metal ion binding;nucleotide binding;nucleic acid binding
GENE00254	GENE00254.2	ring finger protein [Moniliophthora roreri MCA 2997] ring finger protein [Moniliophthora roreri MCA 2997] [Source:NCBI_NR 630196743]	-	-	-	gi|630196743|ref|XP_007850390.1|	ring finger protein [Moniliophthora roreri MCA 2997] ring finger protein [Moniliophthora roreri MCA 2997]	4e-132	RNA recognition motif. (a.k.a. RRM, RBD, or RNP domain)(PF00076) [Source:Pfam]	GO:0046872;GO:0003676;GO:0000166	molecular_function;molecular_function;molecular_function	metal ion binding;nucleic acid binding;nucleotide binding
GENE00254	GENE00254.3	ring finger protein [Moniliophthora roreri MCA 2997] ring finger protein [Moniliophthora roreri MCA 2997] [Source:NCBI_NR 630196743]	-	-	-	gi|630196743|ref|XP_007850390.1|	ring finger protein [Moniliophthora roreri MCA 2997] ring finger protein [Moniliophthora roreri MCA 2997]	5e-132	RNA recognition motif. (a.k.a. RRM, RBD, or RNP domain)(PF00076) [Source:Pfam]	GO:0046872;GO:0003676;GO:0000166	molecular_function;molecular_function;molecular_function	metal ion binding;nucleic acid binding;nucleotide binding
GENE00255	GENE00255.1	-	-	-	-	-	-	-	-	-	-	-
GENE00256	GENE00256.1	Stress-activated map kinase-interacting protein 1 [Source:UniProtKB/Swiss-Prot Q9P7Y9]	sp|Q9P7Y9|SIN1_SCHPO	Stress-activated map kinase-interacting protein 1 OS=Schizosaccharomyces pombe (strain 972 / ATCC 24843) GN=sin1 PE=1 SV=1	3e-17	gi|630180150|ref|XP_007845061.1|	stress-activated map kinase-interacting protein 1 [Moniliophthora roreri MCA 2997] stress-activated map kinase-interacting protein 1 [Moniliophthora roreri MCA 2997]	4e-78	SAPK-interacting protein 1 (Sin1), Pleckstrin-homology(PF16979) [Source:Pfam]	GO:0031932	cellular_component	TORC2 complex
GENE00257	GENE00257.1	Stress-activated map kinase-interacting protein 1 [Source:UniProtKB/Swiss-Prot Q9P7Y9]	sp|Q9P7Y9|SIN1_SCHPO	Stress-activated map kinase-interacting protein 1 OS=Schizosaccharomyces pombe (strain 972 / ATCC 24843) GN=sin1 PE=1 SV=1	8e-23	gi|630180150|ref|XP_007845061.1|	stress-activated map kinase-interacting protein 1 [Moniliophthora roreri MCA 2997] stress-activated map kinase-interacting protein 1 [Moniliophthora roreri MCA 2997]	8e-170	SAPK-interacting protein 1 (Sin1), middle CRIM domain(PF16978) [Source:Pfam]	GO:0031932	cellular_component	TORC2 complex
GENE00258	GENE00258.1	Probable ubiquitin thioesterase DG1039 [Source:UniProtKB/Swiss-Prot Q54Q40]	sp|Q54Q40|D1039_DICDI	Probable ubiquitin thioesterase DG1039 OS=Dictyostelium discoideum GN=DG1039 PE=3 SV=1	5e-49	gi|527292836|gb|EPS93745.1|	hypothetical protein FOMPIDRAFT_156131 [Fomitopsis pinicola FP-58527 SS1]	4e-135	JAB1/Mov34/MPN/PAD-1 ubiquitin protease(PF01398),USP8 dimerisation domain(PF08969) [Source:Pfam]	GO:0005515	molecular_function	protein binding
GENE00259	GENE00259.1	Superoxide dismutase [Mn], mitochondrial [Source:UniProtKB/Swiss-Prot Q92429]	sp|Q92429|SODM_GANMI	Superoxide dismutase [Mn], mitochondrial OS=Ganoderma microsporum PE=2 SV=1	2e-107	gi|630197926|ref|XP_007850771.1|	manganese superoxide dismutase [Moniliophthora roreri MCA 2997] manganese superoxide dismutase [Moniliophthora roreri MCA 2997]	1e-116	Iron/manganese superoxide dismutases, alpha-hairpin domain(PF00081),Iron/manganese superoxide dismutases, C-terminal domain(PF02777) [Source:Pfam]	GO:0004784;GO:0006801;GO:0046872;GO:0055114	molecular_function;biological_process;molecular_function;biological_process	superoxide dismutase activity;superoxide metabolic process;metal ion binding;oxidation-reduction process
GENE00260	GENE00260.1	O-acetyl-ADP-ribose deacetylase MACROD1 [Source:UniProtKB/Swiss-Prot Q8K4G6]	sp|Q8K4G6|MACD1_RAT	O-acetyl-ADP-ribose deacetylase MACROD1 (Fragment) OS=Rattus norvegicus GN=Macrod1 PE=2 SV=2	1e-50	gi|648162649|gb|KDR76348.1|	hypothetical protein GALMADRAFT_247754 [Galerina marginata CBS 339.88]	1e-82	Macro domain(PF01661) [Source:Pfam]	-	-	-
GENE00261	GENE00261.1	Tyrosine--tRNA ligase, cytoplasmic [Source:UniProtKB/Swiss-Prot P36421]	sp|P36421|SYYC_YEAST	Tyrosine--tRNA ligase, cytoplasmic OS=Saccharomyces cerevisiae (strain ATCC 204508 / S288c) GN=TYS1 PE=1 SV=3	8e-143	gi|449544892|gb|EMD35864.1|	hypothetical protein CERSUDRAFT_84957 [Ceriporiopsis subvermispora B]	0	tRNA synthetases class I (W and Y)(PF00579) [Source:Pfam]	GO:0000166;GO:0004831;GO:0005524;GO:0005737;GO:0006437;GO:0004812;GO:0006418	molecular_function;molecular_function;molecular_function;cellular_component;biological_process;molecular_function;biological_process	nucleotide binding;tyrosine-tRNA ligase activity;ATP binding;cytoplasm;tyrosyl-tRNA aminoacylation;aminoacyl-tRNA ligase activity;tRNA aminoacylation for protein translation
GENE00262	GENE00262.1	hypothetical protein TRAVEDRAFT_165042 [Trametes versicolor FP-101664 SS1] hypothetical protein TRAVEDRAFT_165042 [Trametes versicolor FP-101664 SS1] [Source:NCBI_NR 636611155]	-	-	-	gi|636611155|ref|XP_008036712.1|	hypothetical protein TRAVEDRAFT_165042 [Trametes versicolor FP-101664 SS1] hypothetical protein TRAVEDRAFT_165042 [Trametes versicolor FP-101664 SS1]	3e-53	-	-	-	-
GENE00263	GENE00263.1	hypothetical protein AGABI1DRAFT_132961 [Agaricus bisporus var. burnettii JB137-S8] hypothetical protein AGABI1DRAFT_132961 [Agaricus bisporus var. burnettii JB137-S8] [Source:NCBI_NR 598001189]	-	-	-	gi|598001189|ref|XP_007334660.1|	hypothetical protein AGABI1DRAFT_132961 [Agaricus bisporus var. burnettii JB137-S8] hypothetical protein AGABI1DRAFT_132961 [Agaricus bisporus var. burnettii JB137-S8]	1e-12	-	-	-	-
GENE00264	GENE00264.1	Uncharacterized oxidoreductase C736.13 [Source:UniProtKB/Swiss-Prot O74959]	sp|O74959|YJCD_SCHPO	Uncharacterized oxidoreductase C736.13 OS=Schizosaccharomyces pombe (strain 972 / ATCC 24843) GN=SPCC736.13 PE=3 SV=1	1e-48	gi|630180100|ref|XP_007845045.1|	short chain dehydrogenase [Moniliophthora roreri MCA 2997] short chain dehydrogenase [Moniliophthora roreri MCA 2997]	5e-131	short chain dehydrogenase(PF00106) [Source:Pfam]	GO:0008152;GO:0016491	biological_process;molecular_function	metabolic process;oxidoreductase activity
GENE00264	GENE00264.2	Uncharacterized oxidoreductase C736.13 [Source:UniProtKB/Swiss-Prot O74959]	sp|O74959|YJCD_SCHPO	Uncharacterized oxidoreductase C736.13 OS=Schizosaccharomyces pombe (strain 972 / ATCC 24843) GN=SPCC736.13 PE=3 SV=1	4e-37	gi|630180100|ref|XP_007845045.1|	short chain dehydrogenase [Moniliophthora roreri MCA 2997] short chain dehydrogenase [Moniliophthora roreri MCA 2997]	2e-119	short chain dehydrogenase(PF00106) [Source:Pfam]	GO:0008152;GO:0016491	biological_process;molecular_function	metabolic process;oxidoreductase activity
GENE00265	GENE00265.1	hypothetical protein Moror_7250 [Moniliophthora roreri MCA 2997] hypothetical protein Moror_7250 [Moniliophthora roreri MCA 2997] [Source:NCBI_NR 630178436]	-	-	-	gi|630178436|ref|XP_007844504.1|	hypothetical protein Moror_7250 [Moniliophthora roreri MCA 2997] hypothetical protein Moror_7250 [Moniliophthora roreri MCA 2997]	2e-35	-	-	-	-
GENE00266	GENE00266.1	hypothetical protein PLEOSDRAFT_1086078 [Pleurotus ostreatus PC15] [Source:NCBI_NR 646302421]	-	-	-	gi|646302421|gb|KDQ23570.1|	hypothetical protein PLEOSDRAFT_1086078 [Pleurotus ostreatus PC15]	1e-13	-	-	-	-
GENE00267	GENE00267.1	-	-	-	-	-	-	-	-	-	-	-
GENE00268	GENE00268.1	-	-	-	-	-	-	-	-	-	-	-
GENE00269	GENE00269.1	-	-	-	-	-	-	-	-	-	-	-
GENE00270	GENE00270.1	hypothetical protein PHACADRAFT_209187 [Phanerochaete carnosa HHB-10118-sp] hypothetical protein PHACADRAFT_209187 [Phanerochaete carnosa HHB-10118-sp] [Source:NCBI_NR 599375464]	-	-	-	gi|599375464|ref|XP_007395986.1|	hypothetical protein PHACADRAFT_209187 [Phanerochaete carnosa HHB-10118-sp] hypothetical protein PHACADRAFT_209187 [Phanerochaete carnosa HHB-10118-sp]	2e-25	F-box domain(PF00646),F-box domain(PF00646) [Source:Pfam]	GO:0005515	molecular_function	protein binding
GENE00271	GENE00271.1	hypothetical protein Moror_9814 [Moniliophthora roreri MCA 2997] hypothetical protein Moror_9814 [Moniliophthora roreri MCA 2997] [Source:NCBI_NR 630208279]	-	-	-	gi|630208279|ref|XP_007854156.1|	hypothetical protein Moror_9814 [Moniliophthora roreri MCA 2997] hypothetical protein Moror_9814 [Moniliophthora roreri MCA 2997]	7e-49	Protein of unknown function (DUF2034)(PF10356) [Source:Pfam]	-	-	-
GENE00272	GENE00272.1	hypothetical protein Moror_6984 [Moniliophthora roreri MCA 2997] hypothetical protein Moror_6984 [Moniliophthora roreri MCA 2997] [Source:NCBI_NR 630177618]	-	-	-	gi|630177618|ref|XP_007844238.1|	hypothetical protein Moror_6984 [Moniliophthora roreri MCA 2997] hypothetical protein Moror_6984 [Moniliophthora roreri MCA 2997]	4e-44	-	-	-	-
GENE00272	GENE00272.2	hypothetical protein Moror_6984 [Moniliophthora roreri MCA 2997] hypothetical protein Moror_6984 [Moniliophthora roreri MCA 2997] [Source:NCBI_NR 630177618]	-	-	-	gi|630177618|ref|XP_007844238.1|	hypothetical protein Moror_6984 [Moniliophthora roreri MCA 2997] hypothetical protein Moror_6984 [Moniliophthora roreri MCA 2997]	1e-43	-	-	-	-
GENE00273	GENE00273.1	Ribosome-recycling factor {ECO:0000255|HAMAP-Rule:MF_00040} [Source:UniProtKB/Swiss-Prot Q5FPZ4]	sp|Q5FPZ4|RRF_GLUOX	Ribosome-recycling factor OS=Gluconobacter oxydans (strain 621H) GN=frr PE=3 SV=1	7e-14	gi|630196804|ref|XP_007850410.1|	ribosome recycling factor [Moniliophthora roreri MCA 2997] ribosome recycling factor [Moniliophthora roreri MCA 2997]	1e-86	Ribosome recycling factor(PF01765) [Source:Pfam]	GO:0006412	biological_process	translation
GENE00274	GENE00274.1	Uncharacterized ATP-dependent helicase C23E6.02 [Source:UniProtKB/Swiss-Prot O60177]	sp|O60177|YG42_SCHPO	Uncharacterized ATP-dependent helicase C23E6.02 OS=Schizosaccharomyces pombe (strain 972 / ATCC 24843) GN=SPBC23E6.02 PE=3 SV=1	8e-65	gi|630196807|ref|XP_007850411.1|	snf2 superfamily protein [Moniliophthora roreri MCA 2997] snf2 superfamily protein [Moniliophthora roreri MCA 2997]	0	SNF2 family N-terminal domain(PF00176),Helicase conserved C-terminal domain(PF00271),Zinc finger, C3HC4 type (RING finger)(PF13920) [Source:Pfam]	GO:0005524;GO:0005515;GO:0008270	molecular_function;molecular_function;molecular_function	ATP binding;protein binding;zinc ion binding
GENE00275	GENE00275.1	hypothetical protein Moror_5724 [Moniliophthora roreri MCA 2997] hypothetical protein Moror_5724 [Moniliophthora roreri MCA 2997] [Source:NCBI_NR 630205881]	-	-	-	gi|630205881|ref|XP_007853367.1|	hypothetical protein Moror_5724 [Moniliophthora roreri MCA 2997] hypothetical protein Moror_5724 [Moniliophthora roreri MCA 2997]	4e-57	-	-	-	-
GENE00275	GENE00275.2	-	-	-	-	-	-	-	-	-	-	-
GENE00276	GENE00276.1	hypothetical protein AGABI2DRAFT_120099 [Agaricus bisporus var. bisporus H97] hypothetical protein AGABI2DRAFT_120099 [Agaricus bisporus var. bisporus H97] [Source:NCBI_NR 568462524]	-	-	-	gi|568462524|ref|XP_006463279.1|	hypothetical protein AGABI2DRAFT_120099 [Agaricus bisporus var. bisporus H97] hypothetical protein AGABI2DRAFT_120099 [Agaricus bisporus var. bisporus H97]	8e-15	-	-	-	-
GENE00276	GENE00276.2	hypothetical protein AGABI2DRAFT_120099 [Agaricus bisporus var. bisporus H97] hypothetical protein AGABI2DRAFT_120099 [Agaricus bisporus var. bisporus H97] [Source:NCBI_NR 568462524]	-	-	-	gi|568462524|ref|XP_006463279.1|	hypothetical protein AGABI2DRAFT_120099 [Agaricus bisporus var. bisporus H97] hypothetical protein AGABI2DRAFT_120099 [Agaricus bisporus var. bisporus H97]	1e-14	-	-	-	-
GENE00277	GENE00277.1	unnamed protein product [Aspergillus niger] [Source:NCBI_NR 134082578]	-	-	-	gi|134082578|emb|CAK42493.1|	unnamed protein product [Aspergillus niger]	4e-87	Methyltransferase domain(PF13578) [Source:Pfam]	-	-	-
GENE00278	GENE00278.1	Probable drug/proton antiporter YHK8 [Source:UniProtKB/Swiss-Prot P38776]	sp|P38776|YHK8_YEAST	Probable drug/proton antiporter YHK8 OS=Saccharomyces cerevisiae (strain ATCC 204508 / S288c) GN=YHK8 PE=1 SV=1	8e-111	gi|630352649|ref|XP_007865625.1|	MFS general substrate transporter [Gloeophyllum trabeum ATCC 11539] MFS general substrate transporter [Gloeophyllum trabeum ATCC 11539]	0	Major Facilitator Superfamily(PF07690) [Source:Pfam]	GO:0016021;GO:0055085	cellular_component;biological_process	integral component of membrane;transmembrane transport
GENE00279	GENE00279.1	-	-	-	-	-	-	-	-	-	-	-
GENE00280	GENE00280.1	-	-	-	-	-	-	-	-	-	-	-
GENE00281	GENE00281.1	-	-	-	-	-	-	-	-	-	-	-
GENE00282	GENE00282.1	-	-	-	-	-	-	-	-	-	-	-
GENE00283	GENE00283.1	-	-	-	-	-	-	-	-	-	-	-
GENE00284	GENE00284.1	hypothetical protein Moror_10739 [Moniliophthora roreri MCA 2997] hypothetical protein Moror_10739 [Moniliophthora roreri MCA 2997] [Source:NCBI_NR 630203542]	-	-	-	gi|630203542|ref|XP_007852605.1|	hypothetical protein Moror_10739 [Moniliophthora roreri MCA 2997] hypothetical protein Moror_10739 [Moniliophthora roreri MCA 2997]	5e-25	-	-	-	-
GENE00285	GENE00285.1	Periodic tryptophan protein 2 homolog [Source:UniProtKB/Swiss-Prot Q9C1X1]	sp|Q9C1X1|PWP2_SCHPO	Periodic tryptophan protein 2 homolog OS=Schizosaccharomyces pombe (strain 972 / ATCC 24843) GN=SPBC713.04c PE=1 SV=1	3e-137	gi|648166593|gb|KDR80266.1|	hypothetical protein GALMADRAFT_223156 [Galerina marginata CBS 339.88]	0	WD domain, G-beta repeat(PF00400),WD domain, G-beta repeat(PF00400),WD domain, G-beta repeat(PF00400) [Source:Pfam]	GO:0005515	molecular_function	protein binding
GENE00286	GENE00286.1	Periodic tryptophan protein 2 homolog [Source:UniProtKB/Swiss-Prot Q9C270]	sp|Q9C270|PWP2_NEUCR	Periodic tryptophan protein 2 homolog OS=Neurospora crassa (strain ATCC 24698 / 74-OR23-1A / CBS 708.71 / DSM 1257 / FGSC 987) GN=B18D24.40 PE=3 SV=1	2e-38	gi|597997583|ref|XP_007367675.1|	WD40 repeat-like protein [Dichomitus squalens LYAD-421 SS1] WD40 repeat-like protein [Dichomitus squalens LYAD-421 SS1]	1e-55	-	-	-	-
GENE00287	GENE00287.1	-	-	-	-	-	-	-	-	-	-	-
GENE00288	GENE00288.1	-	-	-	-	-	-	-	-	-	-	-
GENE00289	GENE00289.1	-	-	-	-	-	-	-	F-box-like(PF12937) [Source:Pfam]	GO:0005515	molecular_function	protein binding
GENE00290	GENE00290.1	-	-	-	-	-	-	-	-	-	-	-
GENE00291	GENE00291.1	-	-	-	-	-	-	-	-	-	-	-
GENE00292	GENE00292.1	hypothetical protein SERLADRAFT_404855 [Serpula lacrymans var. lacrymans S7.9] hypothetical protein SERLADRAFT_404855 [Serpula lacrymans var. lacrymans S7.9] [Source:NCBI_NR 597916827]	-	-	-	gi|597916827|ref|XP_007312758.1|	hypothetical protein SERLADRAFT_404855 [Serpula lacrymans var. lacrymans S7.9] hypothetical protein SERLADRAFT_404855 [Serpula lacrymans var. lacrymans S7.9]	3e-14	-	-	-	-
GENE00293	GENE00293.1	hypothetical protein SERLADRAFT_460255 [Serpula lacrymans var. lacrymans S7.9] hypothetical protein SERLA73DRAFT_176926 [Serpula lacrymans var. lacrymans S7.3] hypothetical protein SERLADRAFT_460255 [Serpula lacrymans var. lacrymans S7.9] [Source:NCBI_NR 597921938]	-	-	-	gi|597921938|ref|XP_007315313.1|	hypothetical protein SERLADRAFT_460255 [Serpula lacrymans var. lacrymans S7.9] hypothetical protein SERLA73DRAFT_176926 [Serpula lacrymans var. lacrymans S7.3] hypothetical protein SERLADRAFT_460255 [Serpula lacrymans var. lacrymans S7.9]	3e-137	Protein of unknown function (DUF3445)(PF11927) [Source:Pfam]	-	-	-
GENE00294	GENE00294.1	hypothetical protein GALMADRAFT_132961 [Galerina marginata CBS 339.88] [Source:NCBI_NR 648169890]	-	-	-	gi|648169890|gb|KDR83520.1|	hypothetical protein GALMADRAFT_132961 [Galerina marginata CBS 339.88]	6e-27	Conidiation protein 6(PF10346) [Source:Pfam]	-	-	-
GENE00295	GENE00295.1	Protein ZINC INDUCED FACILITATOR-LIKE 1 [Source:UniProtKB/Swiss-Prot Q94BZ1]	sp|Q94BZ1|ZIFL1_ARATH	Protein ZINC INDUCED FACILITATOR-LIKE 1 OS=Arabidopsis thaliana GN=ZIFL1 PE=2 SV=1	2e-14	gi|630213445|ref|XP_007855825.1|	major facilitator superfamily multidrug- dha1 sub-family [Moniliophthora roreri MCA 2997] major facilitator superfamily multidrug- dha1 sub-family [Moniliophthora roreri MCA 2997]	5e-86	Major Facilitator Superfamily(PF07690) [Source:Pfam]	GO:0016021;GO:0055085	cellular_component;biological_process	integral component of membrane;transmembrane transport
GENE00296	GENE00296.1	hypothetical protein SCHCODRAFT_81979 [Schizophyllum commune H4-8] hypothetical protein SCHCODRAFT_81979 [Schizophyllum commune H4-8] [Source:NCBI_NR 302686030]	-	-	-	gi|302686030|ref|XP_003032695.1|	hypothetical protein SCHCODRAFT_81979 [Schizophyllum commune H4-8] hypothetical protein SCHCODRAFT_81979 [Schizophyllum commune H4-8]	4e-22	Acetyl-CoA carboxylase, central region(PF08326) [Source:Pfam]	GO:0003989;GO:0005524;GO:0006633	molecular_function;molecular_function;biological_process	acetyl-CoA carboxylase activity;ATP binding;fatty acid biosynthetic process
GENE00297	GENE00297.1	Hexokinase-2 [Source:UniProtKB/Swiss-Prot P50521]	sp|P50521|HXK2_SCHPO	Hexokinase-2 OS=Schizosaccharomyces pombe (strain 972 / ATCC 24843) GN=hxk2 PE=2 SV=1	3e-19	gi|630186633|ref|XP_007847145.1|	putative glucokinase [Moniliophthora roreri MCA 2997] putative glucokinase [Moniliophthora roreri MCA 2997]	2e-27	Hexokinase(PF03727) [Source:Pfam]	GO:0001678;GO:0004396;GO:0005524;GO:0005536;GO:0005975;GO:0046835;GO:0016773	biological_process;molecular_function;molecular_function;molecular_function;biological_process;biological_process;molecular_function	cellular glucose homeostasis;hexokinase activity;ATP binding;glucose binding;carbohydrate metabolic process;carbohydrate phosphorylation;phosphotransferase activity, alcohol group as acceptor
GENE00298	GENE00298.1	putative glucokinase [Moniliophthora roreri MCA 2997] putative glucokinase [Moniliophthora roreri MCA 2997] [Source:NCBI_NR 630186633]	-	-	-	gi|630186633|ref|XP_007847145.1|	putative glucokinase [Moniliophthora roreri MCA 2997] putative glucokinase [Moniliophthora roreri MCA 2997]	2e-20	Hexokinase(PF03727) [Source:Pfam]	GO:0005524;GO:0005975;GO:0016773	molecular_function;biological_process;molecular_function	ATP binding;carbohydrate metabolic process;phosphotransferase activity, alcohol group as acceptor
GENE00299	GENE00299.1	Glucokinase [Source:UniProtKB/Swiss-Prot Q92407]	sp|Q92407|HXKG_ASPNG	Glucokinase OS=Aspergillus niger GN=glkA PE=1 SV=1	1e-13	gi|630186633|ref|XP_007847145.1|	putative glucokinase [Moniliophthora roreri MCA 2997] putative glucokinase [Moniliophthora roreri MCA 2997]	5e-25	Hexokinase(PF03727) [Source:Pfam]	GO:0001678;GO:0004396;GO:0005524;GO:0005536;GO:0005975;GO:0046835;GO:0016773	biological_process;molecular_function;molecular_function;molecular_function;biological_process;biological_process;molecular_function	cellular glucose homeostasis;hexokinase activity;ATP binding;glucose binding;carbohydrate metabolic process;carbohydrate phosphorylation;phosphotransferase activity, alcohol group as acceptor
GENE00300	GENE00300.1	Hexokinase-1 [Source:UniProtKB/Swiss-Prot Q09756]	sp|Q09756|HXK1_SCHPO	Hexokinase-1 OS=Schizosaccharomyces pombe (strain 972 / ATCC 24843) GN=hxk1 PE=2 SV=1	4e-13	gi|597977539|ref|XP_007328933.1|	hypothetical protein AGABI1DRAFT_57808 [Agaricus bisporus var. burnettii JB137-S8] hypothetical protein AGABI1DRAFT_57808 [Agaricus bisporus var. burnettii JB137-S8]	1e-21	Hexokinase(PF00349) [Source:Pfam]	GO:0001678;GO:0004396;GO:0005524;GO:0005536;GO:0005975;GO:0046835;GO:0016773	biological_process;molecular_function;molecular_function;molecular_function;biological_process;biological_process;molecular_function	cellular glucose homeostasis;hexokinase activity;ATP binding;glucose binding;carbohydrate metabolic process;carbohydrate phosphorylation;phosphotransferase activity, alcohol group as acceptor
GENE00301	GENE00301.1	-	-	-	-	-	-	-	-	-	-	-
GENE00302	GENE00302.1	Apoptosis-inducing factor homolog B [Source:UniProtKB/Swiss-Prot Q54NS8]	sp|Q54NS8|AIFB_DICDI	Apoptosis-inducing factor homolog B OS=Dictyostelium discoideum GN=aifB PE=3 SV=1	6e-13	gi|630175201|ref|XP_007843454.1|	amid-like nadh [Moniliophthora roreri MCA 2997] amid-like nadh [Moniliophthora roreri MCA 2997]	3e-112	Pyridine nucleotide-disulphide oxidoreductase(PF07992) [Source:Pfam]	GO:0016491;GO:0055114	molecular_function;biological_process	oxidoreductase activity;oxidation-reduction process
GENE00303	GENE00303.1	Probable beta-galactosidase E [Source:UniProtKB/Swiss-Prot Q4WG05]	sp|Q4WG05|BGALE_ASPFU	Probable beta-galactosidase E OS=Neosartorya fumigata (strain ATCC MYA-4609 / Af293 / CBS 101355 / FGSC A1100) GN=lacE PE=3 SV=1	2e-23	gi|648168877|gb|KDR82517.1|	hypothetical protein GALMADRAFT_237854 [Galerina marginata CBS 339.88]	1e-60	Beta-galactosidase, domain 2(PF10435),Beta-galactosidase jelly roll domain(PF13364) [Source:Pfam]	-	-	-
GENE00304	GENE00304.1	3-oxoacyl-[acyl-carrier-protein] reductase FabG [Source:UniProtKB/Swiss-Prot Q8CPI3]	sp|Q8CPI3|FABG_STAES	3-oxoacyl-[acyl-carrier-protein] reductase FabG OS=Staphylococcus epidermidis (strain ATCC 12228) GN=fabG PE=3 SV=1	9e-13	gi|630196540|ref|XP_007850325.1|	NAD-P-bindingprotein [Moniliophthora roreri MCA 2997] NAD-P-bindingprotein [Moniliophthora roreri MCA 2997]	4e-21	short chain dehydrogenase(PF00106) [Source:Pfam]	GO:0008152;GO:0016491	biological_process;molecular_function	metabolic process;oxidoreductase activity
GENE00304	GENE00304.2	Diacetyl reductase [(S)-acetoin forming] [Source:UniProtKB/Swiss-Prot Q48436]	sp|Q48436|BUDC_KLEPN	Diacetyl reductase [(S)-acetoin forming] OS=Klebsiella pneumoniae GN=budC PE=1 SV=2	3e-39	gi|630207818|ref|XP_007853999.1|	hypothetical protein Moror_10943 [Moniliophthora roreri MCA 2997] hypothetical protein Moror_10943 [Moniliophthora roreri MCA 2997]	1e-68	short chain dehydrogenase(PF00106),Glycosyl hydrolases family 35(PF01301) [Source:Pfam]	GO:0016491;GO:0008152;GO:0005975	molecular_function;biological_process;biological_process	oxidoreductase activity;metabolic process;carbohydrate metabolic process
GENE00305	GENE00305.1	Diacetyl reductase [(S)-acetoin forming] [Source:UniProtKB/Swiss-Prot Q8CQD2]	sp|Q8CQD2|BUTA_STAES	Diacetyl reductase [(S)-acetoin forming] OS=Staphylococcus epidermidis (strain ATCC 12228) GN=butA PE=3 SV=1	1e-52	gi|630209017|ref|XP_007854392.1|	NAD-binding protein [Moniliophthora roreri MCA 2997] NAD-binding protein [Moniliophthora roreri MCA 2997]	2e-84	short chain dehydrogenase(PF00106) [Source:Pfam]	GO:0016491;GO:0008152	molecular_function;biological_process	oxidoreductase activity;metabolic process
GENE00306	GENE00306.1	Uncharacterized transporter C417.10 [Source:UniProtKB/Swiss-Prot O94491]	sp|O94491|YC7A_SCHPO	Uncharacterized transporter C417.10 OS=Schizosaccharomyces pombe (strain 972 / ATCC 24843) GN=SPCC417.10 PE=3 SV=1	1e-17	gi|630191996|ref|XP_007848858.1|	allantoate permease [Moniliophthora roreri MCA 2997] allantoate permease [Moniliophthora roreri MCA 2997]	4e-79	-	-	-	-
GENE00307	GENE00307.1	Uncharacterized transporter C460.05 [Source:UniProtKB/Swiss-Prot B5BP49]	sp|B5BP49|YP55_SCHPO	Uncharacterized transporter C460.05 OS=Schizosaccharomyces pombe (strain 972 / ATCC 24843) GN=SPBC460.05 PE=3 SV=1	7e-25	gi|302692652|ref|XP_003036005.1|	hypothetical protein SCHCODRAFT_51414 [Schizophyllum commune H4-8] hypothetical protein SCHCODRAFT_51414 [Schizophyllum commune H4-8]	2e-59	Major Facilitator Superfamily(PF07690) [Source:Pfam]	GO:0016021;GO:0055085	cellular_component;biological_process	integral component of membrane;transmembrane transport
GENE00308	GENE00308.1	-	-	-	-	-	-	-	-	-	-	-
GENE00308	GENE00308.2	-	-	-	-	-	-	-	-	-	-	-
GENE00309	GENE00309.1	hypothetical protein PLEOSDRAFT_1091017 [Pleurotus ostreatus PC15] [Source:NCBI_NR 646301487]	-	-	-	gi|646301487|gb|KDQ22638.1|	hypothetical protein PLEOSDRAFT_1091017 [Pleurotus ostreatus PC15]	9e-32	-	-	-	-
GENE00310	GENE00310.1	3'(2'),5'-bisphosphate nucleotidase [Source:UniProtKB/Swiss-Prot O94505]	sp|O94505|DPNP_SCHPO	3'(2'),5'-bisphosphate nucleotidase OS=Schizosaccharomyces pombe (strain 972 / ATCC 24843) GN=tol1 PE=3 SV=1	7e-83	gi|630191993|ref|XP_007848857.1|	3 (2 ) -bisphosphate nucleotidase [Moniliophthora roreri MCA 2997] 3 (2 ) -bisphosphate nucleotidase [Moniliophthora roreri MCA 2997]	1e-170	Inositol monophosphatase family(PF00459),Inositol monophosphatase family(PF00459) [Source:Pfam]	GO:0046854	biological_process	phosphatidylinositol phosphorylation
GENE00311	GENE00311.1	Glutathione transporter 1 [Source:UniProtKB/Swiss-Prot O14031]	sp|O14031|PGT1_SCHPO	Glutathione transporter 1 OS=Schizosaccharomyces pombe (strain 972 / ATCC 24843) GN=pgt1 PE=1 SV=1	0	gi|169863556|ref|XP_001838398.1|	OPT oligopeptide transporter [Coprinopsis cinerea okayama7#130] OPT oligopeptide transporter [Coprinopsis cinerea okayama7#130]	0	OPT oligopeptide transporter protein(PF03169),OPT oligopeptide transporter protein(PF03169) [Source:Pfam]	GO:0055085	biological_process	transmembrane transport
GENE00312	GENE00312.1	Putative aryl-alcohol dehydrogenase C977.14c [Source:UniProtKB/Swiss-Prot Q9P7U2]	sp|Q9P7U2|YI7E_SCHPO	Putative aryl-alcohol dehydrogenase C977.14c OS=Schizosaccharomyces pombe (strain 972 / ATCC 24843) GN=SPAC977.14c PE=1 SV=1	4e-102	gi|238578399|ref|XP_002388705.1|	hypothetical protein MPER_12246 [Moniliophthora perniciosa FA553] hypothetical protein MPER_12246 [Moniliophthora perniciosa FA553]	3e-180	Aldo/keto reductase family(PF00248),GMC oxidoreductase(PF00732),GMC oxidoreductase(PF05199) [Source:Pfam]	GO:0016614;GO:0055114;GO:0050660;GO:0016491	molecular_function;biological_process;molecular_function;molecular_function	oxidoreductase activity, acting on CH-OH group of donors;oxidation-reduction process;flavin adenine dinucleotide binding;oxidoreductase activity
GENE00313	GENE00313.1	Putative uncharacterized protein At4g01020, chloroplastic [Source:UniProtKB/Swiss-Prot P0CE10]	sp|P0CE10|Y4102_ARATH	Putative uncharacterized protein At4g01020, chloroplastic OS=Arabidopsis thaliana GN=At4g01020 PE=3 SV=1	3e-42	gi|403418643|emb|CCM05343.1|	predicted protein [Fibroporia radiculosa]	0	Zinc finger, C3HC4 type (RING finger)(PF00097),IBR domain, a half RING-finger domain(PF01485),IBR domain, a half RING-finger domain(PF01485) [Source:Pfam]	GO:0046872;GO:0004842;GO:0016567;GO:0005515;GO:0008270	molecular_function;molecular_function;biological_process;molecular_function;molecular_function	metal ion binding;ubiquitin-protein transferase activity;protein ubiquitination;protein binding;zinc ion binding
GENE00314	GENE00314.1	Putative aryl-alcohol dehydrogenase C977.14c [Source:UniProtKB/Swiss-Prot Q9P7U2]	sp|Q9P7U2|YI7E_SCHPO	Putative aryl-alcohol dehydrogenase C977.14c OS=Schizosaccharomyces pombe (strain 972 / ATCC 24843) GN=SPAC977.14c PE=1 SV=1	6e-109	gi|630195250|ref|XP_007849906.1|	aldo-keto reductase [Moniliophthora roreri MCA 2997] aldo-keto reductase [Moniliophthora roreri MCA 2997]	5e-180	Aldo/keto reductase family(PF00248) [Source:Pfam]	-	-	-
GENE00315	GENE00315.1	mitochondrial atp synthase epsilon chain domain-containing protein [Moniliophthora roreri MCA 2997] mitochondrial atp synthase epsilon chain domain-containing protein [Moniliophthora roreri MCA 2997] [Source:NCBI_NR 630194428]	-	-	-	gi|630194428|ref|XP_007849639.1|	mitochondrial atp synthase epsilon chain domain-containing protein [Moniliophthora roreri MCA 2997] mitochondrial atp synthase epsilon chain domain-containing protein [Moniliophthora roreri MCA 2997]	4e-32	Mitochondrial ATP synthase epsilon chain(PF04627) [Source:Pfam]	GO:0000275;GO:0015986;GO:0046933;GO:0046961	cellular_component;biological_process;molecular_function;molecular_function	mitochondrial proton-transporting ATP synthase complex, catalytic core F(1);ATP synthesis coupled proton transport;proton-transporting ATP synthase activity, rotational mechanism;proton-transporting ATPase activity, rotational mechanism
GENE00316	GENE00316.1	Peptidyl-prolyl cis-trans isomerase [Source:UniProtKB/Swiss-Prot P18253]	sp|P18253|CYPH_SCHPO	Peptidyl-prolyl cis-trans isomerase OS=Schizosaccharomyces pombe (strain 972 / ATCC 24843) GN=ppi1 PE=3 SV=1	6e-74	gi|630195542|ref|XP_007849998.1|	cyclophilin [Moniliophthora roreri MCA 2997] cyclophilin [Moniliophthora roreri MCA 2997]	1e-82	Cyclophilin type peptidyl-prolyl cis-trans isomerase/CLD(PF00160) [Source:Pfam]	GO:0000413;GO:0003755;GO:0006457	biological_process;molecular_function;biological_process	protein peptidyl-prolyl isomerization;peptidyl-prolyl cis-trans isomerase activity;protein folding
GENE00317	GENE00317.1	-	-	-	-	-	-	-	-	-	-	-
GENE00318	GENE00318.1	Protein sym-1 [Source:UniProtKB/Swiss-Prot Q7SCY7]	sp|Q7SCY7|SYM1_NEUCR	Protein sym-1 OS=Neurospora crassa (strain ATCC 24698 / 74-OR23-1A / CBS 708.71 / DSM 1257 / FGSC 987) GN=sym-1 PE=3 SV=2	1e-40	gi|646309848|gb|KDQ30991.1|	hypothetical protein PLEOSDRAFT_175749 [Pleurotus ostreatus PC15]	2e-64	Mpv17 / PMP22 family(PF04117) [Source:Pfam]	GO:0016021	cellular_component	integral component of membrane
GENE00319	GENE00319.1	Exoglucanase 1 [Source:UniProtKB/Swiss-Prot P13860]	sp|P13860|GUX1_PHACH	Exoglucanase 1 OS=Phanerochaete chrysosporium GN=CBH1 PE=2 SV=1	0	gi|15321718|gb|AAK95563.1|AF411250_1	cellulase CEL7A [Lentinula edodes]	0	Glycosyl hydrolase family 7(PF00840) [Source:Pfam]	GO:0004553;GO:0005975	molecular_function;biological_process	hydrolase activity, hydrolyzing O-glycosyl compounds;carbohydrate metabolic process
GENE00320	GENE00320.1	hypothetical protein Moror_17345 [Moniliophthora roreri MCA 2997] hypothetical protein Moror_17345 [Moniliophthora roreri MCA 2997] [Source:NCBI_NR 630173563]	-	-	-	gi|630173563|ref|XP_007842918.1|	hypothetical protein Moror_17345 [Moniliophthora roreri MCA 2997] hypothetical protein Moror_17345 [Moniliophthora roreri MCA 2997]	5e-41	-	-	-	-
GENE00321	GENE00321.1	Histone H4 [Source:UniProtKB/Swiss-Prot P62792]	sp|P62792|H4_PHACH	Histone H4 OS=Phanerochaete chrysosporium GN=H4.1 PE=3 SV=2	1e-65	gi|169849973|ref|XP_001831685.1|	histone H4 [Coprinopsis cinerea okayama7#130] histone H4 [Coprinopsis cinerea okayama7#130] histone H4 [Coprinopsis cinerea okayama7#130] histone H4 [Laccaria bicolor S238N-H82] histone H4 [Laccaria bicolor S238N-H82] histone H4 [Laccaria bicolor S238N-H82] histone H4 [Laccaria bicolor S238N-H82] predicted protein [Postia placenta Mad-698-R] hypothetical protein AGABI2DRAFT_136892 [Agaricus bispo…	1e-63	Centromere kinetochore component CENP-T histone fold(PF15511) [Source:Pfam]	GO:0000786;GO:0003677;GO:0005634;GO:0046982;GO:0006334	cellular_component;molecular_function;cellular_component;molecular_function;biological_process	nucleosome;DNA binding;nucleus;protein heterodimerization activity;nucleosome assembly
GENE00322	GENE00322.1	amidohydrolase [Moniliophthora roreri MCA 2997] amidohydrolase [Moniliophthora roreri MCA 2997] [Source:NCBI_NR 630190208]	-	-	-	gi|630190208|ref|XP_007848281.1|	amidohydrolase [Moniliophthora roreri MCA 2997] amidohydrolase [Moniliophthora roreri MCA 2997]	1e-69	-	-	-	-
GENE00323	GENE00323.1	hypothetical protein Moror_4057 [Moniliophthora roreri MCA 2997] hypothetical protein Moror_4057 [Moniliophthora roreri MCA 2997] [Source:NCBI_NR 630195284]	-	-	-	gi|630195284|ref|XP_007849917.1|	hypothetical protein Moror_4057 [Moniliophthora roreri MCA 2997] hypothetical protein Moror_4057 [Moniliophthora roreri MCA 2997]	2e-166	-	-	-	-
GENE00324	GENE00324.1	Pyranose dehydrogenase {ECO:0000303|PubMed:24970179} [Source:UniProtKB/Swiss-Prot V5NDL4]	sp|V5NDL4|PDH1_AGACM	Pyranose dehydrogenase OS=Agaricus campestris GN=pdh1 PE=1 SV=1	2e-114	gi|630219260|ref|XP_007857712.1|	aryl-alcohol oxidase [Moniliophthora roreri MCA 2997] aryl-alcohol oxidase [Moniliophthora roreri MCA 2997]	0	GMC oxidoreductase(PF00732),GMC oxidoreductase(PF05199) [Source:Pfam]	GO:0016614;GO:0050660;GO:0055114;GO:0016491	molecular_function;molecular_function;biological_process;molecular_function	oxidoreductase activity, acting on CH-OH group of donors;flavin adenine dinucleotide binding;oxidation-reduction process;oxidoreductase activity
GENE00325	GENE00325.1	hypothetical protein CERSUDRAFT_158602 [Ceriporiopsis subvermispora B] [Source:NCBI_NR 449543275]	-	-	-	gi|449543275|gb|EMD34251.1|	hypothetical protein CERSUDRAFT_158602 [Ceriporiopsis subvermispora B]	8e-35	-	-	-	-
GENE00326	GENE00326.1	hypothetical protein PUNSTDRAFT_25128, partial [Punctularia strigosozonata HHB-11173 SS5] hypothetical protein PUNSTDRAFT_25128, partial [Punctularia strigosozonata HHB-11173 SS5] [Source:NCBI_NR 599116579]	-	-	-	gi|599116579|ref|XP_007386233.1|	hypothetical protein PUNSTDRAFT_25128, partial [Punctularia strigosozonata HHB-11173 SS5] hypothetical protein PUNSTDRAFT_25128, partial [Punctularia strigosozonata HHB-11173 SS5]	4e-33	-	-	-	-
GENE00327	GENE00327.1	-	-	-	-	-	-	-	-	-	-	-
GENE00328	GENE00328.1	-	-	-	-	-	-	-	-	-	-	-
GENE00329	GENE00329.1	-	-	-	-	-	-	-	-	-	-	-
GENE00330	GENE00330.1	-	-	-	-	-	-	-	-	-	-	-
GENE00331	GENE00331.1	hypothetical protein Moror_16013 [Moniliophthora roreri MCA 2997] hypothetical protein Moror_16013 [Moniliophthora roreri MCA 2997] [Source:NCBI_NR 630189361]	-	-	-	gi|630189361|ref|XP_007848017.1|	hypothetical protein Moror_16013 [Moniliophthora roreri MCA 2997] hypothetical protein Moror_16013 [Moniliophthora roreri MCA 2997]	2e-72	Glutathione S-transferase, N-terminal domain(PF13417) [Source:Pfam]	GO:0005515	molecular_function	protein binding
GENE00332	GENE00332.1	hypothetical protein GALMADRAFT_875468 [Galerina marginata CBS 339.88] [Source:NCBI_NR 648169597]	-	-	-	gi|648169597|gb|KDR83237.1|	hypothetical protein GALMADRAFT_875468 [Galerina marginata CBS 339.88]	1e-71	Glutathione S-transferase, N-terminal domain(PF13417) [Source:Pfam]	GO:0005515	molecular_function	protein binding
GENE00333	GENE00333.1	-	-	-	-	-	-	-	-	-	-	-
GENE00334	GENE00334.1	hypothetical protein BN946_scf184923.g3 [Trametes cinnabarina] [Source:NCBI_NR 691793002]	-	-	-	gi|691793002|emb|CDO71773.1|	hypothetical protein BN946_scf184923.g3 [Trametes cinnabarina]	1e-48	-	-	-	-
GENE00334	GENE00334.2	hypothetical protein BN946_scf184923.g3 [Trametes cinnabarina] [Source:NCBI_NR 691793002]	-	-	-	gi|691793002|emb|CDO71773.1|	hypothetical protein BN946_scf184923.g3 [Trametes cinnabarina]	2e-39	-	-	-	-
GENE00335	GENE00335.1	Eukaryotic translation initiation factor 3 subunit F {ECO:0000255|HAMAP-Rule:MF_03005} [Source:UniProtKB/Swiss-Prot Q4PI88]	sp|Q4PI88|EIF3F_USTMA	Eukaryotic translation initiation factor 3 subunit F OS=Ustilago maydis (strain 521 / FGSC 9021) GN=UM00175 PE=3 SV=1	8e-16	gi|646308400|gb|KDQ29544.1|	hypothetical protein PLEOSDRAFT_50479 [Pleurotus ostreatus PC15]	3e-23	Maintenance of mitochondrial structure and function(PF13012) [Source:Pfam]	-	-	-
GENE00336	GENE00336.1	dna helicase, partial [Moniliophthora roreri MCA 2997] dna helicase, partial [Moniliophthora roreri MCA 2997] [Source:NCBI_NR 630194181]	-	-	-	gi|630194181|ref|XP_007849559.1|	dna helicase, partial [Moniliophthora roreri MCA 2997] dna helicase, partial [Moniliophthora roreri MCA 2997]	0	-	-	-	-
GENE00337	GENE00337.1	-	-	-	-	-	-	-	-	-	-	-
GENE00338	GENE00338.1	dna helicase, partial [Moniliophthora roreri MCA 2997] dna helicase, partial [Moniliophthora roreri MCA 2997] [Source:NCBI_NR 630194181]	-	-	-	gi|630194181|ref|XP_007849559.1|	dna helicase, partial [Moniliophthora roreri MCA 2997] dna helicase, partial [Moniliophthora roreri MCA 2997]	0	-	-	-	-
GENE00339	GENE00339.1	-	-	-	-	-	-	-	-	-	-	-
GENE00340	GENE00340.1	-	-	-	-	-	-	-	-	-	-	-
GENE00341	GENE00341.1	-	-	-	-	-	-	-	-	-	-	-
GENE00342	GENE00342.1	-	-	-	-	-	-	-	-	-	-	-
GENE00343	GENE00343.1	hypothetical protein Moror_8447 [Moniliophthora roreri MCA 2997] hypothetical protein Moror_8447 [Moniliophthora roreri MCA 2997] [Source:NCBI_NR 630222306]	-	-	-	gi|630222306|ref|XP_007858715.1|	hypothetical protein Moror_8447 [Moniliophthora roreri MCA 2997] hypothetical protein Moror_8447 [Moniliophthora roreri MCA 2997]	5e-54	-	-	-	-
GENE00344	GENE00344.1	-	-	-	-	-	-	-	-	-	-	-
GENE00345	GENE00345.1	-	-	-	-	-	-	-	-	-	-	-
GENE00346	GENE00346.1	-	-	-	-	-	-	-	-	-	-	-
GENE00347	GENE00347.1	-	-	-	-	-	-	-	-	-	-	-
GENE00348	GENE00348.1	-	-	-	-	-	-	-	-	-	-	-
GENE00349	GENE00349.1	NADH-ubiquinone oxidoreductase 20.9 kDa subunit [Source:UniProtKB/Swiss-Prot Q02854]	sp|Q02854|NUXM_NEUCR	NADH-ubiquinone oxidoreductase 20.9 kDa subunit OS=Neurospora crassa (strain ATCC 24698 / 74-OR23-1A / CBS 708.71 / DSM 1257 / FGSC 987) GN=nuo20.9 PE=1 SV=1	3e-38	gi|630173627|ref|XP_007842939.1|	nadh-ubiquinone oxidoreductase 21 kda subunit [Moniliophthora roreri MCA 2997] nadh-ubiquinone oxidoreductase 21 kda subunit [Moniliophthora roreri MCA 2997]	5e-95	NADH-ubiquinone oxidoreductase complex I, 21 kDa subunit(PF10785),C-terminal of NADH-ubiquinone oxidoreductase 21 kDa subunit(PF12853) [Source:Pfam]	-	-	-
GENE00350	GENE00350.1	-	-	-	-	-	-	-	-	-	-	-
GENE00351	GENE00351.1	-	-	-	-	-	-	-	-	-	-	-
GENE00352	GENE00352.1	Nuclear pore complex protein Nup153 [Source:UniProtKB/Swiss-Prot Q9VXE6]	sp|Q9VXE6|NU153_DROME	Nuclear pore complex protein Nup153 OS=Drosophila melanogaster GN=Nup153 PE=1 SV=4	2e-11	-	-	-	Zn-finger in Ran binding protein and others(PF00641) [Source:Pfam]	GO:0008270	molecular_function	zinc ion binding
GENE00352	GENE00352.2	Nuclear pore complex protein Nup153 [Source:UniProtKB/Swiss-Prot Q9VXE6]	sp|Q9VXE6|NU153_DROME	Nuclear pore complex protein Nup153 OS=Drosophila melanogaster GN=Nup153 PE=1 SV=4	2e-11	gi|618803249|ref|XP_007304422.1|	hypothetical protein STEHIDRAFT_157092 [Stereum hirsutum FP-91666 SS1] hypothetical protein STEHIDRAFT_157092 [Stereum hirsutum FP-91666 SS1]	3e-11	Zn-finger in Ran binding protein and others(PF00641) [Source:Pfam]	GO:0008270	molecular_function	zinc ion binding
GENE00353	GENE00353.1	Serine/threonine-protein kinase crk1 [Source:UniProtKB/Swiss-Prot Q12126]	sp|Q12126|CRK1_SCHPO	Serine/threonine-protein kinase crk1 OS=Schizosaccharomyces pombe (strain 972 / ATCC 24843) GN=crk1 PE=1 SV=1	7e-123	gi|630173636|ref|XP_007842942.1|	cmgc cdk cdk7 protein kinase [Moniliophthora roreri MCA 2997] cmgc cdk cdk7 protein kinase [Moniliophthora roreri MCA 2997]	0	Protein kinase domain(PF00069) [Source:Pfam]	GO:0005524;GO:0004672;GO:0006468	molecular_function;molecular_function;biological_process	ATP binding;protein kinase activity;protein phosphorylation
GENE00353	GENE00353.2	Serine/threonine-protein kinase crk1 [Source:UniProtKB/Swiss-Prot Q12126]	sp|Q12126|CRK1_SCHPO	Serine/threonine-protein kinase crk1 OS=Schizosaccharomyces pombe (strain 972 / ATCC 24843) GN=crk1 PE=1 SV=1	3e-117	gi|630173636|ref|XP_007842942.1|	cmgc cdk cdk7 protein kinase [Moniliophthora roreri MCA 2997] cmgc cdk cdk7 protein kinase [Moniliophthora roreri MCA 2997]	0	Protein kinase domain(PF00069) [Source:Pfam]	GO:0004672;GO:0006468;GO:0005524	molecular_function;biological_process;molecular_function	protein kinase activity;protein phosphorylation;ATP binding
GENE00354	GENE00354.1	proteophosphoglycan 5 [Moniliophthora roreri MCA 2997] proteophosphoglycan 5 [Moniliophthora roreri MCA 2997] [Source:NCBI_NR 630214220]	-	-	-	gi|630214220|ref|XP_007856077.1|	proteophosphoglycan 5 [Moniliophthora roreri MCA 2997] proteophosphoglycan 5 [Moniliophthora roreri MCA 2997]	1e-17	-	-	-	-
GENE00354	GENE00354.2	proteophosphoglycan 5 [Moniliophthora roreri MCA 2997] proteophosphoglycan 5 [Moniliophthora roreri MCA 2997] [Source:NCBI_NR 630214220]	-	-	-	gi|630214220|ref|XP_007856077.1|	proteophosphoglycan 5 [Moniliophthora roreri MCA 2997] proteophosphoglycan 5 [Moniliophthora roreri MCA 2997]	8e-21	-	-	-	-
GENE00354	GENE00354.3	proteophosphoglycan 5 [Moniliophthora roreri MCA 2997] proteophosphoglycan 5 [Moniliophthora roreri MCA 2997] [Source:NCBI_NR 630214220]	-	-	-	gi|630214220|ref|XP_007856077.1|	proteophosphoglycan 5 [Moniliophthora roreri MCA 2997] proteophosphoglycan 5 [Moniliophthora roreri MCA 2997]	8e-18	-	-	-	-
GENE00355	GENE00355.1	-	-	-	-	-	-	-	-	-	-	-
GENE00355	GENE00355.2	hypothetical protein STEHIDRAFT_168004 [Stereum hirsutum FP-91666 SS1] hypothetical protein STEHIDRAFT_168004 [Stereum hirsutum FP-91666 SS1] [Source:NCBI_NR 597912345]	-	-	-	gi|597912345|ref|XP_007303471.1|	hypothetical protein STEHIDRAFT_168004 [Stereum hirsutum FP-91666 SS1] hypothetical protein STEHIDRAFT_168004 [Stereum hirsutum FP-91666 SS1]	6e-26	-	-	-	-
GENE00356	GENE00356.1	Zinc-regulated transporter 2 [Source:UniProtKB/Swiss-Prot Q12436]	sp|Q12436|ZRT2_YEAST	Zinc-regulated transporter 2 OS=Saccharomyces cerevisiae (strain ATCC 204508 / S288c) GN=ZRT2 PE=1 SV=1	3e-23	gi|597933046|ref|XP_007320867.1|	hypothetical protein SERLADRAFT_395366 [Serpula lacrymans var. lacrymans S7.9] hypothetical protein SERLA73DRAFT_140426 [Serpula lacrymans var. lacrymans S7.3] hypothetical protein SERLADRAFT_395366 [Serpula lacrymans var. lacrymans S7.9]	5e-41	ZIP Zinc transporter(PF02535) [Source:Pfam]	GO:0016020;GO:0030001;GO:0046873;GO:0055085	cellular_component;biological_process;molecular_function;biological_process	membrane;metal ion transport;metal ion transmembrane transporter activity;transmembrane transport
GENE00357	GENE00357.1	Zinc-regulated transporter 2 [Source:UniProtKB/Swiss-Prot Q12436]	sp|Q12436|ZRT2_YEAST	Zinc-regulated transporter 2 OS=Saccharomyces cerevisiae (strain ATCC 204508 / S288c) GN=ZRT2 PE=1 SV=1	4e-44	gi|646305933|gb|KDQ27079.1|	ZIP superfamily [Pleurotus ostreatus PC15]	5e-83	ZIP Zinc transporter(PF02535) [Source:Pfam]	GO:0016020;GO:0030001;GO:0046873;GO:0055085	cellular_component;biological_process;molecular_function;biological_process	membrane;metal ion transport;metal ion transmembrane transporter activity;transmembrane transport
GENE00358	GENE00358.1	Beta-mannosidase A [Source:UniProtKB/Swiss-Prot Q0CI48]	sp|Q0CI48|MANBA_ASPTN	Beta-mannosidase A OS=Aspergillus terreus (strain NIH 2624 / FGSC A1156) GN=mndA PE=3 SV=2	1e-29	gi|630201483|ref|XP_007851929.1|	beta-mannosidase [Moniliophthora roreri MCA 2997] beta-mannosidase [Moniliophthora roreri MCA 2997]	1e-115	-	GO:0004553;GO:0005975	molecular_function;biological_process	hydrolase activity, hydrolyzing O-glycosyl compounds;carbohydrate metabolic process
GENE00358	GENE00358.2	Beta-mannosidase A [Source:UniProtKB/Swiss-Prot Q0CI48]	sp|Q0CI48|MANBA_ASPTN	Beta-mannosidase A OS=Aspergillus terreus (strain NIH 2624 / FGSC A1156) GN=mndA PE=3 SV=2	3e-48	gi|630201483|ref|XP_007851929.1|	beta-mannosidase [Moniliophthora roreri MCA 2997] beta-mannosidase [Moniliophthora roreri MCA 2997]	2e-149	-	GO:0004553;GO:0005975	molecular_function;biological_process	hydrolase activity, hydrolyzing O-glycosyl compounds;carbohydrate metabolic process
GENE00359	GENE00359.1	Beta-mannosidase A [Source:UniProtKB/Swiss-Prot B8NP78]	sp|B8NP78|MANBA_ASPFN	Beta-mannosidase A OS=Aspergillus flavus (strain ATCC 200026 / FGSC A1120 / NRRL 3357 / JCM 12722 / SRRC 167) GN=mndA PE=3 SV=1	2e-26	gi|630201483|ref|XP_007851929.1|	beta-mannosidase [Moniliophthora roreri MCA 2997] beta-mannosidase [Moniliophthora roreri MCA 2997]	6e-31	-	GO:0005975	biological_process	carbohydrate metabolic process
GENE00359	GENE00359.2	Beta-mannosidase A [Source:UniProtKB/Swiss-Prot B0Y7S2]	sp|B0Y7S2|MANBA_ASPFC	Beta-mannosidase A OS=Neosartorya fumigata (strain CEA10 / CBS 144.89 / FGSC A1163) GN=mndA PE=3 SV=1	1e-88	gi|630201483|ref|XP_007851929.1|	beta-mannosidase [Moniliophthora roreri MCA 2997] beta-mannosidase [Moniliophthora roreri MCA 2997]	2e-170	-	GO:0005975	biological_process	carbohydrate metabolic process
GENE00360	GENE00360.1	Beta-mannosidase A [Source:UniProtKB/Swiss-Prot A1DMT2]	sp|A1DMT2|MANBA_NEOFI	Beta-mannosidase A OS=Neosartorya fischeri (strain ATCC 1020 / DSM 3700 / FGSC A1164 / NRRL 181) GN=mndA PE=3 SV=1	6e-15	gi|630201483|ref|XP_007851929.1|	beta-mannosidase [Moniliophthora roreri MCA 2997] beta-mannosidase [Moniliophthora roreri MCA 2997]	2e-56	-	-	-	-
GENE00361	GENE00361.1	ohcu decarboxylase protein [Moniliophthora roreri MCA 2997] ohcu decarboxylase protein [Moniliophthora roreri MCA 2997] [Source:NCBI_NR 630173649]	-	-	-	gi|630173649|ref|XP_007842946.1|	ohcu decarboxylase protein [Moniliophthora roreri MCA 2997] ohcu decarboxylase protein [Moniliophthora roreri MCA 2997]	4e-57	OHCU decarboxylase(PF09349) [Source:Pfam]	-	-	-
GENE00362	GENE00362.1	Uncharacterized J domain-containing protein C63.13 [Source:UniProtKB/Swiss-Prot Q9Y7T9]	sp|Q9Y7T9|YCJD_SCHPO	Uncharacterized J domain-containing protein C63.13 OS=Schizosaccharomyces pombe (strain 972 / ATCC 24843) GN=SPCC63.13 PE=3 SV=1	7e-13	gi|648166933|gb|KDR80597.1|	hypothetical protein GALMADRAFT_135731 [Galerina marginata CBS 339.88]	9e-23	DnaJ domain(PF00226) [Source:Pfam]	-	-	-
GENE00363	GENE00363.1	-	-	-	-	-	-	-	-	-	-	-
GENE00364	GENE00364.1	FAD-linked sulfhydryl oxidase ALR [Source:UniProtKB/Swiss-Prot P56213]	sp|P56213|ALR_MOUSE	FAD-linked sulfhydryl oxidase ALR OS=Mus musculus GN=Gfer PE=2 SV=2	2e-45	gi|630173464|ref|XP_007842887.1|	augmenter of liver regeneration [Moniliophthora roreri MCA 2997] augmenter of liver regeneration [Moniliophthora roreri MCA 2997]	9e-71	Erv1 / Alr family(PF04777) [Source:Pfam]	GO:0016972;GO:0055114	molecular_function;biological_process	thiol oxidase activity;oxidation-reduction process
GENE00365	GENE00365.1	Trans-1,2-dihydrobenzene-1,2-diol dehydrogenase [Source:UniProtKB/Swiss-Prot Q642M9]	sp|Q642M9|DHDH_DANRE	Trans-1,2-dihydrobenzene-1,2-diol dehydrogenase OS=Danio rerio GN=dhdh PE=2 SV=2	5e-46	gi|648166935|gb|KDR80599.1|	hypothetical protein GALMADRAFT_222193 [Galerina marginata CBS 339.88]	1e-160	Oxidoreductase family, NAD-binding Rossmann fold(PF01408) [Source:Pfam]	GO:0016491	molecular_function	oxidoreductase activity
GENE00366	GENE00366.1	hypothetical protein GALMADRAFT_276768 [Galerina marginata CBS 339.88] [Source:NCBI_NR 648168625]	-	-	-	gi|648168625|gb|KDR82278.1|	hypothetical protein GALMADRAFT_276768 [Galerina marginata CBS 339.88]	1e-30	Queuine tRNA-ribosyltransferase(PF01702) [Source:Pfam]	GO:0006400;GO:0008479;GO:0008616	biological_process;molecular_function;biological_process	tRNA modification;queuine tRNA-ribosyltransferase activity;queuosine biosynthetic process
GENE00367	GENE00367.1	Endoplasmic reticulum mannosyl-oligosaccharide 1,2-alpha-mannosidase [Source:UniProtKB/Swiss-Prot B2GUY0]	sp|B2GUY0|MA1B1_RAT	Endoplasmic reticulum mannosyl-oligosaccharide 1,2-alpha-mannosidase OS=Rattus norvegicus GN=Man1b1 PE=2 SV=2	4e-53	gi|630196111|ref|XP_007850188.1|	glycoside hydrolase family 47 protein [Moniliophthora roreri MCA 2997] glycoside hydrolase family 47 protein [Moniliophthora roreri MCA 2997]	4e-178	Glycosyl hydrolase family 47(PF01532) [Source:Pfam]	GO:0004571;GO:0005509;GO:0016020	molecular_function;molecular_function;cellular_component	mannosyl-oligosaccharide 1,2-alpha-mannosidase activity;calcium ion binding;membrane
GENE00367	GENE00367.2	hypothetical protein SCHCODRAFT_104686 [Schizophyllum commune H4-8] hypothetical protein SCHCODRAFT_104686, partial [Schizophyllum commune H4-8] [Source:NCBI_NR 302695991]	-	-	-	gi|302695991|ref|XP_003037674.1|	hypothetical protein SCHCODRAFT_104686 [Schizophyllum commune H4-8] hypothetical protein SCHCODRAFT_104686, partial [Schizophyllum commune H4-8]	3e-17	-	-	-	-
GENE00367	GENE00367.3	Endoplasmic reticulum mannosyl-oligosaccharide 1,2-alpha-mannosidase [Source:UniProtKB/Swiss-Prot B2GUY0]	sp|B2GUY0|MA1B1_RAT	Endoplasmic reticulum mannosyl-oligosaccharide 1,2-alpha-mannosidase OS=Rattus norvegicus GN=Man1b1 PE=2 SV=2	5e-77	gi|630196111|ref|XP_007850188.1|	glycoside hydrolase family 47 protein [Moniliophthora roreri MCA 2997] glycoside hydrolase family 47 protein [Moniliophthora roreri MCA 2997]	0	Glycosyl hydrolase family 47(PF01532) [Source:Pfam]	GO:0004571;GO:0005509;GO:0016020	molecular_function;molecular_function;cellular_component	mannosyl-oligosaccharide 1,2-alpha-mannosidase activity;calcium ion binding;membrane
GENE00367	GENE00367.4	Endoplasmic reticulum mannosyl-oligosaccharide 1,2-alpha-mannosidase [Source:UniProtKB/Swiss-Prot B2GUY0]	sp|B2GUY0|MA1B1_RAT	Endoplasmic reticulum mannosyl-oligosaccharide 1,2-alpha-mannosidase OS=Rattus norvegicus GN=Man1b1 PE=2 SV=2	5e-81	gi|630196111|ref|XP_007850188.1|	glycoside hydrolase family 47 protein [Moniliophthora roreri MCA 2997] glycoside hydrolase family 47 protein [Moniliophthora roreri MCA 2997]	0	Glycosyl hydrolase family 47(PF01532) [Source:Pfam]	GO:0004571;GO:0005509;GO:0016020	molecular_function;molecular_function;cellular_component	mannosyl-oligosaccharide 1,2-alpha-mannosidase activity;calcium ion binding;membrane
GENE00368	GENE00368.1	hypothetical protein HETIRDRAFT_65670 [Heterobasidion irregulare TC 32-1] hypothetical protein HETIRDRAFT_65670 [Heterobasidion irregulare TC 32-1] [Source:NCBI_NR 695568992]	-	-	-	gi|695568992|ref|XP_009550530.1|	hypothetical protein HETIRDRAFT_65670 [Heterobasidion irregulare TC 32-1] hypothetical protein HETIRDRAFT_65670 [Heterobasidion irregulare TC 32-1]	4e-12	-	GO:0006400;GO:0008479;GO:0008616	biological_process;molecular_function;biological_process	tRNA modification;queuine tRNA-ribosyltransferase activity;queuosine biosynthetic process
GENE00369	GENE00369.1	DNA cross-link repair protein pso2/snm1 [Source:UniProtKB/Swiss-Prot Q10264]	sp|Q10264|PSO2_SCHPO	DNA cross-link repair protein pso2/snm1 OS=Schizosaccharomyces pombe (strain 972 / ATCC 24843) GN=pso2 PE=3 SV=3	5e-94	gi|630173454|ref|XP_007842884.1|	dna repair protein pso2 [Moniliophthora roreri MCA 2997] dna repair protein pso2 [Moniliophthora roreri MCA 2997]	0	DNA repair metallo-beta-lactamase(PF07522) [Source:Pfam]	-	-	-
GENE00370	GENE00370.1	hypothetical protein BOTBODRAFT_35450 [Botryobasidium botryosum FD-172 SS1] [Source:NCBI_NR 646290153]	-	-	-	gi|646290153|gb|KDQ11369.1|	hypothetical protein BOTBODRAFT_35450 [Botryobasidium botryosum FD-172 SS1]	8e-16	-	-	-	-
GENE00371	GENE00371.1	WW domain-containing oxidoreductase [Source:UniProtKB/Swiss-Prot Q5F389]	sp|Q5F389|WWOX_CHICK	WW domain-containing oxidoreductase OS=Gallus gallus GN=WWOX PE=2 SV=2	1e-21	gi|630173361|ref|XP_007842854.1|	retinol dehydrogenase 12 [Moniliophthora roreri MCA 2997] retinol dehydrogenase 12 [Moniliophthora roreri MCA 2997]	3e-57	short chain dehydrogenase(PF00106) [Source:Pfam]	GO:0008152;GO:0016491	biological_process;molecular_function	metabolic process;oxidoreductase activity
GENE00372	GENE00372.1	60S ribosomal protein L37a [Source:UniProtKB/Swiss-Prot O61462]	sp|O61462|RL37A_CRYST	60S ribosomal protein L37a OS=Cryptochiton stelleri GN=RPL37A PE=3 SV=3	1e-46	gi|170087892|ref|XP_001875169.1|	60S ribosomal protein L43 [Laccaria bicolor S238N-H82] predicted protein [Laccaria bicolor S238N-H82]	3e-54	Ribosomal L37ae protein family(PF01780) [Source:Pfam]	GO:0003735;GO:0005622;GO:0005840;GO:0006412	molecular_function;cellular_component;cellular_component;biological_process	structural constituent of ribosome;intracellular;ribosome;translation
GENE00373	GENE00373.1	-	-	-	-	-	-	-	-	-	-	-
GENE00374	GENE00374.1	hypothetical protein GALMADRAFT_237575 [Galerina marginata CBS 339.88] [Source:NCBI_NR 648168688]	-	-	-	gi|648168688|gb|KDR82328.1|	hypothetical protein GALMADRAFT_237575 [Galerina marginata CBS 339.88]	3e-149	-	-	-	-
GENE00375	GENE00375.1	clathrin-coated vesicle protein [Coprinopsis cinerea okayama7#130] clathrin-coated vesicle protein [Coprinopsis cinerea okayama7#130] [Source:NCBI_NR 299745469]	-	-	-	gi|299745469|ref|XP_001831742.2|	clathrin-coated vesicle protein [Coprinopsis cinerea okayama7#130] clathrin-coated vesicle protein [Coprinopsis cinerea okayama7#130]	8e-29	-	-	-	-
GENE00376	GENE00376.1	clathrin-coated vesicle protein [Coprinopsis cinerea okayama7#130] clathrin-coated vesicle protein [Coprinopsis cinerea okayama7#130] [Source:NCBI_NR 299745469]	-	-	-	gi|299745469|ref|XP_001831742.2|	clathrin-coated vesicle protein [Coprinopsis cinerea okayama7#130] clathrin-coated vesicle protein [Coprinopsis cinerea okayama7#130]	4e-19	-	-	-	-
GENE00377	GENE00377.1	clathrin-coated vesicle protein [Moniliophthora roreri MCA 2997] clathrin-coated vesicle protein [Moniliophthora roreri MCA 2997] [Source:NCBI_NR 630173461]	-	-	-	gi|630173461|ref|XP_007842886.1|	clathrin-coated vesicle protein [Moniliophthora roreri MCA 2997] clathrin-coated vesicle protein [Moniliophthora roreri MCA 2997]	2e-35	-	-	-	-
GENE00378	GENE00378.1	HEAT repeat-containing protein 5B [Source:UniProtKB/Swiss-Prot Q9P2D3]	sp|Q9P2D3|HTR5B_HUMAN	HEAT repeat-containing protein 5B OS=Homo sapiens GN=HEATR5B PE=1 SV=2	1e-21	gi|630173461|ref|XP_007842886.1|	clathrin-coated vesicle protein [Moniliophthora roreri MCA 2997] clathrin-coated vesicle protein [Moniliophthora roreri MCA 2997]	3e-137	-	GO:0005488	molecular_function	binding
GENE00379	GENE00379.1	clathrin-coated vesicle protein [Moniliophthora roreri MCA 2997] clathrin-coated vesicle protein [Moniliophthora roreri MCA 2997] [Source:NCBI_NR 630173461]	-	-	-	gi|630173461|ref|XP_007842886.1|	clathrin-coated vesicle protein [Moniliophthora roreri MCA 2997] clathrin-coated vesicle protein [Moniliophthora roreri MCA 2997]	1e-58	-	-	-	-
GENE00380	GENE00380.1	hypothetical protein GALMADRAFT_240980 [Galerina marginata CBS 339.88] [Source:NCBI_NR 648166971]	-	-	-	gi|648166971|gb|KDR80635.1|	hypothetical protein GALMADRAFT_240980 [Galerina marginata CBS 339.88]	5e-15	-	-	-	-
GENE00381	GENE00381.1	-	-	-	-	-	-	-	-	-	-	-
GENE00382	GENE00382.1	-	-	-	-	-	-	-	-	-	-	-
GENE00383	GENE00383.1	-	-	-	-	-	-	-	-	-	-	-
GENE00384	GENE00384.1	Phosphatidylinositol transfer protein SFH5 [Source:UniProtKB/Swiss-Prot Q6C9R9]	sp|Q6C9R9|SFH5_YARLI	Phosphatidylinositol transfer protein SFH5 OS=Yarrowia lipolytica (strain CLIB 122 / E 150) GN=SFH5 PE=3 SV=1	1e-29	gi|630173427|ref|XP_007842876.1|	cral trio domain protein [Moniliophthora roreri MCA 2997] cral trio domain protein [Moniliophthora roreri MCA 2997]	3e-117	CRAL/TRIO domain(PF00650) [Source:Pfam]	-	-	-
GENE00384	GENE00384.2	Phosphatidylinositol transfer protein sfh5 [Source:UniProtKB/Swiss-Prot Q2UA18]	sp|Q2UA18|SFH5_ASPOR	Phosphatidylinositol transfer protein sfh5 OS=Aspergillus oryzae (strain ATCC 42149 / RIB 40) GN=sfh5 PE=3 SV=1	6e-29	gi|630173427|ref|XP_007842876.1|	cral trio domain protein [Moniliophthora roreri MCA 2997] cral trio domain protein [Moniliophthora roreri MCA 2997]	7e-116	CRAL/TRIO domain(PF00650) [Source:Pfam]	-	-	-
GENE00385	GENE00385.1	40S ribosomal protein S4 [Source:UniProtKB/Swiss-Prot O59950]	sp|O59950|RS4_YARLI	40S ribosomal protein S4 OS=Yarrowia lipolytica (strain CLIB 122 / E 150) GN=RPS4 PE=2 SV=1	2e-114	gi|170086746|ref|XP_001874596.1|	40S ribosomal protein S4 [Laccaria bicolor S238N-H82] predicted protein [Laccaria bicolor S238N-H82]	2e-132	Ribosomal family S4e(PF00900),S4 domain(PF01479),RS4NT (NUC023) domain(PF08071) [Source:Pfam]	GO:0003723;GO:0003735;GO:0005622;GO:0005840;GO:0006412	molecular_function;molecular_function;cellular_component;cellular_component;biological_process	RNA binding;structural constituent of ribosome;intracellular;ribosome;translation
GENE00386	GENE00386.1	translocation protein sec63 [Moniliophthora roreri MCA 2997] translocation protein sec63 [Moniliophthora roreri MCA 2997] [Source:NCBI_NR 630204342]	-	-	-	gi|630204342|ref|XP_007852867.1|	translocation protein sec63 [Moniliophthora roreri MCA 2997] translocation protein sec63 [Moniliophthora roreri MCA 2997]	4e-53	Sec63 Brl domain(PF02889) [Source:Pfam]	-	-	-
GENE00387	GENE00387.1	Translocation protein sec63 [Source:UniProtKB/Swiss-Prot Q9HGN7]	sp|Q9HGN7|SEC63_SCHPO	Translocation protein sec63 OS=Schizosaccharomyces pombe (strain 972 / ATCC 24843) GN=sec63 PE=1 SV=1	2e-35	gi|169865664|ref|XP_001839430.1|	translocation protein sec63 [Coprinopsis cinerea okayama7#130] translocation protein sec63 [Coprinopsis cinerea okayama7#130]	2e-55	DnaJ domain(PF00226) [Source:Pfam]	-	-	-
GENE00388	GENE00388.1	-	-	-	-	-	-	-	-	-	-	-
GENE00389	GENE00389.1	hypothetical protein BOTBODRAFT_177780 [Botryobasidium botryosum FD-172 SS1] [Source:NCBI_NR 646289668]	-	-	-	gi|646289668|gb|KDQ10896.1|	hypothetical protein BOTBODRAFT_177780 [Botryobasidium botryosum FD-172 SS1]	4e-12	-	-	-	-
GENE00390	GENE00390.1	TPR repeat-containing protein C19B12.01 [Source:UniProtKB/Swiss-Prot O36033]	sp|O36033|YLM1_SCHPO	TPR repeat-containing protein C19B12.01 OS=Schizosaccharomyces pombe (strain 972 / ATCC 24843) GN=SPAC19B12.01 PE=3 SV=2	6e-32	gi|630172800|ref|XP_007842670.1|	tetratricopeptide repeat domain 27 [Moniliophthora roreri MCA 2997] tetratricopeptide repeat domain 27 [Moniliophthora roreri MCA 2997]	4e-128	-	GO:0005515	molecular_function	protein binding
GENE00391	GENE00391.1	TPR repeat-containing protein C19B12.01 [Source:UniProtKB/Swiss-Prot O36033]	sp|O36033|YLM1_SCHPO	TPR repeat-containing protein C19B12.01 OS=Schizosaccharomyces pombe (strain 972 / ATCC 24843) GN=SPAC19B12.01 PE=3 SV=2	6e-33	gi|630172800|ref|XP_007842670.1|	tetratricopeptide repeat domain 27 [Moniliophthora roreri MCA 2997] tetratricopeptide repeat domain 27 [Moniliophthora roreri MCA 2997]	5e-84	-	-	-	-
GENE00392	GENE00392.1	tetratricopeptide repeat domain 27 [Moniliophthora roreri MCA 2997] tetratricopeptide repeat domain 27 [Moniliophthora roreri MCA 2997] [Source:NCBI_NR 630172800]	-	-	-	gi|630172800|ref|XP_007842670.1|	tetratricopeptide repeat domain 27 [Moniliophthora roreri MCA 2997] tetratricopeptide repeat domain 27 [Moniliophthora roreri MCA 2997]	8e-67	-	-	-	-
GENE00393	GENE00393.1	rna polymerase ii-associated protein [Moniliophthora roreri MCA 2997] rna polymerase ii-associated protein [Moniliophthora roreri MCA 2997] [Source:NCBI_NR 630173424]	-	-	-	gi|630173424|ref|XP_007842875.1|	rna polymerase ii-associated protein [Moniliophthora roreri MCA 2997] rna polymerase ii-associated protein [Moniliophthora roreri MCA 2997]	5e-23	-	-	-	-
GENE00394	GENE00394.1	RNA polymerase II-associated protein 1 homolog [Source:UniProtKB/Swiss-Prot Q9US06]	sp|Q9US06|PAF1_SCHPO	RNA polymerase II-associated protein 1 homolog OS=Schizosaccharomyces pombe (strain 972 / ATCC 24843) GN=SPAC664.03 PE=1 SV=2	2e-21	gi|630173424|ref|XP_007842875.1|	rna polymerase ii-associated protein [Moniliophthora roreri MCA 2997] rna polymerase ii-associated protein [Moniliophthora roreri MCA 2997]	6e-153	Paf1(PF03985) [Source:Pfam]	GO:0006368;GO:0016570;GO:0016593	biological_process;biological_process;cellular_component	transcription elongation from RNA polymerase II promoter;histone modification;Cdc73/Paf1 complex
GENE00395	GENE00395.1	tRNA (guanine-N(7)-)-methyltransferase non-catalytic subunit TRM82 {ECO:0000255|HAMAP-Rule:MF_03056} [Source:UniProtKB/Swiss-Prot P0CS53]	sp|P0CS53|TRM82_CRYNB	tRNA (guanine-N(7)-)-methyltransferase non-catalytic subunit TRM82 OS=Cryptococcus neoformans var. neoformans serotype D (strain B-3501A) GN=TRM82 PE=3 SV=1	2e-37	gi|630173421|ref|XP_007842874.1|	wd repeat-containing protein [Moniliophthora roreri MCA 2997] wd repeat-containing protein [Moniliophthora roreri MCA 2997]	3e-108	WD domain, G-beta repeat(PF00400) [Source:Pfam]	GO:0005515;GO:0036265	molecular_function;biological_process	protein binding;RNA (guanine-N7)-methylation
GENE00396	GENE00396.1	hypothetical protein GALMADRAFT_240994 [Galerina marginata CBS 339.88] [Source:NCBI_NR 648166977]	-	-	-	gi|648166977|gb|KDR80641.1|	hypothetical protein GALMADRAFT_240994 [Galerina marginata CBS 339.88]	1e-37	PB1 domain(PF00564) [Source:Pfam]	GO:0005515	molecular_function	protein binding
GENE00397	GENE00397.1	zz type zinc finger domain-containing protein [Moniliophthora roreri MCA 2997] zz type zinc finger domain-containing protein [Moniliophthora roreri MCA 2997] [Source:NCBI_NR 630173376]	-	-	-	gi|630173376|ref|XP_007842859.1|	zz type zinc finger domain-containing protein [Moniliophthora roreri MCA 2997] zz type zinc finger domain-containing protein [Moniliophthora roreri MCA 2997]	1e-162	Zinc finger, ZZ type(PF00569),Zinc finger, ZZ type(PF00569) [Source:Pfam]	GO:0008270	molecular_function	zinc ion binding
GENE00397	GENE00397.2	hypothetical protein GALMADRAFT_240994 [Galerina marginata CBS 339.88] [Source:NCBI_NR 648166977]	-	-	-	gi|648166977|gb|KDR80641.1|	hypothetical protein GALMADRAFT_240994 [Galerina marginata CBS 339.88]	3e-146	Zinc finger, ZZ type(PF00569),Zinc finger, ZZ type(PF00569) [Source:Pfam]	GO:0008270	molecular_function	zinc ion binding
GENE00397	GENE00397.3	zz type zinc finger domain-containing protein [Moniliophthora roreri MCA 2997] zz type zinc finger domain-containing protein [Moniliophthora roreri MCA 2997] [Source:NCBI_NR 630173376]	-	-	-	gi|630173376|ref|XP_007842859.1|	zz type zinc finger domain-containing protein [Moniliophthora roreri MCA 2997] zz type zinc finger domain-containing protein [Moniliophthora roreri MCA 2997]	6e-160	Zinc finger, ZZ type(PF00569),Zinc finger, ZZ type(PF00569) [Source:Pfam]	GO:0008270	molecular_function	zinc ion binding
GENE00398	GENE00398.1	PHD finger-like domain-containing protein 5B [Source:UniProtKB/Swiss-Prot Q0WMV8]	sp|Q0WMV8|PHF5B_ARATH	PHD finger-like domain-containing protein 5B OS=Arabidopsis thaliana GN=At1g07170 PE=2 SV=1	2e-61	gi|242206784|ref|XP_002469247.1|	predicted protein [Postia placenta Mad-698-R] hypothetical protein SCHCODRAFT_13866 [Schizophyllum commune H4-8] hypothetical protein SERLADRAFT_395141 [Serpula lacrymans var. lacrymans S7.9] PHF5-like protein [Dichomitus squalens LYAD-421 SS1] PHF5-like protein [Punctularia strigosozonata HHB-11173 SS5] hypothetical protein PHACADRAFT_213571 [Phanerochaete carnosa HHB-10118-sp] PHF5-like protein…	1e-72	PHF5-like protein(PF03660) [Source:Pfam]	-	-	-
GENE00399	GENE00399.1	Serine/threonine-protein kinase AFC3 [Source:UniProtKB/Swiss-Prot P51568]	sp|P51568|AFC3_ARATH	Serine/threonine-protein kinase AFC3 OS=Arabidopsis thaliana GN=AFC3 PE=2 SV=2	3e-26	gi|618805105|ref|XP_007305312.1|	kinase-like protein [Stereum hirsutum FP-91666 SS1] kinase-like protein [Stereum hirsutum FP-91666 SS1]	5e-101	Protein kinase domain(PF00069) [Source:Pfam]	GO:0004672;GO:0005524;GO:0006468	molecular_function;molecular_function;biological_process	protein kinase activity;ATP binding;protein phosphorylation
GENE00400	GENE00400.1	H(+)/Cl(-) exchange transporter 3 [Source:UniProtKB/Swiss-Prot Q9R279]	sp|Q9R279|CLCN3_CAVPO	H(+)/Cl(-) exchange transporter 3 OS=Cavia porcellus GN=CLCN3 PE=2 SV=1	2e-16	gi|630173612|ref|XP_007842934.1|	voltage-gated chloride [Moniliophthora roreri MCA 2997] voltage-gated chloride [Moniliophthora roreri MCA 2997]	1e-47	CBS domain(PF00571) [Source:Pfam]	-	-	-
GENE00401	GENE00401.1	H(+)/Cl(-) exchange transporter 4 [Source:UniProtKB/Swiss-Prot P51793]	sp|P51793|CLCN4_HUMAN	H(+)/Cl(-) exchange transporter 4 OS=Homo sapiens GN=CLCN4 PE=1 SV=2	3e-115	gi|648166925|gb|KDR80589.1|	hypothetical protein GALMADRAFT_240906 [Galerina marginata CBS 339.88]	0	Voltage gated chloride channel(PF00654) [Source:Pfam]	GO:0005216;GO:0055085;GO:0005247;GO:0006821;GO:0016020	molecular_function;biological_process;molecular_function;biological_process;cellular_component	ion channel activity;transmembrane transport;voltage-gated chloride channel activity;chloride transport;membrane
GENE00402	GENE00402.1	NADH dehydrogenase [ubiquinone] complex I, assembly factor 7 homolog [Source:UniProtKB/Swiss-Prot O14138]	sp|O14138|NDUF7_SCHPO	NADH dehydrogenase [ubiquinone] complex I, assembly factor 7 homolog OS=Schizosaccharomyces pombe (strain 972 / ATCC 24843) GN=SPAC25A8.03c PE=3 SV=2	2e-23	gi|630173600|ref|XP_007842930.1|	hypothetical protein Moror_17357 [Moniliophthora roreri MCA 2997] hypothetical protein Moror_17357 [Moniliophthora roreri MCA 2997]	0	Putative S-adenosyl-L-methionine-dependent methyltransferase(PF02636) [Source:Pfam]	-	-	-
GENE00403	GENE00403.1	hypothetical protein Moror_2178 [Moniliophthora roreri MCA 2997] hypothetical protein Moror_2178 [Moniliophthora roreri MCA 2997] [Source:NCBI_NR 630217205]	-	-	-	gi|630217205|ref|XP_007857043.1|	hypothetical protein Moror_2178 [Moniliophthora roreri MCA 2997] hypothetical protein Moror_2178 [Moniliophthora roreri MCA 2997]	2e-11	-	-	-	-
GENE00404	GENE00404.1	hypothetical protein Moror_2178 [Moniliophthora roreri MCA 2997] hypothetical protein Moror_2178 [Moniliophthora roreri MCA 2997] [Source:NCBI_NR 630217205]	-	-	-	gi|630217205|ref|XP_007857043.1|	hypothetical protein Moror_2178 [Moniliophthora roreri MCA 2997] hypothetical protein Moror_2178 [Moniliophthora roreri MCA 2997]	4e-14	-	-	-	-
GENE00405	GENE00405.1	-	-	-	-	-	-	-	-	-	-	-
GENE00406	GENE00406.1	-	-	-	-	-	-	-	-	-	-	-
GENE00407	GENE00407.1	High-affinity glucose transporter [Source:UniProtKB/Swiss-Prot P49374]	sp|P49374|HGT1_KLULA	High-affinity glucose transporter OS=Kluyveromyces lactis (strain ATCC 8585 / CBS 2359 / DSM 70799 / NBRC 1267 / NRRL Y-1140 / WM37) GN=HGT1 PE=3 SV=1	4e-19	gi|646305979|gb|KDQ27125.1|	hypothetical protein PLEOSDRAFT_1077846 [Pleurotus ostreatus PC15]	2e-77	Sugar (and other) transporter(PF00083) [Source:Pfam]	GO:0016021;GO:0022857;GO:0055085	cellular_component;molecular_function;biological_process	integral component of membrane;transmembrane transporter activity;transmembrane transport
GENE00408	GENE00408.1	-	-	-	-	-	-	-	-	-	-	-
GENE00408	GENE00408.2	-	-	-	-	-	-	-	-	-	-	-
GENE00409	GENE00409.1	-	-	-	-	-	-	-	-	-	-	-
GENE00410	GENE00410.1	-	-	-	-	-	-	-	-	-	-	-
GENE00411	GENE00411.1	-	-	-	-	-	-	-	-	-	-	-
GENE00412	GENE00412.1	-	-	-	-	-	-	-	-	-	-	-
GENE00413	GENE00413.1	hypothetical protein GLOTRDRAFT_134821 [Gloeophyllum trabeum ATCC 11539] hypothetical protein GLOTRDRAFT_134821 [Gloeophyllum trabeum ATCC 11539] [Source:NCBI_NR 630342501]	-	-	-	gi|630342501|ref|XP_007860551.1|	hypothetical protein GLOTRDRAFT_134821 [Gloeophyllum trabeum ATCC 11539] hypothetical protein GLOTRDRAFT_134821 [Gloeophyllum trabeum ATCC 11539]	2e-28	-	-	-	-
GENE00414	GENE00414.1	hypothetical protein GALMADRAFT_234908 [Galerina marginata CBS 339.88] [Source:NCBI_NR 648172198]	-	-	-	gi|648172198|gb|KDR85814.1|	hypothetical protein GALMADRAFT_234908 [Galerina marginata CBS 339.88]	1e-105	Dynein associated protein(PF12455) [Source:Pfam]	GO:0005869;GO:0010970;GO:0045502	cellular_component;biological_process;molecular_function	dynactin complex;transport along microtubule;dynein binding
GENE00415	GENE00415.1	hypothetical protein DACRYDRAFT_118713 [Dacryopinax sp. DJM-731 SS1] [Source:NCBI_NR 402218355]	-	-	-	gi|402218355|gb|EJT98432.1|	hypothetical protein DACRYDRAFT_118713 [Dacryopinax sp. DJM-731 SS1]	3e-20	Dynein associated protein(PF12455) [Source:Pfam]	-	-	-
GENE00416	GENE00416.1	-	-	-	-	-	-	-	-	-	-	-
GENE00416	GENE00416.2	-	-	-	-	-	-	-	-	-	-	-
GENE00417	GENE00417.1	Probable GTP cyclohydrolase-2 [Source:UniProtKB/Swiss-Prot Q9P7M9]	sp|Q9P7M9|RIB1_SCHPO	Probable GTP cyclohydrolase-2 OS=Schizosaccharomyces pombe (strain 972 / ATCC 24843) GN=rib1 PE=3 SV=1	3e-50	gi|646308358|gb|KDQ29502.1|	glycoside hydrolase family 17 protein [Pleurotus ostreatus PC15]	5e-175	GTP cyclohydrolase II(PF00925) [Source:Pfam]	GO:0005975	biological_process	carbohydrate metabolic process
GENE00418	GENE00418.1	gtp cyclohydrolase-2 [Moniliophthora roreri MCA 2997] gtp cyclohydrolase-2 [Moniliophthora roreri MCA 2997] [Source:NCBI_NR 630181940]	-	-	-	gi|630181940|ref|XP_007845638.1|	gtp cyclohydrolase-2 [Moniliophthora roreri MCA 2997] gtp cyclohydrolase-2 [Moniliophthora roreri MCA 2997]	5e-81	-	-	-	-
GENE00419	GENE00419.1	-	-	-	-	-	-	-	-	-	-	-
GENE00420	GENE00420.1	-	-	-	-	-	-	-	-	-	-	-
GENE00421	GENE00421.1	3-isopropylmalate dehydrogenase [Source:UniProtKB/Swiss-Prot O59930]	sp|O59930|LEU3_PHACH	3-isopropylmalate dehydrogenase OS=Phanerochaete chrysosporium GN=LEU2 PE=2 SV=1	6e-76	gi|169861624|ref|XP_001837446.1|	3-isopropylmalate dehydrogenase [Coprinopsis cinerea okayama7#130] 3-isopropylmalate dehydrogenase [Coprinopsis cinerea okayama7#130]	1e-109	Isocitrate/isopropylmalate dehydrogenase(PF00180) [Source:Pfam]	GO:0000287;GO:0016616;GO:0051287;GO:0055114	molecular_function;molecular_function;molecular_function;biological_process	magnesium ion binding;oxidoreductase activity, acting on the CH-OH group of donors, NAD or NADP as acceptor;NAD binding;oxidation-reduction process
GENE00422	GENE00422.1	3-isopropylmalate dehydrogenase [Source:UniProtKB/Swiss-Prot O59930]	sp|O59930|LEU3_PHACH	3-isopropylmalate dehydrogenase OS=Phanerochaete chrysosporium GN=LEU2 PE=2 SV=1	1e-56	gi|648170337|gb|KDR83967.1|	hypothetical protein GALMADRAFT_236517 [Galerina marginata CBS 339.88]	1e-66	Isocitrate/isopropylmalate dehydrogenase(PF00180) [Source:Pfam]	GO:0016616;GO:0055114;GO:0000287;GO:0051287	molecular_function;biological_process;molecular_function;molecular_function	oxidoreductase activity, acting on the CH-OH group of donors, NAD or NADP as acceptor;oxidation-reduction process;magnesium ion binding;NAD binding
GENE00423	GENE00423.1	20S-pre-rRNA D-site endonuclease nob1 [Source:UniProtKB/Swiss-Prot Q9UTK0]	sp|Q9UTK0|NOB1_SCHPO	20S-pre-rRNA D-site endonuclease nob1 OS=Schizosaccharomyces pombe (strain 972 / ATCC 24843) GN=nob1 PE=3 SV=1	8e-45	gi|630181925|ref|XP_007845633.1|	20s-pre-rrna d-site endonuclease nob1 [Moniliophthora roreri MCA 2997] 20s-pre-rrna d-site endonuclease nob1 [Moniliophthora roreri MCA 2997]	2e-150	Nin one binding (NOB1) Zn-ribbon like(PF08772) [Source:Pfam]	GO:0000469;GO:0004521;GO:0042274	biological_process;molecular_function;biological_process	cleavage involved in rRNA processing;endoribonuclease activity;ribosomal small subunit biogenesis
GENE00424	GENE00424.1	Actin-related protein 2/3 complex subunit 3 [Source:UniProtKB/Swiss-Prot Q9Y7J4]	sp|Q9Y7J4|ARPC3_SCHPO	Actin-related protein 2/3 complex subunit 3 OS=Schizosaccharomyces pombe (strain 972 / ATCC 24843) GN=arc3 PE=1 SV=1	9e-22	gi|630181922|ref|XP_007845632.1|	arp2 3 complex 21 kda subunit [Moniliophthora roreri MCA 2997] arp2 3 complex 21 kda subunit [Moniliophthora roreri MCA 2997]	4e-41	ARP2/3 complex ARPC3 (21 kDa) subunit(PF04062) [Source:Pfam]	GO:0005856;GO:0005885;GO:0030833;GO:0034314	cellular_component;cellular_component;biological_process;biological_process	cytoskeleton;Arp2/3 protein complex;regulation of actin filament polymerization;Arp2/3 complex-mediated actin nucleation
GENE00425	GENE00425.1	Calcium channel YVC1 {ECO:0000305} [Source:UniProtKB/Swiss-Prot Q5A2J7]	sp|Q5A2J7|YVC1_CANAL	Calcium channel YVC1 OS=Candida albicans (strain SC5314 / ATCC MYA-2876) GN=YVC1 PE=2 SV=1	1e-31	gi|630181919|ref|XP_007845631.1|	calcium activated cation channel [Moniliophthora roreri MCA 2997] calcium activated cation channel [Moniliophthora roreri MCA 2997]	4e-144	-	-	-	-
GENE00426	GENE00426.1	DNA replication complex GINS protein PSF2 [Source:UniProtKB/Swiss-Prot P0CQ30]	sp|P0CQ30|PSF2_CRYNJ	DNA replication complex GINS protein PSF2 OS=Cryptococcus neoformans var. neoformans serotype D (strain JEC21 / ATCC MYA-565) GN=PSF2 PE=3 SV=1	1e-45	gi|648170342|gb|KDR83972.1|	hypothetical protein GALMADRAFT_219801 [Galerina marginata CBS 339.88]	2e-84	GINS complex protein(PF05916) [Source:Pfam]	GO:0005634;GO:0006260	cellular_component;biological_process	nucleus;DNA replication
GENE00427	GENE00427.1	hypothetical protein Moror_10588 [Moniliophthora roreri MCA 2997] hypothetical protein Moror_10588 [Moniliophthora roreri MCA 2997] [Source:NCBI_NR 630192207]	-	-	-	gi|630192207|ref|XP_007848927.1|	hypothetical protein Moror_10588 [Moniliophthora roreri MCA 2997] hypothetical protein Moror_10588 [Moniliophthora roreri MCA 2997]	1e-13	-	-	-	-
GENE00428	GENE00428.1	Probable alpha-galactosidase B [Source:UniProtKB/Swiss-Prot A7XZT2]	sp|A7XZT2|AGALB_TALEM	Probable alpha-galactosidase B OS=Talaromyces emersonii PE=3 SV=1	4e-91	gi|646310998|gb|KDQ32140.1|	glycoside hydrolase family 27 protein [Pleurotus ostreatus PC15]	0	Alpha galactosidase A(PF16499) [Source:Pfam]	GO:0004553;GO:0005975;GO:0003824	molecular_function;biological_process;molecular_function	hydrolase activity, hydrolyzing O-glycosyl compounds;carbohydrate metabolic process;catalytic activity
GENE00428	GENE00428.2	Probable alpha-galactosidase B [Source:UniProtKB/Swiss-Prot A7XZT2]	sp|A7XZT2|AGALB_TALEM	Probable alpha-galactosidase B OS=Talaromyces emersonii PE=3 SV=1	3e-90	gi|646310998|gb|KDQ32140.1|	glycoside hydrolase family 27 protein [Pleurotus ostreatus PC15]	0	Alpha galactosidase A(PF16499) [Source:Pfam]	GO:0004553;GO:0005975;GO:0003824	molecular_function;biological_process;molecular_function	hydrolase activity, hydrolyzing O-glycosyl compounds;carbohydrate metabolic process;catalytic activity
GENE00429	GENE00429.1	-	-	-	-	-	-	-	-	-	-	-
GENE00430	GENE00430.1	-	-	-	-	-	-	-	-	-	-	-
GENE00431	GENE00431.1	-	-	-	-	-	-	-	-	-	-	-
GENE00432	GENE00432.1	-	-	-	-	-	-	-	-	-	-	-
GENE00433	GENE00433.1	hypothetical protein PLEOSDRAFT_1098163 [Pleurotus ostreatus PC15] [Source:NCBI_NR 646302149]	-	-	-	gi|646302149|gb|KDQ23299.1|	hypothetical protein PLEOSDRAFT_1098163 [Pleurotus ostreatus PC15]	1e-31	-	-	-	-
GENE00434	GENE00434.1	Ankyrin repeat domain-containing protein 50 [Source:UniProtKB/Swiss-Prot Q9ULJ7]	sp|Q9ULJ7|ANR50_HUMAN	Ankyrin repeat domain-containing protein 50 OS=Homo sapiens GN=ANKRD50 PE=1 SV=4	1e-25	gi|472243020|gb|EMR87690.1|	putative ankyrin repeat-containing protein [Botrytis cinerea BcDW1]	4e-94	Ankyrin repeats (3 copies)(PF12796),Ankyrin repeats (3 copies)(PF12796),Ankyrin repeats (many copies)(PF13637) [Source:Pfam]	GO:0005515	molecular_function	protein binding
GENE00435	GENE00435.1	hypothetical protein CC1G_02877 [Coprinopsis cinerea okayama7#130] hypothetical protein CC1G_02877 [Coprinopsis cinerea okayama7#130] [Source:NCBI_NR 299754932]	-	-	-	gi|299754932|ref|XP_001828296.2|	hypothetical protein CC1G_02877 [Coprinopsis cinerea okayama7#130] hypothetical protein CC1G_02877 [Coprinopsis cinerea okayama7#130]	8e-50	-	-	-	-
GENE00436	GENE00436.1	-	-	-	-	-	-	-	-	-	-	-
GENE00437	GENE00437.1	-	-	-	-	-	-	-	-	-	-	-
GENE00438	GENE00438.1	-	-	-	-	-	-	-	-	-	-	-
GENE00439	GENE00439.1	Putative transporter C83.11 [Source:UniProtKB/Swiss-Prot O94695]	sp|O94695|YG1B_SCHPO	Putative transporter C83.11 OS=Schizosaccharomyces pombe (strain 972 / ATCC 24843) GN=SPBC83.11 PE=1 SV=2	3e-36	gi|630173444|ref|XP_007842881.1|	glucose-6-phosphate phosphate translocator 1 [Moniliophthora roreri MCA 2997] glucose-6-phosphate phosphate translocator 1 [Moniliophthora roreri MCA 2997]	3e-67	Triose-phosphate Transporter family(PF03151) [Source:Pfam]	-	-	-
GENE00440	GENE00440.1	growth arrest-specific 2-like [Moniliophthora roreri MCA 2997] growth arrest-specific 2-like [Moniliophthora roreri MCA 2997] [Source:NCBI_NR 630174384]	-	-	-	gi|630174384|ref|XP_007843188.1|	growth arrest-specific 2-like [Moniliophthora roreri MCA 2997] growth arrest-specific 2-like [Moniliophthora roreri MCA 2997]	8e-20	-	-	-	-
GENE00441	GENE00441.1	Ribonucleoside-diphosphate reductase small chain [Source:UniProtKB/Swiss-Prot P36603]	sp|P36603|RIR2_SCHPO	Ribonucleoside-diphosphate reductase small chain OS=Schizosaccharomyces pombe (strain 972 / ATCC 24843) GN=suc22 PE=3 SV=2	1e-34	gi|737087392|ref|WP_035075818.1|	ribonucleoside-diphosphate reductase [Anditalea andensis] ribonucleoside-diphosphate reductase [Anditalea andensis]	5e-38	Ribonucleotide reductase, small chain(PF00268) [Source:Pfam]	GO:0016491;GO:0055114;GO:0009186	molecular_function;biological_process;biological_process	oxidoreductase activity;oxidation-reduction process;deoxyribonucleoside diphosphate metabolic process
GENE00442	GENE00442.1	-	-	-	-	-	-	-	-	-	-	-
GENE00443	GENE00443.1	-	-	-	-	-	-	-	-	-	-	-
GENE00444	GENE00444.1	-	-	-	-	-	-	-	-	-	-	-
GENE00445	GENE00445.1	hypothetical protein PIIN_06718 [Piriformospora indica DSM 11827] [Source:NCBI_NR 353240936]	-	-	-	gi|353240936|emb|CCA72780.1|	hypothetical protein PIIN_06718 [Piriformospora indica DSM 11827]	3e-43	-	-	-	-
GENE00446	GENE00446.1	Peptidyl-prolyl cis-trans isomerase-like 4 [Source:UniProtKB/Swiss-Prot Q2U256]	sp|Q2U256|PPIL4_ASPOR	Peptidyl-prolyl cis-trans isomerase-like 4 OS=Aspergillus oryzae (strain ATCC 42149 / RIB 40) GN=cyp6 PE=3 SV=1	1e-56	gi|648170608|gb|KDR84238.1|	hypothetical protein GALMADRAFT_55395 [Galerina marginata CBS 339.88]	3e-78	RNA recognition motif. (a.k.a. RRM, RBD, or RNP domain)(PF00076) [Source:Pfam]	GO:0003755;GO:0006457;GO:0000166;GO:0003676	molecular_function;biological_process;molecular_function;molecular_function	peptidyl-prolyl cis-trans isomerase activity;protein folding;nucleotide binding;nucleic acid binding
GENE00447	GENE00447.1	Peptidyl-prolyl cis-trans isomerase-like 4 [Source:UniProtKB/Swiss-Prot P0CP88]	sp|P0CP88|PPIL4_CRYNJ	Peptidyl-prolyl cis-trans isomerase-like 4 OS=Cryptococcus neoformans var. neoformans serotype D (strain JEC21 / ATCC MYA-565) GN=CYP6 PE=3 SV=1	2e-32	gi|646308592|gb|KDQ29736.1|	hypothetical protein PLEOSDRAFT_1040256 [Pleurotus ostreatus PC15]	6e-39	Cyclophilin type peptidyl-prolyl cis-trans isomerase/CLD(PF00160) [Source:Pfam]	GO:0000413;GO:0003755;GO:0006457	biological_process;molecular_function;biological_process	protein peptidyl-prolyl isomerization;peptidyl-prolyl cis-trans isomerase activity;protein folding
GENE00448	GENE00448.1	Delta(6)-protoilludene synthase [Source:UniProtKB/Swiss-Prot P0DL13]	sp|P0DL13|PRO1_ARMGA	Delta(6)-protoilludene synthase OS=Armillaria gallica GN=PRO1 PE=1 SV=1	4e-62	gi|597904314|ref|XP_007299456.1|	terpenoid synthase [Stereum hirsutum FP-91666 SS1] terpenoid synthase [Stereum hirsutum FP-91666 SS1]	2e-77	Terpene synthase family, metal binding domain(PF03936) [Source:Pfam]	GO:0000287;GO:0010333;GO:0016829	molecular_function;molecular_function;molecular_function	magnesium ion binding;terpene synthase activity;lyase activity
GENE00449	GENE00449.1	Peregrin [Source:UniProtKB/Swiss-Prot P55201]	sp|P55201|BRPF1_HUMAN	Peregrin OS=Homo sapiens GN=BRPF1 PE=1 SV=2	4e-113	gi|648167278|gb|KDR80942.1|	hypothetical protein GALMADRAFT_241500 [Galerina marginata CBS 339.88]	0	Bromodomain(PF00439),Enhancer of polycomb-like(PF10513),PHD-finger(PF13831),PHD-zinc-finger like domain(PF13832) [Source:Pfam]	GO:0005515;GO:0008270	molecular_function;molecular_function	protein binding;zinc ion binding
GENE00450	GENE00450.1	predicted protein [Fibroporia radiculosa] [Source:NCBI_NR 403414622]	-	-	-	gi|403414622|emb|CCM01322.1|	predicted protein [Fibroporia radiculosa]	1e-29	PWWP domain(PF00855) [Source:Pfam]	-	-	-
GENE00451	GENE00451.1	-	-	-	-	-	-	-	-	-	-	-
GENE00452	GENE00452.1	mitochondrial developmentally regulated MAPK-interacting protein [Lentinula edodes] [Source:NCBI_NR 109390058]	-	-	-	gi|109390058|gb|ABG33689.1|	mitochondrial developmentally regulated MAPK-interacting protein [Lentinula edodes]	6e-133	Ser-Thr-rich glycosyl-phosphatidyl-inositol-anchored membrane family(PF10342) [Source:Pfam]	-	-	-
GENE00453	GENE00453.1	-	-	-	-	-	-	-	-	-	-	-
GENE00454	GENE00454.1	Vacuolar protein sorting-associated protein 9a [Source:UniProtKB/Swiss-Prot O74396]	sp|O74396|VPS91_SCHPO	Vacuolar protein sorting-associated protein 9a OS=Schizosaccharomyces pombe (strain 972 / ATCC 24843) GN=vps901 PE=1 SV=3	9e-71	gi|630177596|ref|XP_007844230.1|	guanine nucleotide exchange factor vps9 [Moniliophthora roreri MCA 2997] guanine nucleotide exchange factor vps9 [Moniliophthora roreri MCA 2997]	0	Vacuolar sorting protein 9 (VPS9) domain(PF02204),CUE domain(PF02845) [Source:Pfam]	GO:0005515	molecular_function	protein binding
GENE00455	GENE00455.1	hypothetical protein MPER_09851 [Moniliophthora perniciosa FA553] hypothetical protein MPER_09851 [Moniliophthora perniciosa FA553] [Source:NCBI_NR 238585260]	-	-	-	gi|238585260|ref|XP_002390813.1|	hypothetical protein MPER_09851 [Moniliophthora perniciosa FA553] hypothetical protein MPER_09851 [Moniliophthora perniciosa FA553]	9e-65	Mif2/CENP-C like(PF11699) [Source:Pfam]	GO:0000776;GO:0019237;GO:0051382	cellular_component;molecular_function;biological_process	kinetochore;centromeric DNA binding;kinetochore assembly
GENE00456	GENE00456.1	Putative transcriptional regulatory protein YJL206C [Source:UniProtKB/Swiss-Prot P39529]	sp|P39529|YJU6_YEAST	Putative transcriptional regulatory protein YJL206C OS=Saccharomyces cerevisiae (strain ATCC 204508 / S288c) GN=YJL206C PE=2 SV=1	3e-16	gi|630207850|ref|XP_007854009.1|	hypothetical protein Moror_10953 [Moniliophthora roreri MCA 2997] hypothetical protein Moror_10953 [Moniliophthora roreri MCA 2997]	2e-157	Fungal specific transcription factor domain(PF04082) [Source:Pfam]	GO:0000981;GO:0005634;GO:0006355;GO:0008270;GO:0003677;GO:0006351	molecular_function;cellular_component;biological_process;molecular_function;molecular_function;biological_process	RNA polymerase II transcription factor activity, sequence-specific DNA binding;nucleus;regulation of transcription, DNA-templated;zinc ion binding;DNA binding;transcription, DNA-templated
GENE00457	GENE00457.1	-	-	-	-	-	-	-	-	-	-	-
GENE00458	GENE00458.1	hypothetical protein MPER_10726 [Moniliophthora perniciosa FA553] hypothetical protein MPER_10726 [Moniliophthora perniciosa FA553] [Source:NCBI_NR 238582856]	-	-	-	gi|238582856|ref|XP_002390061.1|	hypothetical protein MPER_10726 [Moniliophthora perniciosa FA553] hypothetical protein MPER_10726 [Moniliophthora perniciosa FA553]	8e-15	Cytochrome P450(PF00067) [Source:Pfam]	GO:0005506;GO:0016705;GO:0020037;GO:0055114	molecular_function;molecular_function;molecular_function;biological_process	iron ion binding;oxidoreductase activity, acting on paired donors, with incorporation or reduction of molecular oxygen;heme binding;oxidation-reduction process
GENE00459	GENE00459.1	-	-	-	-	-	-	-	-	-	-	-
GENE00459	GENE00459.2	-	-	-	-	-	-	-	-	-	-	-
GENE00460	GENE00460.1	-	-	-	-	-	-	-	-	-	-	-
GENE00461	GENE00461.1	-	-	-	-	-	-	-	-	-	-	-
GENE00462	GENE00462.1	Transcriptional regulator of yeast form adherence 3 [Source:UniProtKB/Swiss-Prot Q5A1M4]	sp|Q5A1M4|TRY3_CANAL	Transcriptional regulator of yeast form adherence 3 OS=Candida albicans (strain SC5314 / ATCC MYA-2876) GN=TRY3 PE=2 SV=1	3e-55	gi|630201740|ref|XP_007852014.1|	ring-14 protein [Moniliophthora roreri MCA 2997] ring-14 protein [Moniliophthora roreri MCA 2997]	4e-171	Zinc finger, C3HC4 type (RING finger)(PF00097),SPX domain(PF03105) [Source:Pfam]	GO:0046872;GO:0005515;GO:0008270	molecular_function;molecular_function;molecular_function	metal ion binding;protein binding;zinc ion binding
GENE00463	GENE00463.1	Demethylsterigmatocystin 6-O-methyltransferase [Source:UniProtKB/Swiss-Prot Q9P900]	sp|Q9P900|OMTB_ASPFL	Demethylsterigmatocystin 6-O-methyltransferase OS=Aspergillus flavus GN=omtB PE=3 SV=1	1e-20	gi|597904498|ref|XP_007299548.1|	S-adenosyl-L-methionine-dependent methyltransferase [Stereum hirsutum FP-91666 SS1] S-adenosyl-L-methionine-dependent methyltransferase [Stereum hirsutum FP-91666 SS1]	7e-54	O-methyltransferase(PF00891) [Source:Pfam]	GO:0008168;GO:0008171	molecular_function;molecular_function	methyltransferase activity;O-methyltransferase activity
GENE00464	GENE00464.1	hypothetical protein PLEOSDRAFT_1103769 [Pleurotus ostreatus PC15] [Source:NCBI_NR 646308610]	-	-	-	gi|646308610|gb|KDQ29754.1|	hypothetical protein PLEOSDRAFT_1103769 [Pleurotus ostreatus PC15]	1e-43	-	-	-	-
GENE00465	GENE00465.1	Deoxynucleoside triphosphate triphosphohydrolase SAMHD1 [Source:UniProtKB/Swiss-Prot Q0VCA5]	sp|Q0VCA5|SAMH1_BOVIN	Deoxynucleoside triphosphate triphosphohydrolase SAMHD1 OS=Bos taurus GN=SAMHD1 PE=2 SV=1	2e-60	gi|630217911|ref|XP_007857277.1|	sam domain and hd domain-containing protein 1 [Moniliophthora roreri MCA 2997] sam domain and hd domain-containing protein 1 [Moniliophthora roreri MCA 2997]	2e-120	HD domain(PF01966) [Source:Pfam]	-	-	-
GENE00466	GENE00466.1	transcriptional repressor ctcf-like [Moniliophthora roreri MCA 2997] transcriptional repressor ctcf-like [Moniliophthora roreri MCA 2997] [Source:NCBI_NR 630200787]	-	-	-	gi|630200787|ref|XP_007851701.1|	transcriptional repressor ctcf-like [Moniliophthora roreri MCA 2997] transcriptional repressor ctcf-like [Moniliophthora roreri MCA 2997]	4e-22	C2H2-type zinc-finger domain(PF13909),C2H2-type zinc-finger domain(PF13909) [Source:Pfam]	GO:0046872;GO:0003676	molecular_function;molecular_function	metal ion binding;nucleic acid binding
GENE00466	GENE00466.2	-	-	-	-	-	-	-	-	-	-	-
GENE00467	GENE00467.1	Endoglucanase-7 [Source:UniProtKB/Swiss-Prot Q7Z9M7]	sp|Q7Z9M7|GUN7_HYPJQ	Endoglucanase-7 OS=Hypocrea jecorina (strain QM6a) GN=cel61b PE=1 SV=3	4e-24	gi|302685393|ref|XP_003032377.1|	glycoside hydrolase family 61 protein [Schizophyllum commune H4-8] glycoside hydrolase family 61 protein [Schizophyllum commune H4-8]	1e-109	Glycosyl hydrolase family 61(PF03443) [Source:Pfam]	-	-	-
GENE00468	GENE00468.1	Putative glutathione-dependent formaldehyde-activating enzyme [Source:UniProtKB/Swiss-Prot E1VBT6]	sp|E1VBT6|GFAL_HALED	Putative glutathione-dependent formaldehyde-activating enzyme OS=Halomonas elongata (strain ATCC 33173 / DSM 2581 / NBRC 15536 / NCIMB 2198 / 1H9) GN=HELO_2322 PE=3 SV=1	1e-37	gi|648169530|gb|KDR83170.1|	hypothetical protein GALMADRAFT_239003 [Galerina marginata CBS 339.88]	2e-91	Glutathione-dependent formaldehyde-activating enzyme(PF04828) [Source:Pfam]	GO:0008152;GO:0016846	biological_process;molecular_function	metabolic process;carbon-sulfur lyase activity
GENE00469	GENE00469.1	hypothetical protein PLEOSDRAFT_1093926 [Pleurotus ostreatus PC15] [Source:NCBI_NR 646304040]	-	-	-	gi|646304040|gb|KDQ25187.1|	hypothetical protein PLEOSDRAFT_1093926 [Pleurotus ostreatus PC15]	2e-63	Isoprenylcysteine carboxyl methyltransferase (ICMT) family(PF04140) [Source:Pfam]	GO:0004671;GO:0006481;GO:0016021	molecular_function;biological_process;cellular_component	protein C-terminal S-isoprenylcysteine carboxyl O-methyltransferase activity;C-terminal protein methylation;integral component of membrane
GENE00470	GENE00470.1	Probable E3 ubiquitin protein ligase C167.07c [Source:UniProtKB/Swiss-Prot Q1K9C4]	sp|Q1K9C4|YFK7_SCHPO	Probable E3 ubiquitin protein ligase C167.07c OS=Schizosaccharomyces pombe (strain 972 / ATCC 24843) GN=SPAC167.07c PE=2 SV=1	3e-135	gi|648164257|gb|KDR77942.1|	hypothetical protein GALMADRAFT_244909 [Galerina marginata CBS 339.88]	0	HECT-domain (ubiquitin-transferase)(PF00632) [Source:Pfam]	GO:0004842	molecular_function	ubiquitin-protein transferase activity
GENE00471	GENE00471.1	hypothetical protein JAAARDRAFT_41256 [Jaapia argillacea MUCL 33604] [Source:NCBI_NR 646386118]	-	-	-	gi|646386118|gb|KDQ51194.1|	hypothetical protein JAAARDRAFT_41256 [Jaapia argillacea MUCL 33604]	2e-89	IQ motif profile.(PS50096) [Source:ProSite]	GO:0005515	molecular_function	protein binding
GENE00472	GENE00472.1	Hydroxymethylglutaryl-CoA synthase 1 [Source:UniProtKB/Swiss-Prot P54961]	sp|P54961|HMCS1_BLAGE	Hydroxymethylglutaryl-CoA synthase 1 OS=Blattella germanica GN=HMGCS-1 PE=2 SV=1	3e-11	gi|630177601|ref|XP_007844232.1|	hydroxymethylglutaryl- synthase [Moniliophthora roreri MCA 2997] hydroxymethylglutaryl- synthase [Moniliophthora roreri MCA 2997]	8e-33	Hydroxymethylglutaryl-coenzyme A synthase C terminal(PF08540) [Source:Pfam]	GO:0004421;GO:0008299;GO:0003824;GO:0008152	molecular_function;biological_process;molecular_function;biological_process	hydroxymethylglutaryl-CoA synthase activity;isoprenoid biosynthetic process;catalytic activity;metabolic process
GENE00473	GENE00473.1	-	-	-	-	-	-	-	-	-	-	-
GENE00474	GENE00474.1	Hydroxymethylglutaryl-CoA synthase A [Source:UniProtKB/Swiss-Prot P54872]	sp|P54872|HMCSA_DICDI	Hydroxymethylglutaryl-CoA synthase A OS=Dictyostelium discoideum GN=hgsA PE=1 SV=2	6e-47	gi|646305428|gb|KDQ26574.1|	hypothetical protein PLEOSDRAFT_1071633 [Pleurotus ostreatus PC15]	4e-65	Hydroxymethylglutaryl-coenzyme A synthase N terminal(PF01154) [Source:Pfam]	GO:0003824;GO:0008152;GO:0004421;GO:0008299	molecular_function;biological_process;molecular_function;biological_process	catalytic activity;metabolic process;hydroxymethylglutaryl-CoA synthase activity;isoprenoid biosynthetic process
GENE00475	GENE00475.1	-	-	-	-	-	-	-	-	-	-	-
GENE00476	GENE00476.1	transcriptional repressor ctcf-like [Moniliophthora roreri MCA 2997] transcriptional repressor ctcf-like [Moniliophthora roreri MCA 2997] [Source:NCBI_NR 630200787]	-	-	-	gi|630200787|ref|XP_007851701.1|	transcriptional repressor ctcf-like [Moniliophthora roreri MCA 2997] transcriptional repressor ctcf-like [Moniliophthora roreri MCA 2997]	8e-27	C2H2-type zinc-finger domain(PF13909) [Source:Pfam]	GO:0046872;GO:0003676	molecular_function;molecular_function	metal ion binding;nucleic acid binding
GENE00477	GENE00477.1	hypothetical protein GALMADRAFT_35279, partial [Galerina marginata CBS 339.88] [Source:NCBI_NR 648156256]	-	-	-	gi|648156256|gb|KDR70040.1|	hypothetical protein GALMADRAFT_35279, partial [Galerina marginata CBS 339.88]	1e-82	N-terminal domain of CBF1 interacting co-repressor CIR(PF10197) [Source:Pfam]	-	-	-
GENE00478	GENE00478.1	Uncharacterized transporter C1002.16c [Source:UniProtKB/Swiss-Prot Q9US44]	sp|Q9US44|YIZG_SCHPO	Uncharacterized transporter C1002.16c OS=Schizosaccharomyces pombe (strain 972 / ATCC 24843) GN=SPAC1002.16c PE=3 SV=1	6e-48	gi|449548297|gb|EMD39264.1|	hypothetical protein CERSUDRAFT_82011 [Ceriporiopsis subvermispora B]	1e-122	Major Facilitator Superfamily(PF07690) [Source:Pfam]	GO:0016021;GO:0055085	cellular_component;biological_process	integral component of membrane;transmembrane transport
GENE00479	GENE00479.1	hypothetical protein GALMADRAFT_1105708 [Galerina marginata CBS 339.88] [Source:NCBI_NR 648167106]	-	-	-	gi|648167106|gb|KDR80770.1|	hypothetical protein GALMADRAFT_1105708 [Galerina marginata CBS 339.88]	4e-15	-	-	-	-
GENE00480	GENE00480.1	Uncharacterized transporter C1683.12 [Source:UniProtKB/Swiss-Prot Q9P6J0]	sp|Q9P6J0|YHDC_SCHPO	Uncharacterized transporter C1683.12 OS=Schizosaccharomyces pombe (strain 972 / ATCC 24843) GN=SPBC1683.12 PE=3 SV=1	2e-16	gi|630199754|ref|XP_007851369.1|	high-affinity nicotinic acid transporter [Moniliophthora roreri MCA 2997] high-affinity nicotinic acid transporter [Moniliophthora roreri MCA 2997]	8e-87	-	-	-	-
GENE00481	GENE00481.1	regulation of carbohydrate metabolism-related protein [Moniliophthora roreri MCA 2997] regulation of carbohydrate metabolism-related protein [Moniliophthora roreri MCA 2997] [Source:NCBI_NR 630199751]	-	-	-	gi|630199751|ref|XP_007851368.1|	regulation of carbohydrate metabolism-related protein [Moniliophthora roreri MCA 2997] regulation of carbohydrate metabolism-related protein [Moniliophthora roreri MCA 2997]	8e-27	-	-	-	-
GENE00482	GENE00482.1	Uncharacterized protein C227.15 [Source:UniProtKB/Swiss-Prot Q9UTC4]	sp|Q9UTC4|YIDF_SCHPO	Uncharacterized protein C227.15 OS=Schizosaccharomyces pombe (strain 972 / ATCC 24843) GN=SPAC227.15 PE=4 SV=1	1e-29	gi|630199751|ref|XP_007851368.1|	regulation of carbohydrate metabolism-related protein [Moniliophthora roreri MCA 2997] regulation of carbohydrate metabolism-related protein [Moniliophthora roreri MCA 2997]	2e-177	Fungal protein of unknown function (DUF1752)(PF08550) [Source:Pfam]	-	-	-
GENE00483	GENE00483.1	-	-	-	-	-	-	-	-	-	-	-
GENE00484	GENE00484.1	Pumilio homology domain family member 6 [Source:UniProtKB/Swiss-Prot Q9UU76]	sp|Q9UU76|PUF6_SCHPO	Pumilio homology domain family member 6 OS=Schizosaccharomyces pombe (strain 972 / ATCC 24843) GN=puf6 PE=1 SV=1	1e-66	gi|630186250|ref|XP_007847017.1|	puf family rna-binding protein [Moniliophthora roreri MCA 2997] puf family rna-binding protein [Moniliophthora roreri MCA 2997]	0	CPL (NUC119) domain(PF08144) [Source:Pfam]	GO:0005488;GO:0003723	molecular_function;molecular_function	binding;RNA binding
GENE00485	GENE00485.1	-	-	-	-	-	-	-	-	-	-	-
GENE00485	GENE00485.2	-	-	-	-	-	-	-	-	-	-	-
GENE00485	GENE00485.3	-	-	-	-	-	-	-	-	-	-	-
GENE00486	GENE00486.1	hypothetical protein GALMADRAFT_71069 [Galerina marginata CBS 339.88] [Source:NCBI_NR 648160597]	-	-	-	gi|648160597|gb|KDR74312.1|	hypothetical protein GALMADRAFT_71069 [Galerina marginata CBS 339.88]	2e-47	Methyltransferase domain(PF13489) [Source:Pfam]	-	-	-
GENE00487	GENE00487.1	Uncharacterized CDP-alcohol phosphatidyltransferase class-I family protein C22A12.08c [Source:UniProtKB/Swiss-Prot O13899]	sp|O13899|YF38_SCHPO	Uncharacterized CDP-alcohol phosphatidyltransferase class-I family protein C22A12.08c OS=Schizosaccharomyces pombe (strain 972 / ATCC 24843) GN=SPAC22A12.08c PE=3 SV=1	2e-46	gi|630199736|ref|XP_007851363.1|	phosphatidyl synthase [Moniliophthora roreri MCA 2997] phosphatidyl synthase [Moniliophthora roreri MCA 2997]	1e-115	CDP-alcohol phosphatidyltransferase(PF01066) [Source:Pfam]	GO:0008654;GO:0016020;GO:0016780	biological_process;cellular_component;molecular_function	phospholipid biosynthetic process;membrane;phosphotransferase activity, for other substituted phosphate groups
GENE00488	GENE00488.1	hypothetical protein Moror_16258 [Moniliophthora roreri MCA 2997] hypothetical protein Moror_16258 [Moniliophthora roreri MCA 2997] [Source:NCBI_NR 630199733]	-	-	-	gi|630199733|ref|XP_007851362.1|	hypothetical protein Moror_16258 [Moniliophthora roreri MCA 2997] hypothetical protein Moror_16258 [Moniliophthora roreri MCA 2997]	6e-155	Pericentrin-AKAP-450 domain of centrosomal targeting protein(PF10495) [Source:Pfam]	-	-	-
GENE00489	GENE00489.1	predicted protein [Fibroporia radiculosa] [Source:NCBI_NR 403415979]	-	-	-	gi|403415979|emb|CCM02679.1|	predicted protein [Fibroporia radiculosa]	1e-84	-	-	-	-
GENE00489	GENE00489.2	predicted protein [Fibroporia radiculosa] [Source:NCBI_NR 403415979]	-	-	-	gi|403415979|emb|CCM02679.1|	predicted protein [Fibroporia radiculosa]	1e-81	-	-	-	-
GENE00490	GENE00490.1	-	-	-	-	-	-	-	-	-	-	-
GENE00491	GENE00491.1	hypothetical protein GALMADRAFT_241215 [Galerina marginata CBS 339.88] [Source:NCBI_NR 648167115]	-	-	-	gi|648167115|gb|KDR80779.1|	hypothetical protein GALMADRAFT_241215 [Galerina marginata CBS 339.88]	5e-173	-	-	-	-
GENE00492	GENE00492.1	Probable nucleolar complex protein 14 [Source:UniProtKB/Swiss-Prot O43051]	sp|O43051|NOP14_SCHPO	Probable nucleolar complex protein 14 OS=Schizosaccharomyces pombe (strain 972 / ATCC 24843) GN=nop14 PE=1 SV=1	3e-52	gi|568442731|ref|XP_006456712.1|	hypothetical protein AGABI2DRAFT_228781 [Agaricus bisporus var. bisporus H97] hypothetical protein AGABI2DRAFT_228781 [Agaricus bisporus var. bisporus H97]	4e-114	Nop14-like family(PF04147) [Source:Pfam]	GO:0032040	cellular_component	small-subunit processome
GENE00493	GENE00493.1	Probable nucleolar complex protein 14 [Source:UniProtKB/Swiss-Prot O43051]	sp|O43051|NOP14_SCHPO	Probable nucleolar complex protein 14 OS=Schizosaccharomyces pombe (strain 972 / ATCC 24843) GN=nop14 PE=1 SV=1	2e-53	gi|630199618|ref|XP_007851317.1|	nucleolar protein 14 [Moniliophthora roreri MCA 2997] nucleolar protein 14 [Moniliophthora roreri MCA 2997]	0	Nop14-like family(PF04147) [Source:Pfam]	GO:0032040	cellular_component	small-subunit processome
GENE00494	GENE00494.1	lea domain-containing protein [Moniliophthora roreri MCA 2997] lea domain-containing protein [Moniliophthora roreri MCA 2997] [Source:NCBI_NR 630204467]	-	-	-	gi|630204467|ref|XP_007852907.1|	lea domain-containing protein [Moniliophthora roreri MCA 2997] lea domain-containing protein [Moniliophthora roreri MCA 2997]	4e-108	-	-	-	-
GENE00495	GENE00495.1	Vesicle transport v-SNARE 13 [Source:UniProtKB/Swiss-Prot Q9LVP9]	sp|Q9LVP9|VTI13_ARATH	Vesicle transport v-SNARE 13 OS=Arabidopsis thaliana GN=VTI13 PE=2 SV=1	3e-23	gi|630197273|ref|XP_007850561.1|	vesicle transport v-snare protein vti1 [Moniliophthora roreri MCA 2997] vesicle transport v-snare protein vti1 [Moniliophthora roreri MCA 2997]	7e-87	Vesicle transport v-SNARE protein N-terminus(PF05008),Snare region anchored in the vesicle membrane C-terminus(PF12352) [Source:Pfam]	GO:0006886;GO:0016020;GO:0005515;GO:0016192	biological_process;cellular_component;molecular_function;biological_process	intracellular protein transport;membrane;protein binding;vesicle-mediated transport
GENE00496	GENE00496.1	hypothetical protein SCHCODRAFT_108367 [Schizophyllum commune H4-8] hypothetical protein SCHCODRAFT_108367, partial [Schizophyllum commune H4-8] [Source:NCBI_NR 302687570]	-	-	-	gi|302687570|ref|XP_003033465.1|	hypothetical protein SCHCODRAFT_108367 [Schizophyllum commune H4-8] hypothetical protein SCHCODRAFT_108367, partial [Schizophyllum commune H4-8]	2e-56	RING-type zinc-finger(PF13445) [Source:Pfam]	GO:0005515;GO:0008270	molecular_function;molecular_function	protein binding;zinc ion binding
GENE00497	GENE00497.1	60S ribosomal protein L11 [Source:UniProtKB/Swiss-Prot Q6FTK4]	sp|Q6FTK4|RL11_CANGA	60S ribosomal protein L11 OS=Candida glabrata (strain ATCC 2001 / CBS 138 / JCM 3761 / NBRC 0622 / NRRL Y-65) GN=RPL11 PE=3 SV=1	2e-96	gi|403414657|emb|CCM01357.1|	predicted protein [Fibroporia radiculosa]	4e-107	Ribosomal protein L5(PF00281),ribosomal L5P family C-terminus(PF00673) [Source:Pfam]	GO:0003735;GO:0005622;GO:0005840;GO:0006412	molecular_function;cellular_component;cellular_component;biological_process	structural constituent of ribosome;intracellular;ribosome;translation
GENE00498	GENE00498.1	hypothetical protein HETIRDRAFT_389067 [Heterobasidion irregulare TC 32-1] hypothetical protein HETIRDRAFT_389067 [Heterobasidion irregulare TC 32-1] [Source:NCBI_NR 695570856]	-	-	-	gi|695570856|ref|XP_009550994.1|	hypothetical protein HETIRDRAFT_389067 [Heterobasidion irregulare TC 32-1] hypothetical protein HETIRDRAFT_389067 [Heterobasidion irregulare TC 32-1]	4e-27	-	-	-	-
GENE00498	GENE00498.2	hypothetical protein SERLADRAFT_403532 [Serpula lacrymans var. lacrymans S7.9] hypothetical protein SERLADRAFT_403532 [Serpula lacrymans var. lacrymans S7.9] [Source:NCBI_NR 597940119]	-	-	-	gi|597940119|ref|XP_007324403.1|	hypothetical protein SERLADRAFT_403532 [Serpula lacrymans var. lacrymans S7.9] hypothetical protein SERLADRAFT_403532 [Serpula lacrymans var. lacrymans S7.9]	2e-23	-	-	-	-
GENE00499	GENE00499.1	-	-	-	-	-	-	-	-	-	-	-
GENE00500	GENE00500.1	hypothetical protein Moror_16248 [Moniliophthora roreri MCA 2997] hypothetical protein Moror_16248 [Moniliophthora roreri MCA 2997] [Source:NCBI_NR 630199704]	-	-	-	gi|630199704|ref|XP_007851352.1|	hypothetical protein Moror_16248 [Moniliophthora roreri MCA 2997] hypothetical protein Moror_16248 [Moniliophthora roreri MCA 2997]	1e-55	-	-	-	-
GENE00501	GENE00501.1	-	-	-	-	-	-	-	-	-	-	-
GENE00502	GENE00502.1	hypothetical protein Moror_5382 [Moniliophthora roreri MCA 2997] hypothetical protein Moror_5382 [Moniliophthora roreri MCA 2997] [Source:NCBI_NR 630218062]	-	-	-	gi|630218062|ref|XP_007857325.1|	hypothetical protein Moror_5382 [Moniliophthora roreri MCA 2997] hypothetical protein Moror_5382 [Moniliophthora roreri MCA 2997]	7e-18	-	-	-	-
GENE00503	GENE00503.1	hypothetical protein Moror_14195 [Moniliophthora roreri MCA 2997] hypothetical protein Moror_14195 [Moniliophthora roreri MCA 2997] [Source:NCBI_NR 630182803]	-	-	-	gi|630182803|ref|XP_007845911.1|	hypothetical protein Moror_14195 [Moniliophthora roreri MCA 2997] hypothetical protein Moror_14195 [Moniliophthora roreri MCA 2997]	0	F-box-like(PF12937) [Source:Pfam]	GO:0005515	molecular_function	protein binding
GENE00504	GENE00504.1	NmrA family protein [Aspergillus kawachii IFO 4308] [Source:NCBI_NR 358367724]	-	-	-	gi|358367724|dbj|GAA84342.1|	NmrA family protein [Aspergillus kawachii IFO 4308]	6e-153	NmrA-like family(PF05368) [Source:Pfam]	-	-	-
GENE00505	GENE00505.1	ICS [Lentinula edodes] [Source:NCBI_NR 77158003]	-	-	-	gi|77158003|gb|ABA62019.1|	ICS [Lentinula edodes]	6e-39	-	-	-	-
GENE00506	GENE00506.1	Elongation factor 1-alpha [Source:UniProtKB/Swiss-Prot O42820]	sp|O42820|EF1A_SCHCO	Elongation factor 1-alpha OS=Schizophyllum commune GN=TEF1 PE=3 SV=1	9e-119	gi|599093354|ref|XP_007378612.1|	translation elongation factor 1a [Punctularia strigosozonata HHB-11173 SS5] translation elongation factor 1a [Punctularia strigosozonata HHB-11173 SS5]	1e-118	Elongation factor Tu GTP binding domain(PF00009) [Source:Pfam]	-	-	-
GENE00507	GENE00507.1	Elongation factor 1-alpha [Source:UniProtKB/Swiss-Prot Q09069]	sp|Q09069|EF1A_SORMA	Elongation factor 1-alpha OS=Sordaria macrospora GN=TEF PE=3 SV=1	9e-18	gi|528246731|gb|EPY32956.1|	elongation factor 1-alpha [Angomonas deanei]	3e-24	-	-	-	-
GENE00508	GENE00508.1	Forkhead box protein E1 [Source:UniProtKB/Swiss-Prot Q8R2I0]	sp|Q8R2I0|FOXE1_MOUSE	Forkhead box protein E1 OS=Mus musculus GN=Foxe1 PE=1 SV=2	4e-19	gi|630355873|ref|XP_007867237.1|	winged helix DNA-binding domain-containing protein, partial [Gloeophyllum trabeum ATCC 11539] winged helix DNA-binding domain-containing protein, partial [Gloeophyllum trabeum ATCC 11539]	4e-29	Forkhead domain(PF00250) [Source:Pfam]	GO:0003700;GO:0006355;GO:0043565	molecular_function;biological_process;molecular_function	transcription factor activity, sequence-specific DNA binding;regulation of transcription, DNA-templated;sequence-specific DNA binding
GENE00509	GENE00509.1	Uncharacterized transcriptional regulatory protein C27B12.11c [Source:UniProtKB/Swiss-Prot O13658]	sp|O13658|YBCB_SCHPO	Uncharacterized transcriptional regulatory protein C27B12.11c OS=Schizosaccharomyces pombe (strain 972 / ATCC 24843) GN=pi067 PE=1 SV=1	5e-13	gi|170094868|ref|XP_001878655.1|	predicted protein [Laccaria bicolor S238N-H82] predicted protein [Laccaria bicolor S238N-H82]	5e-37	Fungal Zn(2)-Cys(6) binuclear cluster domain(PF00172) [Source:Pfam]	GO:0000981;GO:0005634;GO:0006355;GO:0008270	molecular_function;cellular_component;biological_process;molecular_function	RNA polymerase II transcription factor activity, sequence-specific DNA binding;nucleus;regulation of transcription, DNA-templated;zinc ion binding
GENE00510	GENE00510.1	hypothetical protein MPER_08566 [Moniliophthora perniciosa FA553] hypothetical protein MPER_08566 [Moniliophthora perniciosa FA553] [Source:NCBI_NR 238589137]	-	-	-	gi|238589137|ref|XP_002391932.1|	hypothetical protein MPER_08566 [Moniliophthora perniciosa FA553] hypothetical protein MPER_08566 [Moniliophthora perniciosa FA553]	3e-22	-	GO:0004842	molecular_function	ubiquitin-protein transferase activity
GENE00511	GENE00511.1	Benzoate 4-monooxygenase [Source:UniProtKB/Swiss-Prot P17549]	sp|P17549|CP53_ASPNG	Benzoate 4-monooxygenase OS=Aspergillus niger GN=bphA PE=1 SV=1	4e-34	gi|630191939|ref|XP_007848839.1|	cytochrome p450 [Moniliophthora roreri MCA 2997] cytochrome p450 [Moniliophthora roreri MCA 2997]	0	Cytochrome P450(PF00067) [Source:Pfam]	GO:0005506;GO:0016705;GO:0020037;GO:0055114	molecular_function;molecular_function;molecular_function;biological_process	iron ion binding;oxidoreductase activity, acting on paired donors, with incorporation or reduction of molecular oxygen;heme binding;oxidation-reduction process
GENE00512	GENE00512.1	hypothetical protein HETIRDRAFT_106581 [Heterobasidion irregulare TC 32-1] hypothetical protein HETIRDRAFT_106581 [Heterobasidion irregulare TC 32-1] [Source:NCBI_NR 695575802]	-	-	-	gi|695575802|ref|XP_009552176.1|	hypothetical protein HETIRDRAFT_106581 [Heterobasidion irregulare TC 32-1] hypothetical protein HETIRDRAFT_106581 [Heterobasidion irregulare TC 32-1]	0	-	-	-	-
GENE00513	GENE00513.1	Noranthrone monooxygenase [Source:UniProtKB/Swiss-Prot B8NI03]	sp|B8NI03|HYPC_ASPFN	Noranthrone monooxygenase OS=Aspergillus flavus (strain ATCC 200026 / FGSC A1120 / NRRL 3357 / JCM 12722 / SRRC 167) GN=hypC PE=1 SV=1	3e-12	gi|119500678|ref|XP_001267096.1|	hypothetical protein NFIA_106880 [Neosartorya fischeri NRRL 181] conserved hypothetical protein [Neosartorya fischeri NRRL 181]	2e-23	Domain of unknown function (DUF1772)(PF08592) [Source:Pfam]	-	-	-
GENE00514	GENE00514.1	-	-	-	-	-	-	-	-	-	-	-
GENE00515	GENE00515.1	Probable glycosidase C21B10.07 [Source:UniProtKB/Swiss-Prot Q9USW3]	sp|Q9USW3|YHZ7_SCHPO	Probable glycosidase C21B10.07 OS=Schizosaccharomyces pombe (strain 972 / ATCC 24843) GN=SPBC21B10.07 PE=3 SV=1	1e-55	gi|568443243|ref|XP_006456883.1|	hypothetical protein AGABI2DRAFT_212066 [Agaricus bisporus var. bisporus H97] hypothetical protein AGABI2DRAFT_212066 [Agaricus bisporus var. bisporus H97]	2e-130	Glycosyl hydrolases family 16 (GH16) domain profile.(PS51762) [Source:ProSite]	GO:0004553;GO:0005975	molecular_function;biological_process	hydrolase activity, hydrolyzing O-glycosyl compounds;carbohydrate metabolic process
GENE00515	GENE00515.2	Probable glycosidase C21B10.07 [Source:UniProtKB/Swiss-Prot Q9USW3]	sp|Q9USW3|YHZ7_SCHPO	Probable glycosidase C21B10.07 OS=Schizosaccharomyces pombe (strain 972 / ATCC 24843) GN=SPBC21B10.07 PE=3 SV=1	2e-55	gi|568443243|ref|XP_006456883.1|	hypothetical protein AGABI2DRAFT_212066 [Agaricus bisporus var. bisporus H97] hypothetical protein AGABI2DRAFT_212066 [Agaricus bisporus var. bisporus H97]	3e-130	Glycosyl hydrolases family 16 (GH16) domain profile.(PS51762) [Source:ProSite]	GO:0004553;GO:0005975	molecular_function;biological_process	hydrolase activity, hydrolyzing O-glycosyl compounds;carbohydrate metabolic process
GENE00515	GENE00515.3	Probable glycosidase C21B10.07 [Source:UniProtKB/Swiss-Prot Q9USW3]	sp|Q9USW3|YHZ7_SCHPO	Probable glycosidase C21B10.07 OS=Schizosaccharomyces pombe (strain 972 / ATCC 24843) GN=SPBC21B10.07 PE=3 SV=1	7e-56	gi|597977233|ref|XP_007328860.1|	hypothetical protein AGABI1DRAFT_38657 [Agaricus bisporus var. burnettii JB137-S8] hypothetical protein AGABI1DRAFT_38657 [Agaricus bisporus var. burnettii JB137-S8]	6e-130	Glycosyl hydrolases family 16 (GH16) domain profile.(PS51762) [Source:ProSite]	GO:0004553;GO:0005975	molecular_function;biological_process	hydrolase activity, hydrolyzing O-glycosyl compounds;carbohydrate metabolic process
GENE00516	GENE00516.1	Probable glutamine amidotransferase DUG3 [Source:UniProtKB/Swiss-Prot P53871]	sp|P53871|DUG3_YEAST	Probable glutamine amidotransferase DUG3 OS=Saccharomyces cerevisiae (strain ATCC 204508 / S288c) GN=DUG3 PE=1 SV=1	3e-16	gi|695570100|ref|XP_009550806.1|	hypothetical protein HETIRDRAFT_441740 [Heterobasidion irregulare TC 32-1] hypothetical protein HETIRDRAFT_441740 [Heterobasidion irregulare TC 32-1]	4e-78	Glutamine amidotransferase type 2 domain profile.(PS51278) [Source:ProSite]	-	-	-
GENE00517	GENE00517.1	hypothetical protein STEHIDRAFT_162983 [Stereum hirsutum FP-91666 SS1] hypothetical protein STEHIDRAFT_162983 [Stereum hirsutum FP-91666 SS1] [Source:NCBI_NR 618816250]	-	-	-	gi|618816250|ref|XP_007310715.1|	hypothetical protein STEHIDRAFT_162983 [Stereum hirsutum FP-91666 SS1] hypothetical protein STEHIDRAFT_162983 [Stereum hirsutum FP-91666 SS1]	4e-39	-	-	-	-
GENE00518	GENE00518.1	predicted protein [Laccaria bicolor S238N-H82] predicted protein [Laccaria bicolor S238N-H82] [Source:NCBI_NR 170112541]	-	-	-	gi|170112541|ref|XP_001887472.1|	predicted protein [Laccaria bicolor S238N-H82] predicted protein [Laccaria bicolor S238N-H82]	2e-97	Eukaryotic cytochrome b561(PF03188),Cytochrome domain of cellobiose dehydrogenase(PF16010) [Source:Pfam]	GO:0016021	cellular_component	integral component of membrane
GENE00519	GENE00519.1	-	-	-	-	-	-	-	-	-	-	-
GENE00520	GENE00520.1	-	-	-	-	-	-	-	-	-	-	-
GENE00521	GENE00521.1	terpenoid synthase [Coniophora puteana RWD-64-598 SS2] terpenoid synthase [Coniophora puteana RWD-64-598 SS2] [Source:NCBI_NR 628847887]	-	-	-	gi|628847887|ref|XP_007772404.1|	terpenoid synthase [Coniophora puteana RWD-64-598 SS2] terpenoid synthase [Coniophora puteana RWD-64-598 SS2]	1e-18	-	-	-	-
GENE00522	GENE00522.1	Uncharacterized protein C17G6.02c [Source:UniProtKB/Swiss-Prot O13780]	sp|O13780|YEO2_SCHPO	Uncharacterized protein C17G6.02c OS=Schizosaccharomyces pombe (strain 972 / ATCC 24843) GN=SPAC17G6.02c PE=4 SV=1	4e-14	gi|646393893|gb|KDQ58307.1|	hypothetical protein JAAARDRAFT_128618 [Jaapia argillacea MUCL 33604]	2e-59	RTA1 like protein(PF04479) [Source:Pfam]	GO:0006950;GO:0016021	biological_process;cellular_component	response to stress;integral component of membrane
GENE00523	GENE00523.1	peroxiredoxin q [Moniliophthora roreri MCA 2997] peroxiredoxin q [Moniliophthora roreri MCA 2997] [Source:NCBI_NR 630212914]	-	-	-	gi|630212914|ref|XP_007855654.1|	peroxiredoxin q [Moniliophthora roreri MCA 2997] peroxiredoxin q [Moniliophthora roreri MCA 2997]	6e-79	-	-	-	-
GENE00523	GENE00523.2	peroxiredoxin q [Moniliophthora roreri MCA 2997] peroxiredoxin q [Moniliophthora roreri MCA 2997] [Source:NCBI_NR 630212914]	-	-	-	gi|630212914|ref|XP_007855654.1|	peroxiredoxin q [Moniliophthora roreri MCA 2997] peroxiredoxin q [Moniliophthora roreri MCA 2997]	2e-79	-	-	-	-
GENE00524	GENE00524.1	hypothetical protein GLOTRDRAFT_127317 [Gloeophyllum trabeum ATCC 11539] hypothetical protein GLOTRDRAFT_127317 [Gloeophyllum trabeum ATCC 11539] [Source:NCBI_NR 630349631]	-	-	-	gi|630349631|ref|XP_007864116.1|	hypothetical protein GLOTRDRAFT_127317 [Gloeophyllum trabeum ATCC 11539] hypothetical protein GLOTRDRAFT_127317 [Gloeophyllum trabeum ATCC 11539]	1e-44	SWIM zinc finger(PF04434) [Source:Pfam]	GO:0008270	molecular_function	zinc ion binding
GENE00525	GENE00525.1	Cytoplasmic alpha-amylase [Source:UniProtKB/Swiss-Prot P26613]	sp|P26613|AMY2_SALTY	Cytoplasmic alpha-amylase OS=Salmonella typhimurium (strain LT2 / SGSC1412 / ATCC 700720) GN=amyA PE=3 SV=3	9e-22	gi|630189678|ref|XP_007848112.1|	glucan -alpha-maltohexaosidase precursor [Moniliophthora roreri MCA 2997] glucan -alpha-maltohexaosidase precursor [Moniliophthora roreri MCA 2997]	2e-51	Domain of unknown function (DUF1939)(PF09154) [Source:Pfam]	GO:0004553;GO:0003824	molecular_function;molecular_function	hydrolase activity, hydrolyzing O-glycosyl compounds;catalytic activity
GENE00526	GENE00526.1	Uncharacterized membrane protein C24H6.13 [Source:UniProtKB/Swiss-Prot Q09766]	sp|Q09766|YA7D_SCHPO	Uncharacterized membrane protein C24H6.13 OS=Schizosaccharomyces pombe (strain 972 / ATCC 24843) GN=SPAC24H6.13 PE=1 SV=1	9e-65	gi|630172803|ref|XP_007842671.1|	duf221 family protein [Moniliophthora roreri MCA 2997] duf221 family protein [Moniliophthora roreri MCA 2997]	0	Calcium-dependent channel, 7TM region, putative phosphate(PF02714),Late exocytosis, associated with Golgi transport(PF13967),Cytosolic domain of 10TM putative phosphate transporter(PF14703) [Source:Pfam]	GO:0016020	cellular_component	membrane
GENE00527	GENE00527.1	duf221 family protein [Moniliophthora roreri MCA 2997] duf221 family protein [Moniliophthora roreri MCA 2997] [Source:NCBI_NR 630172803]	-	-	-	gi|630172803|ref|XP_007842671.1|	duf221 family protein [Moniliophthora roreri MCA 2997] duf221 family protein [Moniliophthora roreri MCA 2997]	6e-18	-	-	-	-
GENE00528	GENE00528.1	Probable magnesium transporter NIPA3 [Source:UniProtKB/Swiss-Prot Q9LNK7]	sp|Q9LNK7|NIPA3_ARATH	Probable magnesium transporter NIPA3 OS=Arabidopsis thaliana GN=At1g34470 PE=2 SV=1	2e-72	gi|630189696|ref|XP_007848117.1|	duf803 domain membrane protein [Moniliophthora roreri MCA 2997] duf803 domain membrane protein [Moniliophthora roreri MCA 2997]	2e-133	Magnesium transporter NIPA(PF05653) [Source:Pfam]	GO:0015095;GO:0015693;GO:0016021	molecular_function;biological_process;cellular_component	magnesium ion transmembrane transporter activity;magnesium ion transport;integral component of membrane
GENE00529	GENE00529.1	Serine/threonine-protein phosphatase 2B catalytic subunit A1 [Source:UniProtKB/Swiss-Prot O42773]	sp|O42773|PP2B1_CRYNH	Serine/threonine-protein phosphatase 2B catalytic subunit A1 OS=Cryptococcus neoformans var. grubii serotype A (strain H99 / ATCC 208821 / CBS 10515 / FGSC 9487) GN=CNA1 PE=3 SV=1	3e-91	gi|630189726|ref|XP_007848127.1|	serine threonine-protein phosphatase 2b catalytic subunit a1 [Moniliophthora roreri MCA 2997] serine threonine-protein phosphatase 2b catalytic subunit a1 [Moniliophthora roreri MCA 2997]	4e-129	-	-	-	-
GENE00530	GENE00530.1	Serine/threonine-protein phosphatase 2B catalytic subunit A1 [Source:UniProtKB/Swiss-Prot O42773]	sp|O42773|PP2B1_CRYNH	Serine/threonine-protein phosphatase 2B catalytic subunit A1 OS=Cryptococcus neoformans var. grubii serotype A (strain H99 / ATCC 208821 / CBS 10515 / FGSC 9487) GN=CNA1 PE=3 SV=1	7e-155	gi|630189726|ref|XP_007848127.1|	serine threonine-protein phosphatase 2b catalytic subunit a1 [Moniliophthora roreri MCA 2997] serine threonine-protein phosphatase 2b catalytic subunit a1 [Moniliophthora roreri MCA 2997]	0	Calcineurin-like phosphoesterase(PF00149) [Source:Pfam]	GO:0016787	molecular_function	hydrolase activity
GENE00531	GENE00531.1	hypothetical protein STEHIDRAFT_156036 [Stereum hirsutum FP-91666 SS1] hypothetical protein STEHIDRAFT_156036 [Stereum hirsutum FP-91666 SS1] [Source:NCBI_NR 597912111]	-	-	-	gi|597912111|ref|XP_007303354.1|	hypothetical protein STEHIDRAFT_156036 [Stereum hirsutum FP-91666 SS1] hypothetical protein STEHIDRAFT_156036 [Stereum hirsutum FP-91666 SS1]	1e-39	-	-	-	-
GENE00532	GENE00532.1	Probable transporter MCH4 [Source:UniProtKB/Swiss-Prot Q08268]	sp|Q08268|MCH4_YEAST	Probable transporter MCH4 OS=Saccharomyces cerevisiae (strain ATCC 204508 / S288c) GN=MCH4 PE=1 SV=1	1e-37	gi|648155489|gb|KDR69289.1|	hypothetical protein GALMADRAFT_256119 [Galerina marginata CBS 339.88]	1e-122	Major Facilitator Superfamily(PF07690) [Source:Pfam]	GO:0016021;GO:0055085	cellular_component;biological_process	integral component of membrane;transmembrane transport
GENE00533	GENE00533.1	hypothetical protein V500_03200 [Pseudogymnoascus pannorum VKM F-4518 (FW-2643)] [Source:NCBI_NR 682427522]	-	-	-	gi|682427522|gb|KFY94501.1|	hypothetical protein V500_03200 [Pseudogymnoascus pannorum VKM F-4518 (FW-2643)]	5e-121	Alginate lyase(PF08787) [Source:Pfam]	-	-	-
GENE00534	GENE00534.1	hypothetical protein Moror_4935 [Moniliophthora roreri MCA 2997] hypothetical protein Moror_4935 [Moniliophthora roreri MCA 2997] [Source:NCBI_NR 630208595]	-	-	-	gi|630208595|ref|XP_007854256.1|	hypothetical protein Moror_4935 [Moniliophthora roreri MCA 2997] hypothetical protein Moror_4935 [Moniliophthora roreri MCA 2997]	4e-24	-	-	-	-
GENE00535	GENE00535.1	Protein GMH1 homolog [Source:UniProtKB/Swiss-Prot P87155]	sp|P87155|MUG16_SCHPO	Protein GMH1 homolog OS=Schizosaccharomyces pombe (strain 972 / ATCC 24843) GN=mug16 PE=1 SV=1	2e-58	gi|597918700|ref|XP_007313694.1|	hypothetical protein SERLADRAFT_457222 [Serpula lacrymans var. lacrymans S7.9] hypothetical protein SERLA73DRAFT_190984 [Serpula lacrymans var. lacrymans S7.3] hypothetical protein SERLADRAFT_457222 [Serpula lacrymans var. lacrymans S7.9]	2e-129	UNC-50 family(PF05216) [Source:Pfam]	-	-	-
GENE00536	GENE00536.1	-	-	-	-	-	-	-	-	-	-	-
GENE00536	GENE00536.2	predicted protein [Laccaria bicolor S238N-H82] predicted protein [Laccaria bicolor S238N-H82] [Source:NCBI_NR 170107183]	-	-	-	gi|170107183|ref|XP_001884802.1|	predicted protein [Laccaria bicolor S238N-H82] predicted protein [Laccaria bicolor S238N-H82]	7e-24	WW/rsp5/WWP domain profile.(PS50020) [Source:ProSite]	GO:0005515	molecular_function	protein binding
GENE00537	GENE00537.1	-	-	-	-	-	-	-	-	-	-	-
GENE00538	GENE00538.1	-	-	-	-	-	-	-	-	-	-	-
GENE00539	GENE00539.1	hypothetical protein PLEOSDRAFT_1100428 [Pleurotus ostreatus PC15] [Source:NCBI_NR 646310763]	-	-	-	gi|646310763|gb|KDQ31905.1|	hypothetical protein PLEOSDRAFT_1100428 [Pleurotus ostreatus PC15]	3e-59	-	-	-	-
GENE00540	GENE00540.1	hypothetical protein GALMADRAFT_56124 [Galerina marginata CBS 339.88] [Source:NCBI_NR 648170168]	-	-	-	gi|648170168|gb|KDR83798.1|	hypothetical protein GALMADRAFT_56124 [Galerina marginata CBS 339.88]	7e-63	-	-	-	-
GENE00541	GENE00541.1	Putative helicase mov-10-B.1 [Source:UniProtKB/Swiss-Prot Q1LXK4]	sp|Q1LXK4|M10B1_DANRE	Putative helicase mov-10-B.1 OS=Danio rerio GN=mov10b.1 PE=2 SV=2	5e-132	gi|630189633|ref|XP_007848098.1|	rna helicase [Moniliophthora roreri MCA 2997] rna helicase [Moniliophthora roreri MCA 2997]	0	AAA domain(PF13086),AAA domain(PF13086),AAA domain(PF13087) [Source:Pfam]	GO:0046872	molecular_function	metal ion binding
GENE00542	GENE00542.1	-	-	-	-	-	-	-	-	-	-	-
GENE00543	GENE00543.1	PRTase-like protein [Glarea lozoyensis ATCC 20868] PRTase-like protein [Glarea lozoyensis ATCC 20868] [Source:NCBI_NR 636754485]	-	-	-	gi|636754485|ref|XP_008079416.1|	PRTase-like protein [Glarea lozoyensis ATCC 20868] PRTase-like protein [Glarea lozoyensis ATCC 20868]	0	KAP family P-loop domain(PF07693),Uracil phosphoribosyltransferase(PF14681) [Source:Pfam]	-	-	-
GENE00544	GENE00544.1	hypothetical protein [Tuber melanosporum Mel28] unnamed protein product [Tuber melanosporum] [Source:NCBI_NR 296422241]	-	-	-	gi|296422241|ref|XP_002840670.1|	hypothetical protein [Tuber melanosporum Mel28] unnamed protein product [Tuber melanosporum]	1e-67	-	-	-	-
GENE00545	GENE00545.1	hypothetical protein JAAARDRAFT_32466 [Jaapia argillacea MUCL 33604] [Source:NCBI_NR 646395773]	-	-	-	gi|646395773|gb|KDQ60083.1|	hypothetical protein JAAARDRAFT_32466 [Jaapia argillacea MUCL 33604]	3e-14	-	-	-	-
GENE00546	GENE00546.1	tandem pore domain k+ channel [Moniliophthora roreri MCA 2997] tandem pore domain k+ channel [Moniliophthora roreri MCA 2997] [Source:NCBI_NR 630189665]	-	-	-	gi|630189665|ref|XP_007848108.1|	tandem pore domain k+ channel [Moniliophthora roreri MCA 2997] tandem pore domain k+ channel [Moniliophthora roreri MCA 2997]	0	Ion channel(PF07885) [Source:Pfam]	-	-	-
GENE00547	GENE00547.1	hypothetical protein RSAG8_07205, partial [Rhizoctonia solani AG-8 WAC10335] [Source:NCBI_NR 639564223]	-	-	-	gi|639564223|gb|KDN41834.1|	hypothetical protein RSAG8_07205, partial [Rhizoctonia solani AG-8 WAC10335]	3e-74	DDE superfamily endonuclease(PF13358) [Source:Pfam]	GO:0003676;GO:0003677	molecular_function;molecular_function	nucleic acid binding;DNA binding
GENE00548	GENE00548.1	hypothetical protein STEHIDRAFT_161519 [Stereum hirsutum FP-91666 SS1] hypothetical protein STEHIDRAFT_161519 [Stereum hirsutum FP-91666 SS1] [Source:NCBI_NR 618812884]	-	-	-	gi|618812884|ref|XP_007309109.1|	hypothetical protein STEHIDRAFT_161519 [Stereum hirsutum FP-91666 SS1] hypothetical protein STEHIDRAFT_161519 [Stereum hirsutum FP-91666 SS1]	4e-24	-	-	-	-
GENE00549	GENE00549.1	hypothetical protein AURDEDRAFT_77217 [Auricularia delicata TFB-10046 SS5] hypothetical protein AURDEDRAFT_77217 [Auricularia delicata TFB-10046 SS5] [Source:NCBI_NR 598058883]	-	-	-	gi|598058883|ref|XP_007358814.1|	hypothetical protein AURDEDRAFT_77217 [Auricularia delicata TFB-10046 SS5] hypothetical protein AURDEDRAFT_77217 [Auricularia delicata TFB-10046 SS5]	3e-29	-	-	-	-
GENE00550	GENE00550.1	predicted protein [Fibroporia radiculosa] [Source:NCBI_NR 403419982]	-	-	-	gi|403419982|emb|CCM06682.1|	predicted protein [Fibroporia radiculosa]	4e-54	Protein of unknown function (DUF3435)(PF11917) [Source:Pfam]	-	-	-
GENE00551	GENE00551.1	-	-	-	-	-	-	-	-	-	-	-
GENE00552	GENE00552.1	-	-	-	-	-	-	-	-	-	-	-
GENE00553	GENE00553.1	hypothetical protein Moror_15563 [Moniliophthora roreri MCA 2997] hypothetical protein Moror_15563 [Moniliophthora roreri MCA 2997] [Source:NCBI_NR 630217783]	-	-	-	gi|630217783|ref|XP_007857236.1|	hypothetical protein Moror_15563 [Moniliophthora roreri MCA 2997] hypothetical protein Moror_15563 [Moniliophthora roreri MCA 2997]	4e-17	-	GO:0005975;GO:0016810;GO:0003824	biological_process;molecular_function;molecular_function	carbohydrate metabolic process;hydrolase activity, acting on carbon-nitrogen (but not peptide) bonds;catalytic activity
GENE00554	GENE00554.1	Probable Xaa-Pro aminopeptidase P [Source:UniProtKB/Swiss-Prot A8P5H7]	sp|A8P5H7|AMPP1_COPC7	Probable Xaa-Pro aminopeptidase P OS=Coprinopsis cinerea (strain Okayama-7 / 130 / ATCC MYA-4618 / FGSC 9003) GN=AMPP PE=3 SV=1	0	gi|630189639|ref|XP_007848100.1|	aminopeptidase p [Moniliophthora roreri MCA 2997] aminopeptidase p [Moniliophthora roreri MCA 2997]	0	Metallopeptidase family M24(PF00557),Creatinase/Prolidase N-terminal domain(PF01321),C-terminal region of peptidase_M24(PF16188),Creatinase/Prolidase N-terminal domain(PF16189) [Source:Pfam]	GO:0016787	molecular_function	hydrolase activity
GENE00554	GENE00554.2	Probable Xaa-Pro aminopeptidase P [Source:UniProtKB/Swiss-Prot A8P5H7]	sp|A8P5H7|AMPP1_COPC7	Probable Xaa-Pro aminopeptidase P OS=Coprinopsis cinerea (strain Okayama-7 / 130 / ATCC MYA-4618 / FGSC 9003) GN=AMPP PE=3 SV=1	0	gi|630189639|ref|XP_007848100.1|	aminopeptidase p [Moniliophthora roreri MCA 2997] aminopeptidase p [Moniliophthora roreri MCA 2997]	0	Metallopeptidase family M24(PF00557),Creatinase/Prolidase N-terminal domain(PF01321),Creatinase/Prolidase N-terminal domain(PF16189) [Source:Pfam]	GO:0016787	molecular_function	hydrolase activity
GENE00555	GENE00555.1	Uncharacterized protein C31F10.16 [Source:UniProtKB/Swiss-Prot P87317]	sp|P87317|YB2G_SCHPO	Uncharacterized protein C31F10.16 OS=Schizosaccharomyces pombe (strain 972 / ATCC 24843) GN=SPBC31F10.16 PE=4 SV=2	2e-132	gi|630189661|ref|XP_007848107.1|	s family protein [Moniliophthora roreri MCA 2997] s family protein [Moniliophthora roreri MCA 2997]	0	ChAPs (Chs5p-Arf1p-binding proteins)(PF09295) [Source:Pfam]	GO:0005515	molecular_function	protein binding
GENE00556	GENE00556.1	Uncharacterized protein C31F10.16 [Source:UniProtKB/Swiss-Prot P87317]	sp|P87317|YB2G_SCHPO	Uncharacterized protein C31F10.16 OS=Schizosaccharomyces pombe (strain 972 / ATCC 24843) GN=SPBC31F10.16 PE=4 SV=2	4e-36	gi|630189661|ref|XP_007848107.1|	s family protein [Moniliophthora roreri MCA 2997] s family protein [Moniliophthora roreri MCA 2997]	2e-139	-	GO:0005515	molecular_function	protein binding
GENE00557	GENE00557.1	hypothetical protein JAAARDRAFT_174038 [Jaapia argillacea MUCL 33604] [Source:NCBI_NR 646395706]	-	-	-	gi|646395706|gb|KDQ60016.1|	hypothetical protein JAAARDRAFT_174038 [Jaapia argillacea MUCL 33604]	3e-105	Uncharacterized conserved protein H4 (DUF2046)(PF09755) [Source:Pfam]	-	-	-
GENE00558	GENE00558.1	-	-	-	-	-	-	-	-	-	-	-
GENE00558	GENE00558.2	-	-	-	-	-	-	-	-	-	-	-
GENE00559	GENE00559.1	Putative helicase mov-10-B.1 [Source:UniProtKB/Swiss-Prot Q1LXK4]	sp|Q1LXK4|M10B1_DANRE	Putative helicase mov-10-B.1 OS=Danio rerio GN=mov10b.1 PE=2 SV=2	6e-142	gi|630189708|ref|XP_007848121.1|	rna helicase [Moniliophthora roreri MCA 2997] rna helicase [Moniliophthora roreri MCA 2997]	0	AAA domain(PF13086),AAA domain(PF13086),AAA domain(PF13087) [Source:Pfam]	-	-	-
GENE00560	GENE00560.1	NADP-specific glutamate dehydrogenase [Source:UniProtKB/Swiss-Prot P54388]	sp|P54388|DHE4_LACBS	NADP-specific glutamate dehydrogenase OS=Laccaria bicolor (strain S238N-H82 / ATCC MYA-4686) GN=GDHA PE=2 SV=2	0	gi|630217056|ref|XP_007856994.1|	nadp-specific glutamate dehydrogenase [Moniliophthora roreri MCA 2997] nadp-specific glutamate dehydrogenase [Moniliophthora roreri MCA 2997]	0	Glutamate/Leucine/Phenylalanine/Valine dehydrogenase(PF00208),Glu/Leu/Phe/Val dehydrogenase, dimerisation domain(PF02812) [Source:Pfam]	GO:0006520;GO:0016491;GO:0055114;GO:0016639	biological_process;molecular_function;biological_process;molecular_function	cellular amino acid metabolic process;oxidoreductase activity;oxidation-reduction process;oxidoreductase activity, acting on the CH-NH2 group of donors, NAD or NADP as acceptor
GENE00561	GENE00561.1	-	-	-	-	-	-	-	-	-	-	-
GENE00562	GENE00562.1	hypothetical protein MPER_07395 [Moniliophthora perniciosa FA553] hypothetical protein MPER_07395 [Moniliophthora perniciosa FA553] [Source:NCBI_NR 238592621]	-	-	-	gi|238592621|ref|XP_002392961.1|	hypothetical protein MPER_07395 [Moniliophthora perniciosa FA553] hypothetical protein MPER_07395 [Moniliophthora perniciosa FA553]	2e-38	-	-	-	-
GENE00563	GENE00563.1	-	-	-	-	-	-	-	-	-	-	-
GENE00564	GENE00564.1	Uncharacterized protein aq_928 [Source:UniProtKB/Swiss-Prot O67071]	sp|O67071|Y928_AQUAE	Uncharacterized protein aq_928 OS=Aquifex aeolicus (strain VF5) GN=aq_928 PE=3 SV=1	1e-27	gi|403419958|emb|CCM06658.1|	predicted protein [Fibroporia radiculosa]	1e-92	Flavin reductase like domain(PF01613) [Source:Pfam]	GO:0010181;GO:0016491;GO:0055114	molecular_function;molecular_function;biological_process	FMN binding;oxidoreductase activity;oxidation-reduction process
GENE00565	GENE00565.1	-	-	-	-	-	-	-	-	-	-	-
GENE00566	GENE00566.1	hypothetical protein PLEOSDRAFT_1042195 [Pleurotus ostreatus PC15] [Source:NCBI_NR 646307025]	-	-	-	gi|646307025|gb|KDQ28170.1|	hypothetical protein PLEOSDRAFT_1042195 [Pleurotus ostreatus PC15]	5e-57	-	-	-	-
GENE00567	GENE00567.1	delta 9-fatty acid desaturase [Moniliophthora roreri MCA 2997] delta 9-fatty acid desaturase [Moniliophthora roreri MCA 2997] [Source:NCBI_NR 630217059]	-	-	-	gi|630217059|ref|XP_007856995.1|	delta 9-fatty acid desaturase [Moniliophthora roreri MCA 2997] delta 9-fatty acid desaturase [Moniliophthora roreri MCA 2997]	1e-40	-	-	-	-
GENE00568	GENE00568.1	delta 9-fatty acid desaturase [Moniliophthora roreri MCA 2997] delta 9-fatty acid desaturase [Moniliophthora roreri MCA 2997] [Source:NCBI_NR 630217059]	-	-	-	gi|630217059|ref|XP_007856995.1|	delta 9-fatty acid desaturase [Moniliophthora roreri MCA 2997] delta 9-fatty acid desaturase [Moniliophthora roreri MCA 2997]	7e-29	-	-	-	-
GENE00569	GENE00569.1	delta 9-fatty acid desaturase [Moniliophthora roreri MCA 2997] delta 9-fatty acid desaturase [Moniliophthora roreri MCA 2997] [Source:NCBI_NR 630217059]	-	-	-	gi|630217059|ref|XP_007856995.1|	delta 9-fatty acid desaturase [Moniliophthora roreri MCA 2997] delta 9-fatty acid desaturase [Moniliophthora roreri MCA 2997]	1e-25	-	-	-	-
GENE00570	GENE00570.1	E3 ubiquitin-protein ligase listerin [Source:UniProtKB/Swiss-Prot Q04781]	sp|Q04781|LTN1_YEAST	E3 ubiquitin-protein ligase listerin OS=Saccharomyces cerevisiae (strain ATCC 204508 / S288c) GN=RKR1 PE=1 SV=1	2e-56	gi|630217059|ref|XP_007856995.1|	delta 9-fatty acid desaturase [Moniliophthora roreri MCA 2997] delta 9-fatty acid desaturase [Moniliophthora roreri MCA 2997]	0	Ring finger domain(PF13639) [Source:Pfam]	GO:0005515;GO:0008270	molecular_function;molecular_function	protein binding;zinc ion binding
GENE00571	GENE00571.1	Orotate phosphoribosyltransferase {ECO:0000255|HAMAP-Rule:MF_01208} [Source:UniProtKB/Swiss-Prot Q6F6Z6]	sp|Q6F6Z6|PYRE_ACIAD	Orotate phosphoribosyltransferase OS=Acinetobacter baylyi (strain ATCC 33305 / BD413 / ADP1) GN=pyrE PE=3 SV=2	4e-59	gi|677286694|gb|AIM47112.1|	orotate phosphoribosyltransferase [Lentinula edodes]	2e-180	Phosphoribosyl transferase domain(PF00156) [Source:Pfam]	GO:0004588;GO:0006221;GO:0009116	molecular_function;biological_process;biological_process	orotate phosphoribosyltransferase activity;pyrimidine nucleotide biosynthetic process;nucleoside metabolic process
GENE00572	GENE00572.1	Derlin-2 [Source:UniProtKB/Swiss-Prot Q5RC74]	sp|Q5RC74|DERL2_PONAB	Derlin-2 OS=Pongo abelii GN=DERL2 PE=2 SV=1	3e-12	gi|302698563|ref|XP_003038960.1|	hypothetical protein SCHCODRAFT_45823 [Schizophyllum commune H4-8] hypothetical protein SCHCODRAFT_45823 [Schizophyllum commune H4-8]	1e-37	Der1-like family(PF04511) [Source:Pfam]	GO:0004252;GO:0016021	molecular_function;cellular_component	serine-type endopeptidase activity;integral component of membrane
GENE00572	GENE00572.2	hypothetical protein SCHCODRAFT_45823 [Schizophyllum commune H4-8] hypothetical protein SCHCODRAFT_45823 [Schizophyllum commune H4-8] [Source:NCBI_NR 302698563]	-	-	-	gi|302698563|ref|XP_003038960.1|	hypothetical protein SCHCODRAFT_45823 [Schizophyllum commune H4-8] hypothetical protein SCHCODRAFT_45823 [Schizophyllum commune H4-8]	3e-19	Der1-like family(PF04511) [Source:Pfam]	-	-	-
GENE00573	GENE00573.1	hypothetical protein SERLA73DRAFT_175870 [Serpula lacrymans var. lacrymans S7.3] [Source:NCBI_NR 336375773]	-	-	-	gi|336375773|gb|EGO04109.1|	hypothetical protein SERLA73DRAFT_175870 [Serpula lacrymans var. lacrymans S7.3]	8e-31	Rare lipoprotein A (RlpA)-like double-psi beta-barrel(PF03330) [Source:Pfam]	-	-	-
GENE00574	GENE00574.1	Fruiting body protein SC3 [Source:UniProtKB/Swiss-Prot P16933]	sp|P16933|SC3_SCHCO	Fruiting body protein SC3 OS=Schizophyllum commune GN=SC3 PE=1 SV=2	5e-25	gi|9857710|gb|AAG00901.1|AF176648_1	hydrophobin 2 [Lentinula edodes] hydrophobin 2 [Lentinula edodes]	2e-46	Fungal hydrophobin(PF01185) [Source:Pfam]	GO:0005199;GO:0009277	molecular_function;cellular_component	structural constituent of cell wall;fungal-type cell wall
GENE00575	GENE00575.1	Putative amidohydrolase YtcJ [Source:UniProtKB/Swiss-Prot O34355]	sp|O34355|YTCJ_BACSU	Putative amidohydrolase YtcJ OS=Bacillus subtilis (strain 168) GN=ytcJ PE=4 SV=1	6e-38	gi|646393223|gb|KDQ57712.1|	hypothetical protein JAAARDRAFT_35398 [Jaapia argillacea MUCL 33604]	0	Amidohydrolase family(PF07969) [Source:Pfam]	GO:0016810	molecular_function	hydrolase activity, acting on carbon-nitrogen (but not peptide) bonds
GENE00575	GENE00575.2	Putative amidohydrolase YtcJ [Source:UniProtKB/Swiss-Prot O34355]	sp|O34355|YTCJ_BACSU	Putative amidohydrolase YtcJ OS=Bacillus subtilis (strain 168) GN=ytcJ PE=4 SV=1	5e-38	gi|646393223|gb|KDQ57712.1|	hypothetical protein JAAARDRAFT_35398 [Jaapia argillacea MUCL 33604]	0	Amidohydrolase family(PF07969) [Source:Pfam]	GO:0016810	molecular_function	hydrolase activity, acting on carbon-nitrogen (but not peptide) bonds
GENE00576	GENE00576.1	hypothetical protein STEHIDRAFT_65747 [Stereum hirsutum FP-91666 SS1] hypothetical protein STEHIDRAFT_65747 [Stereum hirsutum FP-91666 SS1] [Source:NCBI_NR 618812174]	-	-	-	gi|618812174|ref|XP_007308754.1|	hypothetical protein STEHIDRAFT_65747 [Stereum hirsutum FP-91666 SS1] hypothetical protein STEHIDRAFT_65747 [Stereum hirsutum FP-91666 SS1]	6e-142	Methyltransferase domain(PF13649) [Source:Pfam]	-	-	-
GENE00577	GENE00577.1	Pyranose dehydrogenase 3 {ECO:0000303|PubMed:18097667} [Source:UniProtKB/Swiss-Prot Q0R4L2]	sp|Q0R4L2|PDH3_LEUMG	Pyranose dehydrogenase 3 OS=Leucoagaricus meleagris GN=pdh3 PE=2 SV=1	2e-46	gi|618807119|ref|XP_007306289.1|	aryl-alcohol oxidase-like protein, partial [Stereum hirsutum FP-91666 SS1] aryl-alcohol oxidase-like protein, partial [Stereum hirsutum FP-91666 SS1]	2e-104	GMC oxidoreductase(PF00732),GMC oxidoreductase(PF00732) [Source:Pfam]	GO:0016491;GO:0055114;GO:0016614;GO:0050660	molecular_function;biological_process;molecular_function;molecular_function	oxidoreductase activity;oxidation-reduction process;oxidoreductase activity, acting on CH-OH group of donors;flavin adenine dinucleotide binding
GENE00578	GENE00578.1	-	-	-	-	-	-	-	-	-	-	-
GENE00579	GENE00579.1	-	-	-	-	-	-	-	-	-	-	-
GENE00580	GENE00580.1	[Pyruvate dehydrogenase [acetyl-transferring]]-phosphatase 1, mitochondrial [Source:UniProtKB/Swiss-Prot Q12511]	sp|Q12511|PDP1_YEAST	[Pyruvate dehydrogenase [acetyl-transferring]]-phosphatase 1, mitochondrial OS=Saccharomyces cerevisiae (strain ATCC 204508 / S288c) GN=PTC5 PE=1 SV=1	5e-14	gi|302678761|ref|XP_003029063.1|	hypothetical protein SCHCODRAFT_237149 [Schizophyllum commune H4-8] hypothetical protein SCHCODRAFT_237149 [Schizophyllum commune H4-8]	2e-20	Protein phosphatase 2C(PF00481) [Source:Pfam]	GO:0003824;GO:0004722;GO:0006470	molecular_function;molecular_function;biological_process	catalytic activity;protein serine/threonine phosphatase activity;protein dephosphorylation
GENE00580	GENE00580.2	-	-	-	-	-	-	-	-	-	-	-
GENE00581	GENE00581.1	CTP synthase [Source:UniProtKB/Swiss-Prot Q6FUD0]	sp|Q6FUD0|PYRG_CANGA	CTP synthase OS=Candida glabrata (strain ATCC 2001 / CBS 138 / JCM 3761 / NBRC 0622 / NRRL Y-65) GN=URA7 PE=3 SV=1	6e-109	gi|630356879|ref|XP_007867740.1|	CTP synthase [Gloeophyllum trabeum ATCC 11539] CTP synthase [Gloeophyllum trabeum ATCC 11539]	1e-169	Glutamine amidotransferase class-I(PF00117) [Source:Pfam]	GO:0003883;GO:0006221	molecular_function;biological_process	CTP synthase activity;pyrimidine nucleotide biosynthetic process
GENE00582	GENE00582.1	Glyoxylate reductase {ECO:0000255|HAMAP-Rule:MF_00776} [Source:UniProtKB/Swiss-Prot A1RYE4]	sp|A1RYE4|GYAR_THEPD	Glyoxylate reductase OS=Thermofilum pendens (strain Hrk 5) GN=gyaR PE=3 SV=1	2e-63	gi|630177925|ref|XP_007844336.1|	glyoxylate reductase [Moniliophthora roreri MCA 2997] glyoxylate reductase [Moniliophthora roreri MCA 2997]	0	D-isomer specific 2-hydroxyacid dehydrogenase, catalytic domain(PF00389),D-isomer specific 2-hydroxyacid dehydrogenase, NAD binding domain(PF02826) [Source:Pfam]	GO:0051287;GO:0055114;GO:0008152;GO:0016616	molecular_function;biological_process;biological_process;molecular_function	NAD binding;oxidation-reduction process;metabolic process;oxidoreductase activity, acting on the CH-OH group of donors, NAD or NADP as acceptor
GENE00582	GENE00582.2	Glyoxylate reductase/hydroxypyruvate reductase [Source:UniProtKB/Swiss-Prot Q9UBQ7]	sp|Q9UBQ7|GRHPR_HUMAN	Glyoxylate reductase/hydroxypyruvate reductase OS=Homo sapiens GN=GRHPR PE=1 SV=1	5e-66	gi|630177925|ref|XP_007844336.1|	glyoxylate reductase [Moniliophthora roreri MCA 2997] glyoxylate reductase [Moniliophthora roreri MCA 2997]	0	D-isomer specific 2-hydroxyacid dehydrogenase, catalytic domain(PF00389),D-isomer specific 2-hydroxyacid dehydrogenase, NAD binding domain(PF02826) [Source:Pfam]	GO:0008152;GO:0016616;GO:0051287;GO:0055114	biological_process;molecular_function;molecular_function;biological_process	metabolic process;oxidoreductase activity, acting on the CH-OH group of donors, NAD or NADP as acceptor;NAD binding;oxidation-reduction process
GENE00583	GENE00583.1	Alpha-amylase [Source:UniProtKB/Swiss-Prot P22998]	sp|P22998|AMY_STRVL	Alpha-amylase OS=Streptomyces violaceus GN=aml PE=2 SV=1	3e-139	gi|648164330|gb|KDR78015.1|	hypothetical protein GALMADRAFT_244986 [Galerina marginata CBS 339.88]	0	Alpha amylase, catalytic domain(PF00128),Starch binding domain(PF00686),Alpha amylase, C-terminal all-beta domain(PF02806) [Source:Pfam]	GO:0003824;GO:0005975;GO:0043169;GO:2001070;GO:0030246	molecular_function;biological_process;molecular_function;molecular_function;molecular_function	catalytic activity;carbohydrate metabolic process;cation binding;starch binding;carbohydrate binding
GENE00584	GENE00584.1	-	-	-	-	-	-	-	-	-	-	-
GENE00585	GENE00585.1	DEAD-box ATP-dependent RNA helicase 25 [Source:UniProtKB/Swiss-Prot Q5ZBH5]	sp|Q5ZBH5|RH25_ORYSJ	DEAD-box ATP-dependent RNA helicase 25 OS=Oryza sativa subsp. japonica GN=Os01g0618400 PE=2 SV=1	2e-31	gi|403417303|emb|CCM04003.1|	predicted protein [Fibroporia radiculosa]	2e-89	DEAD/DEAH box helicase(PF00270) [Source:Pfam]	GO:0003676;GO:0005524	molecular_function;molecular_function	nucleic acid binding;ATP binding
GENE00586	GENE00586.1	DEAD-box ATP-dependent RNA helicase 26 [Source:UniProtKB/Swiss-Prot Q9FNM7]	sp|Q9FNM7|RH26_ARATH	DEAD-box ATP-dependent RNA helicase 26 OS=Arabidopsis thaliana GN=RH26 PE=1 SV=2	3e-25	gi|336375107|gb|EGO03443.1|	hypothetical protein SERLA73DRAFT_165133 [Serpula lacrymans var. lacrymans S7.3]	2e-69	Helicase conserved C-terminal domain(PF00271) [Source:Pfam]	-	-	-
GENE00587	GENE00587.1	proteophosphoglycan ppg4 [Moniliophthora roreri MCA 2997] proteophosphoglycan ppg4 [Moniliophthora roreri MCA 2997] [Source:NCBI_NR 630217491]	-	-	-	gi|630217491|ref|XP_007857138.1|	proteophosphoglycan ppg4 [Moniliophthora roreri MCA 2997] proteophosphoglycan ppg4 [Moniliophthora roreri MCA 2997]	4e-140	Basic-leucine zipper (bZIP) domain profile.(PS50217) [Source:ProSite]	GO:0003700;GO:0006355;GO:0043565	molecular_function;biological_process;molecular_function	transcription factor activity, sequence-specific DNA binding;regulation of transcription, DNA-templated;sequence-specific DNA binding
GENE00588	GENE00588.1	Alcohol oxidase [Source:UniProtKB/Swiss-Prot Q00922]	sp|Q00922|ALOX_CANBO	Alcohol oxidase OS=Candida boidinii GN=AOD1 PE=1 SV=1	2e-37	gi|302675266|ref|XP_003027317.1|	alcohol oxidase-like protein [Schizophyllum commune H4-8] alcohol oxidase-like protein [Schizophyllum commune H4-8]	1e-71	GMC oxidoreductase(PF00732),GMC oxidoreductase(PF05199) [Source:Pfam]	GO:0016614;GO:0050660;GO:0055114;GO:0016491	molecular_function;molecular_function;biological_process;molecular_function	oxidoreductase activity, acting on CH-OH group of donors;flavin adenine dinucleotide binding;oxidation-reduction process;oxidoreductase activity
GENE00589	GENE00589.1	hypothetical protein STEHIDRAFT_135406 [Stereum hirsutum FP-91666 SS1] hypothetical protein STEHIDRAFT_135406 [Stereum hirsutum FP-91666 SS1] [Source:NCBI_NR 618816228]	-	-	-	gi|618816228|ref|XP_007310704.1|	hypothetical protein STEHIDRAFT_135406 [Stereum hirsutum FP-91666 SS1] hypothetical protein STEHIDRAFT_135406 [Stereum hirsutum FP-91666 SS1]	3e-30	Protein of unknown function (DUF3435)(PF11917) [Source:Pfam]	-	-	-
GENE00590	GENE00590.1	Smr domain-containing protein C11H11.03c [Source:UniProtKB/Swiss-Prot Q9UTP4]	sp|Q9UTP4|YLL3_SCHPO	Smr domain-containing protein C11H11.03c OS=Schizosaccharomyces pombe (strain 972 / ATCC 24843) GN=SPAC11H11.03c PE=3 SV=1	1e-14	gi|630177308|ref|XP_007844140.1|	hypothetical protein Moror_6886 [Moniliophthora roreri MCA 2997] hypothetical protein Moror_6886 [Moniliophthora roreri MCA 2997]	1e-45	Smr domain(PF01713) [Source:Pfam]	-	-	-
GENE00591	GENE00591.1	predicted protein [Laccaria bicolor S238N-H82] predicted protein [Laccaria bicolor S238N-H82] [Source:NCBI_NR 170099872]	-	-	-	gi|170099872|ref|XP_001881154.1|	predicted protein [Laccaria bicolor S238N-H82] predicted protein [Laccaria bicolor S238N-H82]	8e-23	-	-	-	-
GENE00592	GENE00592.1	-	-	-	-	-	-	-	-	-	-	-
GENE00592	GENE00592.2	-	-	-	-	-	-	-	-	-	-	-
GENE00593	GENE00593.1	hypothetical protein GALMADRAFT_91917 [Galerina marginata CBS 339.88] [Source:NCBI_NR 648167670]	-	-	-	gi|648167670|gb|KDR81334.1|	hypothetical protein GALMADRAFT_91917 [Galerina marginata CBS 339.88]	1e-28	SRF-type transcription factor (DNA-binding and dimerisation domain)(PF00319) [Source:Pfam]	GO:0003677;GO:0046983	molecular_function;molecular_function	DNA binding;protein dimerization activity
GENE00594	GENE00594.1	Fruiting body protein SC3 [Source:UniProtKB/Swiss-Prot P16933]	sp|P16933|SC3_SCHCO	Fruiting body protein SC3 OS=Schizophyllum commune GN=SC3 PE=1 SV=2	5e-28	gi|9857710|gb|AAG00901.1|AF176648_1	hydrophobin 2 [Lentinula edodes] hydrophobin 2 [Lentinula edodes]	3e-48	Fungal hydrophobin(PF01185) [Source:Pfam]	GO:0005199;GO:0009277	molecular_function;cellular_component	structural constituent of cell wall;fungal-type cell wall
GENE00595	GENE00595.1	Fruiting body protein SC3 [Source:UniProtKB/Swiss-Prot P16933]	sp|P16933|SC3_SCHCO	Fruiting body protein SC3 OS=Schizophyllum commune GN=SC3 PE=1 SV=2	3e-21	gi|9857710|gb|AAG00901.1|AF176648_1	hydrophobin 2 [Lentinula edodes] hydrophobin 2 [Lentinula edodes]	3e-53	Fungal hydrophobin(PF01185) [Source:Pfam]	GO:0005199;GO:0009277	molecular_function;cellular_component	structural constituent of cell wall;fungal-type cell wall
GENE00596	GENE00596.1	-	-	-	-	-	-	-	-	-	-	-
GENE00597	GENE00597.1	hypothetical protein BN946_scf184845.g41 [Trametes cinnabarina] [Source:NCBI_NR 691793716]	-	-	-	gi|691793716|emb|CDO71171.1|	hypothetical protein BN946_scf184845.g41 [Trametes cinnabarina]	1e-12	-	-	-	-
GENE00598	GENE00598.1	hypothetical protein Moror_5260 [Moniliophthora roreri MCA 2997] hypothetical protein Moror_5260 [Moniliophthora roreri MCA 2997] [Source:NCBI_NR 630200330]	-	-	-	gi|630200330|ref|XP_007851553.1|	hypothetical protein Moror_5260 [Moniliophthora roreri MCA 2997] hypothetical protein Moror_5260 [Moniliophthora roreri MCA 2997]	6e-27	Helix-loop-helix DNA-binding domain(PF00010) [Source:Pfam]	GO:0046983	molecular_function	protein dimerization activity
GENE00599	GENE00599.1	-	-	-	-	-	-	-	-	-	-	-
GENE00600	GENE00600.1	Fruiting body protein SC3 [Source:UniProtKB/Swiss-Prot P16933]	sp|P16933|SC3_SCHCO	Fruiting body protein SC3 OS=Schizophyllum commune GN=SC3 PE=1 SV=2	8e-22	gi|9857710|gb|AAG00901.1|AF176648_1	hydrophobin 2 [Lentinula edodes] hydrophobin 2 [Lentinula edodes]	3e-67	Fungal hydrophobin(PF01185) [Source:Pfam]	GO:0005199;GO:0009277	molecular_function;cellular_component	structural constituent of cell wall;fungal-type cell wall
GENE00601	GENE00601.1	-	-	-	-	-	-	-	-	-	-	-
GENE00602	GENE00602.1	Dihydrosphingosine 1-phosphate phosphatase C823.11 [Source:UniProtKB/Swiss-Prot Q9P6N5]	sp|Q9P6N5|DS1PP_SCHPO	Dihydrosphingosine 1-phosphate phosphatase C823.11 OS=Schizosaccharomyces pombe (strain 972 / ATCC 24843) GN=SPAC823.11 PE=3 SV=1	1e-45	gi|169864537|ref|XP_001838877.1|	sphingosine-1-phosphate phosphatase [Coprinopsis cinerea okayama7#130] sphingosine-1-phosphate phosphatase [Coprinopsis cinerea okayama7#130]	1e-140	Fungal hydrophobin(PF01185),PAP2 superfamily(PF01569) [Source:Pfam]	GO:0005199;GO:0009277	molecular_function;cellular_component	structural constituent of cell wall;fungal-type cell wall
GENE00603	GENE00603.1	exocyst complex exo70 subunit [Moniliophthora roreri MCA 2997] exocyst complex exo70 subunit [Moniliophthora roreri MCA 2997] [Source:NCBI_NR 630204905]	-	-	-	gi|630204905|ref|XP_007853049.1|	exocyst complex exo70 subunit [Moniliophthora roreri MCA 2997] exocyst complex exo70 subunit [Moniliophthora roreri MCA 2997]	0	Exo70 exocyst complex subunit(PF03081) [Source:Pfam]	GO:0000145;GO:0006887	cellular_component;biological_process	exocyst;exocytosis
GENE00604	GENE00604.1	Autophagy-related protein 18 [Source:UniProtKB/Swiss-Prot Q4P4N1]	sp|Q4P4N1|ATG18_USTMA	Autophagy-related protein 18 OS=Ustilago maydis (strain 521 / FGSC 9021) GN=ATG18 PE=3 SV=1	1e-103	gi|597918435|ref|XP_007313562.1|	hypothetical protein SERLADRAFT_353987 [Serpula lacrymans var. lacrymans S7.9] hypothetical protein SERLADRAFT_353987 [Serpula lacrymans var. lacrymans S7.9]	4e-139	-	GO:0005515	molecular_function	protein binding
GENE00604	GENE00604.2	Autophagy-related protein 18 [Source:UniProtKB/Swiss-Prot Q4P4N1]	sp|Q4P4N1|ATG18_USTMA	Autophagy-related protein 18 OS=Ustilago maydis (strain 521 / FGSC 9021) GN=ATG18 PE=3 SV=1	3e-136	gi|597918435|ref|XP_007313562.1|	hypothetical protein SERLADRAFT_353987 [Serpula lacrymans var. lacrymans S7.9] hypothetical protein SERLADRAFT_353987 [Serpula lacrymans var. lacrymans S7.9]	0	-	GO:0005515	molecular_function	protein binding
GENE00605	GENE00605.1	Autophagy-related protein 18 [Source:UniProtKB/Swiss-Prot Q4P4N1]	sp|Q4P4N1|ATG18_USTMA	Autophagy-related protein 18 OS=Ustilago maydis (strain 521 / FGSC 9021) GN=ATG18 PE=3 SV=1	2e-29	gi|595770362|ref|XP_007263724.1|	WD40 repeat-like protein [Fomitiporia mediterranea MF3/22] WD40 repeat-like protein [Fomitiporia mediterranea MF3/22]	1e-38	-	-	-	-
GENE00606	GENE00606.1	Fruiting body protein SC3 [Source:UniProtKB/Swiss-Prot P16933]	sp|P16933|SC3_SCHCO	Fruiting body protein SC3 OS=Schizophyllum commune GN=SC3 PE=1 SV=2	5e-22	gi|9857710|gb|AAG00901.1|AF176648_1	hydrophobin 2 [Lentinula edodes] hydrophobin 2 [Lentinula edodes]	2e-42	Fungal hydrophobin(PF01185) [Source:Pfam]	GO:0005199;GO:0009277	molecular_function;cellular_component	structural constituent of cell wall;fungal-type cell wall
GENE00607	GENE00607.1	tRNA ligase 1 [Source:UniProtKB/Swiss-Prot Q10313]	sp|Q10313|TRNL_SCHPO	tRNA ligase 1 OS=Schizosaccharomyces pombe (strain 972 / ATCC 24843) GN=trl1 PE=3 SV=2	1e-111	gi|630184813|ref|XP_007846549.1|	rna ligase [Moniliophthora roreri MCA 2997] rna ligase [Moniliophthora roreri MCA 2997]	0	Fungal tRNA ligase phosphodiesterase domain(PF08302),tRNA ligase kinase domain(PF08303),RNA ligase(PF09511) [Source:Pfam]	GO:0003972;GO:0005524;GO:0006388	molecular_function;molecular_function;biological_process	RNA ligase (ATP) activity;ATP binding;tRNA splicing, via endonucleolytic cleavage and ligation
GENE00608	GENE00608.1	-	-	-	-	-	-	-	-	-	-	-
GENE00609	GENE00609.1	hypothetical protein HMPREF1120_07331 [Exophiala dermatitidis NIH/UT8656] hypothetical protein HMPREF1120_07331 [Exophiala dermatitidis NIH/UT8656] [Source:NCBI_NR 684171861]	-	-	-	gi|684171861|ref|XP_009159800.1|	hypothetical protein HMPREF1120_07331 [Exophiala dermatitidis NIH/UT8656] hypothetical protein HMPREF1120_07331 [Exophiala dermatitidis NIH/UT8656]	2e-13	-	-	-	-
GENE00610	GENE00610.1	-	-	-	-	-	-	-	-	-	-	-
GENE00611	GENE00611.1	-	-	-	-	-	-	-	-	-	-	-
GENE00612	GENE00612.1	-	-	-	-	-	-	-	-	-	-	-
GENE00613	GENE00613.1	glutathione S-transferase [Gloeophyllum trabeum ATCC 11539] glutathione S-transferase [Gloeophyllum trabeum ATCC 11539] [Source:NCBI_NR 630357489]	-	-	-	gi|630357489|ref|XP_007868045.1|	glutathione S-transferase [Gloeophyllum trabeum ATCC 11539] glutathione S-transferase [Gloeophyllum trabeum ATCC 11539]	1e-23	-	-	-	-
GENE00614	GENE00614.1	hypothetical protein DICSQDRAFT_71278 [Dichomitus squalens LYAD-421 SS1] hypothetical protein DICSQDRAFT_71278 [Dichomitus squalens LYAD-421 SS1] [Source:NCBI_NR 598009073]	-	-	-	gi|598009073|ref|XP_007370694.1|	hypothetical protein DICSQDRAFT_71278 [Dichomitus squalens LYAD-421 SS1] hypothetical protein DICSQDRAFT_71278 [Dichomitus squalens LYAD-421 SS1]	9e-22	Glutathione S-transferase, N-terminal domain(PF13409) [Source:Pfam]	GO:0005515	molecular_function	protein binding
GENE00615	GENE00615.1	Mediator of RNA polymerase II transcription subunit 34 [Source:UniProtKB/Swiss-Prot Q9FT73]	sp|Q9FT73|MED34_ARATH	Mediator of RNA polymerase II transcription subunit 34 OS=Arabidopsis thaliana GN=MED34 PE=1 SV=1	3e-51	gi|630216561|ref|XP_007856837.1|	atp-dependent dna helicase [Moniliophthora roreri MCA 2997] atp-dependent dna helicase [Moniliophthora roreri MCA 2997]	1e-96	DEAD/DEAH box helicase(PF00270) [Source:Pfam]	GO:0003676;GO:0005524;GO:0008026	molecular_function;molecular_function;molecular_function	nucleic acid binding;ATP binding;ATP-dependent helicase activity
GENE00615	GENE00615.2	Mediator of RNA polymerase II transcription subunit 34 [Source:UniProtKB/Swiss-Prot Q9FT73]	sp|Q9FT73|MED34_ARATH	Mediator of RNA polymerase II transcription subunit 34 OS=Arabidopsis thaliana GN=MED34 PE=1 SV=1	9e-51	gi|630216561|ref|XP_007856837.1|	atp-dependent dna helicase [Moniliophthora roreri MCA 2997] atp-dependent dna helicase [Moniliophthora roreri MCA 2997]	5e-96	DEAD/DEAH box helicase(PF00270) [Source:Pfam]	GO:0003676;GO:0005524;GO:0008026	molecular_function;molecular_function;molecular_function	nucleic acid binding;ATP binding;ATP-dependent helicase activity
GENE00616	GENE00616.1	-	-	-	-	-	-	-	-	-	-	-
GENE00617	GENE00617.1	-	-	-	-	-	-	-	-	-	-	-
GENE00618	GENE00618.1	-	-	-	-	-	-	-	-	-	-	-
GENE00618	GENE00618.2	-	-	-	-	-	-	-	-	-	-	-
GENE00618	GENE00618.3	-	-	-	-	-	-	-	-	-	-	-
GENE00619	GENE00619.1	-	-	-	-	-	-	-	-	-	-	-
GENE00620	GENE00620.1	GPN-loop GTPase 2 {ECO:0000250|UniProtKB:Q9H9Y4} [Source:UniProtKB/Swiss-Prot Q6PUR6]	sp|Q6PUR6|GPN2_DANRE	GPN-loop GTPase 2 OS=Danio rerio GN=gpn2 PE=2 SV=1	2e-63	gi|630171331|ref|XP_007842197.1|	atp binding [Moniliophthora roreri MCA 2997] atp binding [Moniliophthora roreri MCA 2997]	2e-133	Conserved hypothetical ATP binding protein(PF03029) [Source:Pfam]	-	-	-
GENE00621	GENE00621.1	-	-	-	-	-	-	-	Prokaryotic membrane lipoprotein lipid attachment site profile.(PS51257) [Source:ProSite]	-	-	-
GENE00622	GENE00622.1	Protein transport protein sec31 [Source:UniProtKB/Swiss-Prot Q5AZM3]	sp|Q5AZM3|SEC31_EMENI	Protein transport protein sec31 OS=Emericella nidulans (strain FGSC A4 / ATCC 38163 / CBS 112.46 / NRRL 194 / M139) GN=sec31 PE=3 SV=2	6e-22	gi|336375161|gb|EGO03497.1|	hypothetical protein SERLA73DRAFT_165175 [Serpula lacrymans var. lacrymans S7.3]	4e-29	-	-	-	-
GENE00623	GENE00623.1	-	-	-	-	-	-	-	-	-	-	-
GENE00624	GENE00624.1	Uncharacterized hemerythrin-like protein C869.06c [Source:UniProtKB/Swiss-Prot Q9URY9]	sp|Q9URY9|YI06_SCHPO	Uncharacterized hemerythrin-like protein C869.06c OS=Schizosaccharomyces pombe (strain 972 / ATCC 24843) GN=SPAC869.06c PE=3 SV=1	6e-29	gi|115388960|ref|XP_001211985.1|	conserved hypothetical protein [Aspergillus terreus NIH2624] conserved hypothetical protein [Aspergillus terreus NIH2624]	7e-58	-	-	-	-
GENE00625	GENE00625.1	hypothetical protein GALMADRAFT_82103, partial [Galerina marginata CBS 339.88] [Source:NCBI_NR 648151313]	-	-	-	gi|648151313|gb|KDR65243.1|	hypothetical protein GALMADRAFT_82103, partial [Galerina marginata CBS 339.88]	2e-43	-	-	-	-
GENE00626	GENE00626.1	hypothetical protein PUNSTDRAFT_78212, partial [Punctularia strigosozonata HHB-11173 SS5] hypothetical protein PUNSTDRAFT_78212, partial [Punctularia strigosozonata HHB-11173 SS5] [Source:NCBI_NR 599124382]	-	-	-	gi|599124382|ref|XP_007389359.1|	hypothetical protein PUNSTDRAFT_78212, partial [Punctularia strigosozonata HHB-11173 SS5] hypothetical protein PUNSTDRAFT_78212, partial [Punctularia strigosozonata HHB-11173 SS5]	2e-17	-	-	-	-
GENE00627	GENE00627.1	Putative uncharacterized protein ART2 [Source:UniProtKB/Swiss-Prot Q8TGM7]	sp|Q8TGM7|ART2_YEAST	Putative uncharacterized protein ART2 OS=Saccharomyces cerevisiae (strain ATCC 204508 / S288c) GN=ART2 PE=5 SV=1	6e-32	gi|576995025|gb|EUC67555.1|	plant senescence-associated protein, putative [Rhizoctonia solani AG-3 Rhs1AP] putative plant senescence-associated protein [Rhizoctonia solani 123E]	4e-45	-	-	-	-
GENE00628	GENE00628.1	-	-	-	-	-	-	-	-	-	-	-
GENE00629	GENE00629.1	-	-	-	-	-	-	-	-	-	-	-
GENE00630	GENE00630.1	hypothetical protein CC1G_11885 [Coprinopsis cinerea okayama7#130] hypothetical protein CC1G_11885 [Coprinopsis cinerea okayama7#130] [Source:NCBI_NR 299749160]	-	-	-	gi|299749160|ref|XP_001838556.2|	hypothetical protein CC1G_11885 [Coprinopsis cinerea okayama7#130] hypothetical protein CC1G_11885 [Coprinopsis cinerea okayama7#130]	3e-82	DDE superfamily endonuclease(PF13359),DDE superfamily endonuclease(PF13359) [Source:Pfam]	-	-	-
GENE00631	GENE00631.1	hypothetical protein Moror_1955 [Moniliophthora roreri MCA 2997] hypothetical protein Moror_1955 [Moniliophthora roreri MCA 2997] [Source:NCBI_NR 630205039]	-	-	-	gi|630205039|ref|XP_007853092.1|	hypothetical protein Moror_1955 [Moniliophthora roreri MCA 2997] hypothetical protein Moror_1955 [Moniliophthora roreri MCA 2997]	1e-39	APSES-type HTH DNA-binding domain profile.(PS51299) [Source:ProSite]	GO:0003677	molecular_function	DNA binding
GENE00632	GENE00632.1	nonsense-mediated mrna decay factor [Moniliophthora roreri MCA 2997] nonsense-mediated mrna decay factor [Moniliophthora roreri MCA 2997] [Source:NCBI_NR 630175722]	-	-	-	gi|630175722|ref|XP_007843623.1|	nonsense-mediated mrna decay factor [Moniliophthora roreri MCA 2997] nonsense-mediated mrna decay factor [Moniliophthora roreri MCA 2997]	2e-18	-	-	-	-
GENE00633	GENE00633.1	phosphatidylinositol 4-kinase [Moniliophthora roreri MCA 2997] phosphatidylinositol 4-kinase [Moniliophthora roreri MCA 2997] [Source:NCBI_NR 630184794]	-	-	-	gi|630184794|ref|XP_007846543.1|	phosphatidylinositol 4-kinase [Moniliophthora roreri MCA 2997] phosphatidylinositol 4-kinase [Moniliophthora roreri MCA 2997]	1e-49	-	-	-	-
GENE00634	GENE00634.1	Phosphatidylinositol 4-kinase STT4 [Source:UniProtKB/Swiss-Prot P37297]	sp|P37297|STT4_YEAST	Phosphatidylinositol 4-kinase STT4 OS=Saccharomyces cerevisiae (strain ATCC 204508 / S288c) GN=STT4 PE=1 SV=1	1e-15	gi|630184794|ref|XP_007846543.1|	phosphatidylinositol 4-kinase [Moniliophthora roreri MCA 2997] phosphatidylinositol 4-kinase [Moniliophthora roreri MCA 2997]	2e-115	-	-	-	-
GENE00635	GENE00635.1	Phosphatidylinositol 4-kinase stt4 [Source:UniProtKB/Swiss-Prot Q9USR3]	sp|Q9USR3|STT4_SCHPO	Phosphatidylinositol 4-kinase stt4 OS=Schizosaccharomyces pombe (strain 972 / ATCC 24843) GN=stt4 PE=3 SV=1	5e-100	gi|336367252|gb|EGN95597.1|	hypothetical protein SERLA73DRAFT_113233 [Serpula lacrymans var. lacrymans S7.3]	6e-146	Phosphatidylinositol 3- and 4-kinase(PF00454),Phosphatidylinositol 3- and 4-kinase(PF00454) [Source:Pfam]	GO:0016773;GO:0046854;GO:0048015	molecular_function;biological_process;biological_process	phosphotransferase activity, alcohol group as acceptor;phosphatidylinositol phosphorylation;phosphatidylinositol-mediated signaling
GENE00636	GENE00636.1	-	-	-	-	-	-	-	-	-	-	-
GENE00637	GENE00637.1	Uncharacterized protein Mb1315 [Source:UniProtKB/Swiss-Prot P64798]	sp|P64798|Y1315_MYCBO	Uncharacterized protein Mb1315 OS=Mycobacterium bovis (strain ATCC BAA-935 / AF2122/97) GN=Mb1315 PE=4 SV=1	8e-35	gi|630190493|ref|XP_007848372.1|	retinol dehydrogenase 12 [Moniliophthora roreri MCA 2997] retinol dehydrogenase 12 [Moniliophthora roreri MCA 2997]	3e-81	short chain dehydrogenase(PF00106),Carbonic anhydrase(PF00484) [Source:Pfam]	GO:0004089;GO:0008270;GO:0008152;GO:0016491	molecular_function;molecular_function;biological_process;molecular_function	carbonate dehydratase activity;zinc ion binding;metabolic process;oxidoreductase activity
GENE00638	GENE00638.1	-	-	-	-	-	-	-	-	-	-	-
GENE00639	GENE00639.1	NADP-dependent malic enzyme [Source:UniProtKB/Swiss-Prot Q6TU48]	sp|Q6TU48|MAOX_DICDI	NADP-dependent malic enzyme OS=Dictyostelium discoideum GN=malA PE=2 SV=1	4e-146	gi|630204042|ref|XP_007852769.1|	malate dehydrogenase [Moniliophthora roreri MCA 2997] malate dehydrogenase [Moniliophthora roreri MCA 2997]	0	Malic enzyme, N-terminal domain(PF00390),Malic enzyme, NAD binding domain(PF03949) [Source:Pfam]	GO:0004471;GO:0055114;GO:0051287;GO:0004470;GO:0006108	molecular_function;biological_process;molecular_function;molecular_function;biological_process	malate dehydrogenase (decarboxylating) (NAD+) activity;oxidation-reduction process;NAD binding;malic enzyme activity;malate metabolic process
GENE00640	GENE00640.1	hypothetical protein GALMADRAFT_231487 [Galerina marginata CBS 339.88] [Source:NCBI_NR 648154503]	-	-	-	gi|648154503|gb|KDR68319.1|	hypothetical protein GALMADRAFT_231487 [Galerina marginata CBS 339.88]	0	Glyoxal oxidase N-terminus(PF07250),Domain of unknown function (DUF1929)(PF09118) [Source:Pfam]	-	-	-
GENE00641	GENE00641.1	predicted protein [Laccaria bicolor S238N-H82] predicted protein [Laccaria bicolor S238N-H82] [Source:NCBI_NR 170093568]	-	-	-	gi|170093568|ref|XP_001878005.1|	predicted protein [Laccaria bicolor S238N-H82] predicted protein [Laccaria bicolor S238N-H82]	8e-75	-	-	-	-
GENE00642	GENE00642.1	60S ribosomal protein L23 [Source:UniProtKB/Swiss-Prot O42867]	sp|O42867|RL23_SCHPO	60S ribosomal protein L23 OS=Schizosaccharomyces pombe (strain 972 / ATCC 24843) GN=rpl23a PE=3 SV=1	4e-75	gi|302672745|ref|XP_003026060.1|	60S ribosomal protein L23 [Schizophyllum commune H4-8] hypothetical protein SCHCODRAFT_86294 [Schizophyllum commune H4-8]	4e-88	Ribosomal protein L14p/L23e(PF00238) [Source:Pfam]	GO:0003735;GO:0005840;GO:0006412	molecular_function;cellular_component;biological_process	structural constituent of ribosome;ribosome;translation
GENE00643	GENE00643.1	hypothetical protein GLOTRDRAFT_93690 [Gloeophyllum trabeum ATCC 11539] hypothetical protein GLOTRDRAFT_93690 [Gloeophyllum trabeum ATCC 11539] [Source:NCBI_NR 630354047]	-	-	-	gi|630354047|ref|XP_007866324.1|	hypothetical protein GLOTRDRAFT_93690 [Gloeophyllum trabeum ATCC 11539] hypothetical protein GLOTRDRAFT_93690 [Gloeophyllum trabeum ATCC 11539]	1e-37	-	-	-	-
GENE00643	GENE00643.2	hypothetical protein GLOTRDRAFT_93690 [Gloeophyllum trabeum ATCC 11539] hypothetical protein GLOTRDRAFT_93690 [Gloeophyllum trabeum ATCC 11539] [Source:NCBI_NR 630354047]	-	-	-	gi|630354047|ref|XP_007866324.1|	hypothetical protein GLOTRDRAFT_93690 [Gloeophyllum trabeum ATCC 11539] hypothetical protein GLOTRDRAFT_93690 [Gloeophyllum trabeum ATCC 11539]	2e-37	-	-	-	-
GENE00644	GENE00644.1	-	-	-	-	-	-	-	-	-	-	-
GENE00645	GENE00645.1	Pheromone B alpha 2 receptor [Source:UniProtKB/Swiss-Prot Q05659]	sp|Q05659|BAR2_SCHCO	Pheromone B alpha 2 receptor OS=Schizophyllum commune GN=BAR2 PE=2 SV=4	5e-44	gi|488507894|gb|AGL07733.1|	pheromone receptor [Lentinula edodes]	1e-156	Pheromone A receptor(PF02076) [Source:Pfam]	GO:0004934;GO:0007186;GO:0016020;GO:0004932;GO:0016021	molecular_function;biological_process;cellular_component;molecular_function;cellular_component	mating-type alpha-factor pheromone receptor activity;G-protein coupled receptor signaling pathway;membrane;mating-type factor pheromone receptor activity;integral component of membrane
GENE00645	GENE00645.2	Pheromone B alpha 2 receptor [Source:UniProtKB/Swiss-Prot Q05659]	sp|Q05659|BAR2_SCHCO	Pheromone B alpha 2 receptor OS=Schizophyllum commune GN=BAR2 PE=2 SV=4	1e-71	gi|488507894|gb|AGL07733.1|	pheromone receptor [Lentinula edodes]	0	Pheromone A receptor(PF02076) [Source:Pfam]	GO:0004932;GO:0007186;GO:0016021;GO:0004934;GO:0016020	molecular_function;biological_process;cellular_component;molecular_function;cellular_component	mating-type factor pheromone receptor activity;G-protein coupled receptor signaling pathway;integral component of membrane;mating-type alpha-factor pheromone receptor activity;membrane
GENE00645	GENE00645.3	Pheromone B alpha 3 receptor [Source:UniProtKB/Swiss-Prot P56502]	sp|P56502|BAR3_SCHCM	Pheromone B alpha 3 receptor OS=Schizophyllum commune (strain H4-8 / FGSC 9210) GN=BAR3 PE=3 SV=2	9e-19	gi|488507914|gb|AGL07749.1|	pheromone receptor [Lentinula edodes] pheromone receptor [Lentinula edodes]	2e-42	Pheromone A receptor(PF02076) [Source:Pfam]	GO:0004932;GO:0007186;GO:0016021	molecular_function;biological_process;cellular_component	mating-type factor pheromone receptor activity;G-protein coupled receptor signaling pathway;integral component of membrane
GENE00646	GENE00646.1	Eukaryotic translation initiation factor 4 gamma [Source:UniProtKB/Swiss-Prot Q10475]	sp|Q10475|IF4G_SCHPO	Eukaryotic translation initiation factor 4 gamma OS=Schizosaccharomyces pombe (strain 972 / ATCC 24843) GN=tif471 PE=1 SV=1	1e-86	gi|648161988|gb|KDR75692.1|	hypothetical protein GALMADRAFT_248310 [Galerina marginata CBS 339.88]	4e-150	MIF4G domain(PF02854) [Source:Pfam]	GO:0005488;GO:0003723;GO:0005515	molecular_function;molecular_function;molecular_function	binding;RNA binding;protein binding
GENE00647	GENE00647.1	hypothetical protein Moror_17776 [Moniliophthora roreri MCA 2997] hypothetical protein Moror_17776 [Moniliophthora roreri MCA 2997] [Source:NCBI_NR 630174877]	-	-	-	gi|630174877|ref|XP_007843349.1|	hypothetical protein Moror_17776 [Moniliophthora roreri MCA 2997] hypothetical protein Moror_17776 [Moniliophthora roreri MCA 2997]	2e-52	-	-	-	-
GENE00647	GENE00647.2	hypothetical protein Moror_17776 [Moniliophthora roreri MCA 2997] hypothetical protein Moror_17776 [Moniliophthora roreri MCA 2997] [Source:NCBI_NR 630174877]	-	-	-	gi|630174877|ref|XP_007843349.1|	hypothetical protein Moror_17776 [Moniliophthora roreri MCA 2997] hypothetical protein Moror_17776 [Moniliophthora roreri MCA 2997]	2e-47	-	-	-	-
GENE00648	GENE00648.1	hypothetical protein Moror_17778 [Moniliophthora roreri MCA 2997] hypothetical protein Moror_17778 [Moniliophthora roreri MCA 2997] [Source:NCBI_NR 630174883]	-	-	-	gi|630174883|ref|XP_007843351.1|	hypothetical protein Moror_17778 [Moniliophthora roreri MCA 2997] hypothetical protein Moror_17778 [Moniliophthora roreri MCA 2997]	1e-137	-	-	-	-
GENE00649	GENE00649.1	hypothetical protein GALMADRAFT_248310 [Galerina marginata CBS 339.88] [Source:NCBI_NR 648161988]	-	-	-	gi|648161988|gb|KDR75692.1|	hypothetical protein GALMADRAFT_248310 [Galerina marginata CBS 339.88]	1e-52	-	-	-	-
GENE00650	GENE00650.1	Reticulocyte-binding protein 2 homolog a {ECO:0000312|EMBL:CAD52492.1} [Source:UniProtKB/Swiss-Prot Q8IDX6]	sp|Q8IDX6|RBP2A_PLAF7	Reticulocyte-binding protein 2 homolog a OS=Plasmodium falciparum (isolate 3D7) GN=PF13_0198 PE=3 SV=1	5e-15	gi|630174886|ref|XP_007843352.1|	eukaryotic initiation factor 4f subunit p130 [Moniliophthora roreri MCA 2997] eukaryotic initiation factor 4f subunit p130 [Moniliophthora roreri MCA 2997]	1e-64	Eukaryotic translation initiation factor 4G1(PF12152) [Source:Pfam]	-	-	-
GENE00651	GENE00651.1	Eukaryotic translation initiation factor 4 gamma [Source:UniProtKB/Swiss-Prot Q10475]	sp|Q10475|IF4G_SCHPO	Eukaryotic translation initiation factor 4 gamma OS=Schizosaccharomyces pombe (strain 972 / ATCC 24843) GN=tif471 PE=1 SV=1	8e-80	gi|302681927|ref|XP_003030645.1|	hypothetical protein SCHCODRAFT_85590 [Schizophyllum commune H4-8] hypothetical protein SCHCODRAFT_85590 [Schizophyllum commune H4-8]	4e-153	MIF4G domain(PF02854) [Source:Pfam]	GO:0003723;GO:0005515;GO:0005488	molecular_function;molecular_function;molecular_function	RNA binding;protein binding;binding
GENE00652	GENE00652.1	eukaryotic initiation factor 4f subunit p130 [Moniliophthora roreri MCA 2997] eukaryotic initiation factor 4f subunit p130 [Moniliophthora roreri MCA 2997] [Source:NCBI_NR 630174886]	-	-	-	gi|630174886|ref|XP_007843352.1|	eukaryotic initiation factor 4f subunit p130 [Moniliophthora roreri MCA 2997] eukaryotic initiation factor 4f subunit p130 [Moniliophthora roreri MCA 2997]	9e-17	-	-	-	-
GENE00653	GENE00653.1	eukaryotic initiation factor 4f subunit p130 [Moniliophthora roreri MCA 2997] eukaryotic initiation factor 4f subunit p130 [Moniliophthora roreri MCA 2997] [Source:NCBI_NR 630174886]	-	-	-	gi|630174886|ref|XP_007843352.1|	eukaryotic initiation factor 4f subunit p130 [Moniliophthora roreri MCA 2997] eukaryotic initiation factor 4f subunit p130 [Moniliophthora roreri MCA 2997]	1e-51	MA3 domain(PF02847) [Source:Pfam]	GO:0005488	molecular_function	binding
GENE00654	GENE00654.1	High-affinity potassium transport protein [Source:UniProtKB/Swiss-Prot P28569]	sp|P28569|TRK1_SACUV	High-affinity potassium transport protein OS=Saccharomyces uvarum GN=TRK1 PE=3 SV=1	1e-13	gi|630174889|ref|XP_007843353.1|	potassium transporter [Moniliophthora roreri MCA 2997] potassium transporter [Moniliophthora roreri MCA 2997]	7e-58	-	-	-	-
GENE00655	GENE00655.1	potassium transporter [Moniliophthora roreri MCA 2997] potassium transporter [Moniliophthora roreri MCA 2997] [Source:NCBI_NR 630174889]	-	-	-	gi|630174889|ref|XP_007843353.1|	potassium transporter [Moniliophthora roreri MCA 2997] potassium transporter [Moniliophthora roreri MCA 2997]	5e-52	-	-	-	-
GENE00656	GENE00656.1	High-affinity potassium transport protein [Source:UniProtKB/Swiss-Prot P12685]	sp|P12685|TRK1_YEAST	High-affinity potassium transport protein OS=Saccharomyces cerevisiae (strain ATCC 204508 / S288c) GN=TRK1 PE=1 SV=1	1e-92	gi|630354091|ref|XP_007866346.1|	hypothetical protein GLOTRDRAFT_111153 [Gloeophyllum trabeum ATCC 11539] hypothetical protein GLOTRDRAFT_111153 [Gloeophyllum trabeum ATCC 11539]	0	Cation transport protein(PF02386) [Source:Pfam]	GO:0006812;GO:0008324;GO:0055085	biological_process;molecular_function;biological_process	cation transport;cation transmembrane transporter activity;transmembrane transport
GENE00656	GENE00656.2	High-affinity potassium transport protein [Source:UniProtKB/Swiss-Prot P12685]	sp|P12685|TRK1_YEAST	High-affinity potassium transport protein OS=Saccharomyces cerevisiae (strain ATCC 204508 / S288c) GN=TRK1 PE=1 SV=1	3e-89	gi|630354091|ref|XP_007866346.1|	hypothetical protein GLOTRDRAFT_111153 [Gloeophyllum trabeum ATCC 11539] hypothetical protein GLOTRDRAFT_111153 [Gloeophyllum trabeum ATCC 11539]	1e-179	Cation transport protein(PF02386) [Source:Pfam]	GO:0006812;GO:0008324;GO:0055085	biological_process;molecular_function;biological_process	cation transport;cation transmembrane transporter activity;transmembrane transport
GENE00657	GENE00657.1	hypothetical protein GALMADRAFT_248246 [Galerina marginata CBS 339.88] [Source:NCBI_NR 648161946]	-	-	-	gi|648161946|gb|KDR75650.1|	hypothetical protein GALMADRAFT_248246 [Galerina marginata CBS 339.88]	2e-97	AAA domain(PF13087) [Source:Pfam]	-	-	-
GENE00658	GENE00658.1	aaa atpase [Moniliophthora roreri MCA 2997] aaa atpase [Moniliophthora roreri MCA 2997] [Source:NCBI_NR 630174957]	-	-	-	gi|630174957|ref|XP_007843375.1|	aaa atpase [Moniliophthora roreri MCA 2997] aaa atpase [Moniliophthora roreri MCA 2997]	6e-20	AAA domain(PF13086) [Source:Pfam]	-	-	-
GENE00659	GENE00659.1	aaa atpase [Moniliophthora roreri MCA 2997] aaa atpase [Moniliophthora roreri MCA 2997] [Source:NCBI_NR 630174957]	-	-	-	gi|630174957|ref|XP_007843375.1|	aaa atpase [Moniliophthora roreri MCA 2997] aaa atpase [Moniliophthora roreri MCA 2997]	9e-43	-	-	-	-
GENE00660	GENE00660.1	aaa atpase [Moniliophthora roreri MCA 2997] aaa atpase [Moniliophthora roreri MCA 2997] [Source:NCBI_NR 630174957]	-	-	-	gi|630174957|ref|XP_007843375.1|	aaa atpase [Moniliophthora roreri MCA 2997] aaa atpase [Moniliophthora roreri MCA 2997]	6e-32	-	-	-	-
GENE00661	GENE00661.1	aaa atpase [Moniliophthora roreri MCA 2997] aaa atpase [Moniliophthora roreri MCA 2997] [Source:NCBI_NR 630174957]	-	-	-	gi|630174957|ref|XP_007843375.1|	aaa atpase [Moniliophthora roreri MCA 2997] aaa atpase [Moniliophthora roreri MCA 2997]	7e-16	-	-	-	-
GENE00662	GENE00662.1	-	-	-	-	-	-	-	-	-	-	-
GENE00663	GENE00663.1	hypothetical protein Moror_17810 [Moniliophthora roreri MCA 2997] hypothetical protein Moror_17810 [Moniliophthora roreri MCA 2997] [Source:NCBI_NR 630174985]	-	-	-	gi|630174985|ref|XP_007843383.1|	hypothetical protein Moror_17810 [Moniliophthora roreri MCA 2997] hypothetical protein Moror_17810 [Moniliophthora roreri MCA 2997]	7e-68	-	-	-	-
GENE00664	GENE00664.1	short-chain dehydrogenase/reductase [Lentinula edodes] [Source:NCBI_NR 344323325]	-	-	-	gi|344323325|gb|AEN14449.1|	short-chain dehydrogenase/reductase [Lentinula edodes]	3e-140	short chain dehydrogenase(PF00106) [Source:Pfam]	GO:0008152;GO:0016491	biological_process;molecular_function	metabolic process;oxidoreductase activity
GENE00665	GENE00665.1	Cytochrome b2, mitochondrial [Source:UniProtKB/Swiss-Prot P09437]	sp|P09437|CYB2_HANAN	Cytochrome b2, mitochondrial OS=Hansenula anomala GN=CYB2 PE=1 SV=2	1e-174	gi|630174972|ref|XP_007843379.1|	mitochondrial cytochrome [Moniliophthora roreri MCA 2997] mitochondrial cytochrome [Moniliophthora roreri MCA 2997]	0	Cytochrome b5-like Heme/Steroid binding domain(PF00173),FMN-dependent dehydrogenase(PF01070),FMN-dependent dehydrogenase(PF01070) [Source:Pfam]	GO:0016491;GO:0020037;GO:0055114;GO:0010181;GO:0003824	molecular_function;molecular_function;biological_process;molecular_function;molecular_function	oxidoreductase activity;heme binding;oxidation-reduction process;FMN binding;catalytic activity
GENE00666	GENE00666.1	-	-	-	-	-	-	-	-	-	-	-
GENE00666	GENE00666.2	-	-	-	-	-	-	-	-	-	-	-
GENE00666	GENE00666.3	-	-	-	-	-	-	-	-	-	-	-
GENE00667	GENE00667.1	F-box protein MET30 [Source:UniProtKB/Swiss-Prot P39014]	sp|P39014|MET30_YEAST	F-box protein MET30 OS=Saccharomyces cerevisiae (strain ATCC 204508 / S288c) GN=MET30 PE=1 SV=1	8e-24	gi|170087484|ref|XP_001874965.1|	predicted protein [Laccaria bicolor S238N-H82] predicted protein [Laccaria bicolor S238N-H82]	1e-32	WD domain, G-beta repeat(PF00400),WD domain, G-beta repeat(PF00400),F-box-like(PF12937) [Source:Pfam]	GO:0005515	molecular_function	protein binding
GENE00668	GENE00668.1	-	-	-	-	-	-	-	-	-	-	-
GENE00669	GENE00669.1	-	-	-	-	-	-	-	-	-	-	-
GENE00670	GENE00670.1	hypothetical protein MPER_12728 [Moniliophthora perniciosa FA553] hypothetical protein MPER_12728 [Moniliophthora perniciosa FA553] [Source:NCBI_NR 238577081]	-	-	-	gi|238577081|ref|XP_002388268.1|	hypothetical protein MPER_12728 [Moniliophthora perniciosa FA553] hypothetical protein MPER_12728 [Moniliophthora perniciosa FA553]	5e-20	-	-	-	-
GENE00671	GENE00671.1	-	-	-	-	-	-	-	-	-	-	-
GENE00672	GENE00672.1	-	-	-	-	-	-	-	-	-	-	-
GENE00673	GENE00673.1	-	-	-	-	-	-	-	-	-	-	-
GENE00674	GENE00674.1	hypothetical protein SCHCODRAFT_235167 [Schizophyllum commune H4-8] hypothetical protein SCHCODRAFT_235167 [Schizophyllum commune H4-8] [Source:NCBI_NR 302684595]	-	-	-	gi|302684595|ref|XP_003031978.1|	hypothetical protein SCHCODRAFT_235167 [Schizophyllum commune H4-8] hypothetical protein SCHCODRAFT_235167 [Schizophyllum commune H4-8]	2e-52	-	-	-	-
GENE00675	GENE00675.1	-	-	-	-	-	-	-	-	-	-	-
GENE00676	GENE00676.1	short-chain dehydrogenase/reductase [Lentinula edodes] [Source:NCBI_NR 344323325]	-	-	-	gi|344323325|gb|AEN14449.1|	short-chain dehydrogenase/reductase [Lentinula edodes]	2e-51	-	-	-	-
GENE00677	GENE00677.1	hypothetical protein CONPUDRAFT_49671 [Coniophora puteana RWD-64-598 SS2] hypothetical protein CONPUDRAFT_49671 [Coniophora puteana RWD-64-598 SS2] [Source:NCBI_NR 628829901]	-	-	-	gi|628829901|ref|XP_007765254.1|	hypothetical protein CONPUDRAFT_49671 [Coniophora puteana RWD-64-598 SS2] hypothetical protein CONPUDRAFT_49671 [Coniophora puteana RWD-64-598 SS2]	2e-21	-	-	-	-
GENE00678	GENE00678.1	short-chain dehydrogenase/reductase [Lentinula edodes] [Source:NCBI_NR 344323325]	-	-	-	gi|344323325|gb|AEN14449.1|	short-chain dehydrogenase/reductase [Lentinula edodes]	8e-19	-	-	-	-
GENE00679	GENE00679.1	short-chain dehydrogenase/reductase [Lentinula edodes] [Source:NCBI_NR 344323325]	-	-	-	gi|344323325|gb|AEN14449.1|	short-chain dehydrogenase/reductase [Lentinula edodes]	3e-60	short chain dehydrogenase(PF00106) [Source:Pfam]	GO:0008152;GO:0016491	biological_process;molecular_function	metabolic process;oxidoreductase activity
GENE00680	GENE00680.1	Dehydrogenase/reductase SDR family member 4 [Source:UniProtKB/Swiss-Prot Q8SPU8]	sp|Q8SPU8|DHRS4_BOVIN	Dehydrogenase/reductase SDR family member 4 OS=Bos taurus GN=DHRS4 PE=2 SV=2	9e-13	gi|344323325|gb|AEN14449.1|	short-chain dehydrogenase/reductase [Lentinula edodes]	3e-132	short chain dehydrogenase(PF00106) [Source:Pfam]	GO:0008152;GO:0016491	biological_process;molecular_function	metabolic process;oxidoreductase activity
GENE00681	GENE00681.1	hypothetical protein SCHCODRAFT_258334 [Schizophyllum commune H4-8] hypothetical protein SCHCODRAFT_258334 [Schizophyllum commune H4-8] [Source:NCBI_NR 302677108]	-	-	-	gi|302677108|ref|XP_003028237.1|	hypothetical protein SCHCODRAFT_258334 [Schizophyllum commune H4-8] hypothetical protein SCHCODRAFT_258334 [Schizophyllum commune H4-8]	2e-16	-	-	-	-
GENE00682	GENE00682.1	-	-	-	-	-	-	-	-	-	-	-
GENE00683	GENE00683.1	short-chain dehydrogenase/reductase [Lentinula edodes] [Source:NCBI_NR 344323325]	-	-	-	gi|344323325|gb|AEN14449.1|	short-chain dehydrogenase/reductase [Lentinula edodes]	1e-122	short chain dehydrogenase(PF00106) [Source:Pfam]	GO:0008152;GO:0016491	biological_process;molecular_function	metabolic process;oxidoreductase activity
GENE00684	GENE00684.1	Aspergillopepsin-2 [Source:UniProtKB/Swiss-Prot P24665]	sp|P24665|PRTA_ASPNG	Aspergillopepsin-2 OS=Aspergillus niger PE=1 SV=1	2e-56	gi|348599990|dbj|BAL02935.1|	glutamic protease [Pholiota nameko]	2e-89	Peptidase A4 family(PF01828) [Source:Pfam]	GO:0004190;GO:0006508	molecular_function;biological_process	aspartic-type endopeptidase activity;proteolysis
GENE00685	GENE00685.1	-	-	-	-	-	-	-	-	-	-	-
GENE00686	GENE00686.1	AB hydrolase superfamily protein C4A8.06c [Source:UniProtKB/Swiss-Prot O14158]	sp|O14158|YE76_SCHPO	AB hydrolase superfamily protein C4A8.06c OS=Schizosaccharomyces pombe (strain 972 / ATCC 24843) GN=SPAC4A8.06c PE=3 SV=1	4e-42	gi|630175040|ref|XP_007843401.1|	putative lipase esterase from carbohydrate esterase family ce10 [Moniliophthora roreri MCA 2997] putative lipase esterase from carbohydrate esterase family ce10 [Moniliophthora roreri MCA 2997]	1e-164	alpha/beta hydrolase fold(PF07859) [Source:Pfam]	GO:0008152;GO:0016787	biological_process;molecular_function	metabolic process;hydrolase activity
GENE00687	GENE00687.1	hypothetical protein SCHCODRAFT_82776 [Schizophyllum commune H4-8] hypothetical protein SCHCODRAFT_82776 [Schizophyllum commune H4-8] [Source:NCBI_NR 302681985]	-	-	-	gi|302681985|ref|XP_003030674.1|	hypothetical protein SCHCODRAFT_82776 [Schizophyllum commune H4-8] hypothetical protein SCHCODRAFT_82776 [Schizophyllum commune H4-8]	6e-39	-	-	-	-
GENE00688	GENE00688.1	putative lipase esterase from carbohydrate esterase family ce10 [Moniliophthora roreri MCA 2997] putative lipase esterase from carbohydrate esterase family ce10 [Moniliophthora roreri MCA 2997] [Source:NCBI_NR 630175040]	-	-	-	gi|630175040|ref|XP_007843401.1|	putative lipase esterase from carbohydrate esterase family ce10 [Moniliophthora roreri MCA 2997] putative lipase esterase from carbohydrate esterase family ce10 [Moniliophthora roreri MCA 2997]	6e-15	-	-	-	-
GENE00689	GENE00689.1	hypothetical protein CERSUDRAFT_118193 [Ceriporiopsis subvermispora B] [Source:NCBI_NR 449542154]	-	-	-	gi|449542154|gb|EMD33134.1|	hypothetical protein CERSUDRAFT_118193 [Ceriporiopsis subvermispora B]	3e-20	-	-	-	-
GENE00690	GENE00690.1	None [Source:UniProtKB/Swiss-Prot D2WKD9]	sp|D2WKD9|SDR1_AEDAE	Farnesol dehydrogenase OS=Aedes aegypti GN=SDR-1 PE=1 SV=2	4e-11	gi|344323325|gb|AEN14449.1|	short-chain dehydrogenase/reductase [Lentinula edodes]	2e-151	short chain dehydrogenase(PF00106) [Source:Pfam]	GO:0008152;GO:0016491	biological_process;molecular_function	metabolic process;oxidoreductase activity
GENE00691	GENE00691.1	Acyl-CoA dehydrogenase family member 10 [Source:UniProtKB/Swiss-Prot Q6JQN1]	sp|Q6JQN1|ACD10_HUMAN	Acyl-CoA dehydrogenase family member 10 OS=Homo sapiens GN=ACAD10 PE=1 SV=1	3e-57	gi|630175043|ref|XP_007843402.1|	phosphotransferase enzyme family domain protein [Moniliophthora roreri MCA 2997] phosphotransferase enzyme family domain protein [Moniliophthora roreri MCA 2997]	1e-165	Phosphotransferase enzyme family(PF01636) [Source:Pfam]	-	-	-
GENE00692	GENE00692.1	Uncharacterized protein C13G1.09 [Source:UniProtKB/Swiss-Prot O60071]	sp|O60071|YBB9_SCHPO	Uncharacterized protein C13G1.09 OS=Schizosaccharomyces pombe (strain 972 / ATCC 24843) GN=SPBC13G1.09 PE=1 SV=1	5e-103	gi|630186562|ref|XP_007847119.1|	bystin-family protein [Moniliophthora roreri MCA 2997] bystin-family protein [Moniliophthora roreri MCA 2997]	0	Bystin(PF05291) [Source:Pfam]	-	-	-
GENE00692	GENE00692.2	Uncharacterized protein C13G1.09 [Source:UniProtKB/Swiss-Prot O60071]	sp|O60071|YBB9_SCHPO	Uncharacterized protein C13G1.09 OS=Schizosaccharomyces pombe (strain 972 / ATCC 24843) GN=SPBC13G1.09 PE=1 SV=1	5e-93	gi|630186562|ref|XP_007847119.1|	bystin-family protein [Moniliophthora roreri MCA 2997] bystin-family protein [Moniliophthora roreri MCA 2997]	2e-165	Bystin(PF05291) [Source:Pfam]	-	-	-
GENE00693	GENE00693.1	flavin-containing monooxygenase [Moniliophthora roreri MCA 2997] flavin-containing monooxygenase [Moniliophthora roreri MCA 2997] [Source:NCBI_NR 630198738]	-	-	-	gi|630198738|ref|XP_007851033.1|	flavin-containing monooxygenase [Moniliophthora roreri MCA 2997] flavin-containing monooxygenase [Moniliophthora roreri MCA 2997]	1e-65	-	GO:0016491;GO:0055114	molecular_function;biological_process	oxidoreductase activity;oxidation-reduction process
GENE00694	GENE00694.1	Probable indole-3-pyruvate monooxygenase YUCCA3 [Source:UniProtKB/Swiss-Prot O23024]	sp|O23024|YUC3_ARATH	Probable indole-3-pyruvate monooxygenase YUCCA3 OS=Arabidopsis thaliana GN=YUC3 PE=2 SV=1	5e-23	gi|630198738|ref|XP_007851033.1|	flavin-containing monooxygenase [Moniliophthora roreri MCA 2997] flavin-containing monooxygenase [Moniliophthora roreri MCA 2997]	0	Flavin-binding monooxygenase-like(PF00743) [Source:Pfam]	GO:0016491;GO:0055114;GO:0004499;GO:0050660;GO:0050661	molecular_function;biological_process;molecular_function;molecular_function;molecular_function	oxidoreductase activity;oxidation-reduction process;N,N-dimethylaniline monooxygenase activity;flavin adenine dinucleotide binding;NADP binding
GENE00695	GENE00695.1	hypothetical protein Moror_4110 [Moniliophthora roreri MCA 2997] hypothetical protein Moror_4110 [Moniliophthora roreri MCA 2997] [Source:NCBI_NR 630195448]	-	-	-	gi|630195448|ref|XP_007849970.1|	hypothetical protein Moror_4110 [Moniliophthora roreri MCA 2997] hypothetical protein Moror_4110 [Moniliophthora roreri MCA 2997]	1e-119	-	-	-	-
GENE00695	GENE00695.2	hypothetical protein Moror_4110 [Moniliophthora roreri MCA 2997] hypothetical protein Moror_4110 [Moniliophthora roreri MCA 2997] [Source:NCBI_NR 630195448]	-	-	-	gi|630195448|ref|XP_007849970.1|	hypothetical protein Moror_4110 [Moniliophthora roreri MCA 2997] hypothetical protein Moror_4110 [Moniliophthora roreri MCA 2997]	2e-119	-	-	-	-
GENE00696	GENE00696.1	-	-	-	-	-	-	-	-	-	-	-
GENE00697	GENE00697.1	Coatomer subunit alpha [Source:UniProtKB/Swiss-Prot Q8CIE6]	sp|Q8CIE6|COPA_MOUSE	Coatomer subunit alpha OS=Mus musculus GN=Copa PE=1 SV=2	0	gi|630195451|ref|XP_007849971.1|	coatomer alpha subunit [Moniliophthora roreri MCA 2997] coatomer alpha subunit [Moniliophthora roreri MCA 2997]	0	WD domain, G-beta repeat(PF00400),WD domain, G-beta repeat(PF00400),WD domain, G-beta repeat(PF00400),WD domain, G-beta repeat(PF00400),WD domain, G-beta repeat(PF00400),Coatomer WD associated region(PF04053),Coatomer (COPI) alpha subunit C-terminus(PF06957) [Source:Pfam]	GO:0005515;GO:0005198;GO:0006886;GO:0016192;GO:0030126;GO:0030117	molecular_function;molecular_function;biological_process;biological_process;cellular_component;cellular_component	protein binding;structural molecule activity;intracellular protein transport;vesicle-mediated transport;COPI vesicle coat;membrane coat
GENE00698	GENE00698.1	hypothetical protein Moror_8210 [Moniliophthora roreri MCA 2997] hypothetical protein Moror_8210 [Moniliophthora roreri MCA 2997] [Source:NCBI_NR 630184242]	-	-	-	gi|630184242|ref|XP_007846369.1|	hypothetical protein Moror_8210 [Moniliophthora roreri MCA 2997] hypothetical protein Moror_8210 [Moniliophthora roreri MCA 2997]	5e-70	-	-	-	-
GENE00699	GENE00699.1	Bifunctional solanapyrone synthase [Source:UniProtKB/Swiss-Prot D7UQ40]	sp|D7UQ40|SOL5_ALTSO	Bifunctional solanapyrone synthase OS=Alternaria solani GN=sol5 PE=1 SV=1	3e-22	gi|646392108|gb|KDQ56646.1|	hypothetical protein JAAARDRAFT_194628 [Jaapia argillacea MUCL 33604]	6e-165	FAD binding domain(PF01565) [Source:Pfam]	GO:0016491;GO:0050660;GO:0055114;GO:0003824;GO:0016614	molecular_function;molecular_function;biological_process;molecular_function;molecular_function	oxidoreductase activity;flavin adenine dinucleotide binding;oxidation-reduction process;catalytic activity;oxidoreductase activity, acting on CH-OH group of donors
GENE00700	GENE00700.1	hypothetical protein MPER_08056 [Moniliophthora perniciosa FA553] hypothetical protein MPER_08056 [Moniliophthora perniciosa FA553] [Source:NCBI_NR 238590629]	-	-	-	gi|238590629|ref|XP_002392379.1|	hypothetical protein MPER_08056 [Moniliophthora perniciosa FA553] hypothetical protein MPER_08056 [Moniliophthora perniciosa FA553]	3e-16	Caspase domain(PF00656) [Source:Pfam]	-	-	-
GENE00701	GENE00701.1	-	-	-	-	-	-	-	-	-	-	-
GENE00702	GENE00702.1	-	-	-	-	-	-	-	-	-	-	-
GENE00703	GENE00703.1	hypothetical protein Moror_10892 [Moniliophthora roreri MCA 2997] hypothetical protein Moror_10892 [Moniliophthora roreri MCA 2997] [Source:NCBI_NR 630204018]	-	-	-	gi|630204018|ref|XP_007852758.1|	hypothetical protein Moror_10892 [Moniliophthora roreri MCA 2997] hypothetical protein Moror_10892 [Moniliophthora roreri MCA 2997]	1e-63	-	-	-	-
GENE00704	GENE00704.1	hypothetical protein PUNSTDRAFT_87690 [Punctularia strigosozonata HHB-11173 SS5] hypothetical protein PUNSTDRAFT_87690 [Punctularia strigosozonata HHB-11173 SS5] [Source:NCBI_NR 599110591]	-	-	-	gi|599110591|ref|XP_007384271.1|	hypothetical protein PUNSTDRAFT_87690 [Punctularia strigosozonata HHB-11173 SS5] hypothetical protein PUNSTDRAFT_87690 [Punctularia strigosozonata HHB-11173 SS5]	2e-39	-	-	-	-
GENE00705	GENE00705.1	-	-	-	-	-	-	-	-	-	-	-
GENE00706	GENE00706.1	Uncharacterized protein C4H3.03c [Source:UniProtKB/Swiss-Prot Q10211]	sp|Q10211|YAY3_SCHPO	Uncharacterized protein C4H3.03c OS=Schizosaccharomyces pombe (strain 972 / ATCC 24843) GN=SPAC4H3.03c PE=4 SV=1	9e-44	gi|597929564|ref|XP_007319126.1|	glycoside hydrolase family 15 protein [Serpula lacrymans var. lacrymans S7.9] glycoside hydrolase family 15 protein [Serpula lacrymans var. lacrymans S7.3] glycoside hydrolase family 15 protein [Serpula lacrymans var. lacrymans S7.9]	6e-110	Glycosyl hydrolases family 15(PF00723),Glycosyl hydrolases family 15(PF00723) [Source:Pfam]	GO:0003824	molecular_function	catalytic activity
GENE00707	GENE00707.1	hypothetical protein FOMPIDRAFT_1062000 [Fomitopsis pinicola FP-58527 SS1] [Source:NCBI_NR 527296267]	-	-	-	gi|527296267|gb|EPS97097.1|	hypothetical protein FOMPIDRAFT_1062000 [Fomitopsis pinicola FP-58527 SS1]	2e-16	XPG I-region(PF00867) [Source:Pfam]	GO:0004518	molecular_function	nuclease activity
GENE00708	GENE00708.1	predicted protein [Laccaria bicolor S238N-H82] predicted protein [Laccaria bicolor S238N-H82] [Source:NCBI_NR 170099778]	-	-	-	gi|170099778|ref|XP_001881107.1|	predicted protein [Laccaria bicolor S238N-H82] predicted protein [Laccaria bicolor S238N-H82]	6e-48	XPG N-terminal domain(PF00752) [Source:Pfam]	GO:0004518;GO:0006281	molecular_function;biological_process	nuclease activity;DNA repair
GENE00709	GENE00709.1	hypothetical protein Moror_12617 [Moniliophthora roreri MCA 2997] hypothetical protein Moror_12617 [Moniliophthora roreri MCA 2997] [Source:NCBI_NR 630180250]	-	-	-	gi|630180250|ref|XP_007845092.1|	hypothetical protein Moror_12617 [Moniliophthora roreri MCA 2997] hypothetical protein Moror_12617 [Moniliophthora roreri MCA 2997]	2e-45	Domain of unknown function (DUF202)(PF02656) [Source:Pfam]	-	-	-
GENE00710	GENE00710.1	-	-	-	-	-	-	-	-	-	-	-
GENE00711	GENE00711.1	hypothetical protein SCHCODRAFT_234535 [Schizophyllum commune H4-8] hypothetical protein SCHCODRAFT_234535 [Schizophyllum commune H4-8] [Source:NCBI_NR 302687772]	-	-	-	gi|302687772|ref|XP_003033566.1|	hypothetical protein SCHCODRAFT_234535 [Schizophyllum commune H4-8] hypothetical protein SCHCODRAFT_234535 [Schizophyllum commune H4-8]	6e-12	-	-	-	-
GENE00712	GENE00712.1	-	-	-	-	-	-	-	-	-	-	-
GENE00712	GENE00712.2	hypothetical protein SCHCODRAFT_108556 [Schizophyllum commune H4-8] hypothetical protein SCHCODRAFT_108556, partial [Schizophyllum commune H4-8] [Source:NCBI_NR 302687768]	-	-	-	gi|302687768|ref|XP_003033564.1|	hypothetical protein SCHCODRAFT_108556 [Schizophyllum commune H4-8] hypothetical protein SCHCODRAFT_108556, partial [Schizophyllum commune H4-8]	1e-64	-	GO:0005515	molecular_function	protein binding
GENE00713	GENE00713.1	hypothetical protein SCHCODRAFT_235167 [Schizophyllum commune H4-8] hypothetical protein SCHCODRAFT_235167 [Schizophyllum commune H4-8] [Source:NCBI_NR 302684595]	-	-	-	gi|302684595|ref|XP_003031978.1|	hypothetical protein SCHCODRAFT_235167 [Schizophyllum commune H4-8] hypothetical protein SCHCODRAFT_235167 [Schizophyllum commune H4-8]	4e-146	-	-	-	-
GENE00714	GENE00714.1	-	-	-	-	-	-	-	Zinc finger, C3HC4 type (RING finger)(PF00097) [Source:Pfam]	GO:0005515;GO:0008270;GO:0046872	molecular_function;molecular_function;molecular_function	protein binding;zinc ion binding;metal ion binding
GENE00715	GENE00715.1	Cytochrome P450 4F12 [Source:UniProtKB/Swiss-Prot Q9HCS2]	sp|Q9HCS2|CP4FC_HUMAN	Cytochrome P450 4F12 OS=Homo sapiens GN=CYP4F12 PE=1 SV=2	2e-35	gi|646300955|gb|KDQ22106.1|	hypothetical protein PLEOSDRAFT_174851 [Pleurotus ostreatus PC15]	9e-163	Cytochrome P450(PF00067) [Source:Pfam]	GO:0005506;GO:0016705;GO:0020037;GO:0055114;GO:0004497	molecular_function;molecular_function;molecular_function;biological_process;molecular_function	iron ion binding;oxidoreductase activity, acting on paired donors, with incorporation or reduction of molecular oxygen;heme binding;oxidation-reduction process;monooxygenase activity
GENE00716	GENE00716.1	3-(3-hydroxy-phenyl)propionate/3-hydroxycinnamic acid hydroxylase {ECO:0000255|HAMAP-Rule:MF_01652} [Source:UniProtKB/Swiss-Prot B7NK08]	sp|B7NK08|MHPA_ECO7I	3-(3-hydroxy-phenyl)propionate/3-hydroxycinnamic acid hydroxylase OS=Escherichia coli O7:K1 (strain IAI39 / ExPEC) GN=mhpA PE=3 SV=1	1e-26	gi|630218031|ref|XP_007857315.1|	putative monooxygenase [Moniliophthora roreri MCA 2997] putative monooxygenase [Moniliophthora roreri MCA 2997]	4e-120	FAD binding domain(PF01494) [Source:Pfam]	GO:0016491;GO:0055114;GO:0071949	molecular_function;biological_process;molecular_function	oxidoreductase activity;oxidation-reduction process;FAD binding
GENE00717	GENE00717.1	NAD/NADP-dependent indole-3-acetaldehyde reductase [Source:UniProtKB/Swiss-Prot O13848]	sp|O13848|I3ACR_SCHPO	NAD/NADP-dependent indole-3-acetaldehyde reductase OS=Schizosaccharomyces pombe (strain 972 / ATCC 24843) GN=SPAC19G12.09 PE=1 SV=1	6e-36	gi|630196086|ref|XP_007850180.1|	Aldo/ketoreductase [Moniliophthora roreri MCA 2997] Aldo/ketoreductase [Moniliophthora roreri MCA 2997]	2e-83	Aldo/keto reductase family(PF00248) [Source:Pfam]	GO:0016491;GO:0055114	molecular_function;biological_process	oxidoreductase activity;oxidation-reduction process
GENE00718	GENE00718.1	hypothetical protein PLEOSDRAFT_1034745 [Pleurotus ostreatus PC15] [Source:NCBI_NR 646310856]	-	-	-	gi|646310856|gb|KDQ31998.1|	hypothetical protein PLEOSDRAFT_1034745 [Pleurotus ostreatus PC15]	1e-27	Dihydrouridine synthase (Dus)(PF01207) [Source:Pfam]	GO:0008033;GO:0017150;GO:0050660;GO:0055114;GO:0003824	biological_process;molecular_function;molecular_function;biological_process;molecular_function	tRNA processing;tRNA dihydrouridine synthase activity;flavin adenine dinucleotide binding;oxidation-reduction process;catalytic activity
GENE00719	GENE00719.1	-	-	-	-	-	-	-	-	-	-	-
GENE00720	GENE00720.1	Non-catalytic module family EXPN protein [Heterobasidion irregulare TC 32-1] Non-catalytic module family EXPN protein [Heterobasidion irregulare TC 32-1] [Source:NCBI_NR 695535953]	-	-	-	gi|695535953|ref|XP_009541844.1|	Non-catalytic module family EXPN protein [Heterobasidion irregulare TC 32-1] Non-catalytic module family EXPN protein [Heterobasidion irregulare TC 32-1]	4e-39	Rare lipoprotein A (RlpA)-like double-psi beta-barrel(PF03330) [Source:Pfam]	-	-	-
GENE00721	GENE00721.1	hypothetical protein Moror_9927 [Moniliophthora roreri MCA 2997] hypothetical protein Moror_9927 [Moniliophthora roreri MCA 2997] [Source:NCBI_NR 630210955]	-	-	-	gi|630210955|ref|XP_007855021.1|	hypothetical protein Moror_9927 [Moniliophthora roreri MCA 2997] hypothetical protein Moror_9927 [Moniliophthora roreri MCA 2997]	2e-20	-	-	-	-
GENE00722	GENE00722.1	Flavin-containing monooxygenase FMO GS-OX-like 1 [Source:UniProtKB/Swiss-Prot Q9FWW6]	sp|Q9FWW6|GSXL1_ARATH	Flavin-containing monooxygenase FMO GS-OX-like 1 OS=Arabidopsis thaliana GN=At1g12160 PE=2 SV=1	5e-34	gi|646394319|gb|KDQ58733.1|	hypothetical protein JAAARDRAFT_34591 [Jaapia argillacea MUCL 33604]	2e-118	Flavin-binding monooxygenase-like(PF00743),Flavin-binding monooxygenase-like(PF00743) [Source:Pfam]	GO:0004499;GO:0050660;GO:0050661;GO:0055114;GO:0016491	molecular_function;molecular_function;molecular_function;biological_process;molecular_function	N,N-dimethylaniline monooxygenase activity;flavin adenine dinucleotide binding;NADP binding;oxidation-reduction process;oxidoreductase activity
GENE00723	GENE00723.1	hypothetical protein Moror_7964 [Moniliophthora roreri MCA 2997] hypothetical protein Moror_7964 [Moniliophthora roreri MCA 2997] [Source:NCBI_NR 630183455]	-	-	-	gi|630183455|ref|XP_007846123.1|	hypothetical protein Moror_7964 [Moniliophthora roreri MCA 2997] hypothetical protein Moror_7964 [Moniliophthora roreri MCA 2997]	3e-28	-	-	-	-
GENE00724	GENE00724.1	Syntaxin-10 [Source:UniProtKB/Swiss-Prot O60499]	sp|O60499|STX10_HUMAN	Syntaxin-10 OS=Homo sapiens GN=STX10 PE=1 SV=1	5e-20	gi|648166464|gb|KDR80137.1|	hypothetical protein GALMADRAFT_242387 [Galerina marginata CBS 339.88]	2e-104	SNARE domain(PF05739),Syntaxin 6, N-terminal(PF09177) [Source:Pfam]	GO:0005515;GO:0016020;GO:0048193;GO:0016192	molecular_function;cellular_component;biological_process;biological_process	protein binding;membrane;Golgi vesicle transport;vesicle-mediated transport
GENE00725	GENE00725.1	pre-mrna splicing factor [Moniliophthora roreri MCA 2997] pre-mrna splicing factor [Moniliophthora roreri MCA 2997] [Source:NCBI_NR 630198735]	-	-	-	gi|630198735|ref|XP_007851032.1|	pre-mrna splicing factor [Moniliophthora roreri MCA 2997] pre-mrna splicing factor [Moniliophthora roreri MCA 2997]	1e-134	RNA recognition motif. (a.k.a. RRM, RBD, or RNP domain)(PF00076) [Source:Pfam]	GO:0000166;GO:0003676	molecular_function;molecular_function	nucleotide binding;nucleic acid binding
GENE00726	GENE00726.1	hypothetical protein AGABI1DRAFT_75973, partial [Agaricus bisporus var. burnettii JB137-S8] hypothetical protein AGABI1DRAFT_75973, partial [Agaricus bisporus var. burnettii JB137-S8] [Source:NCBI_NR 597985537]	-	-	-	gi|597985537|ref|XP_007330887.1|	hypothetical protein AGABI1DRAFT_75973, partial [Agaricus bisporus var. burnettii JB137-S8] hypothetical protein AGABI1DRAFT_75973, partial [Agaricus bisporus var. burnettii JB137-S8]	5e-32	-	-	-	-
GENE00727	GENE00727.1	hypothetical protein JAAARDRAFT_200595 [Jaapia argillacea MUCL 33604] [Source:NCBI_NR 646384449]	-	-	-	gi|646384449|gb|KDQ49763.1|	hypothetical protein JAAARDRAFT_200595 [Jaapia argillacea MUCL 33604]	3e-12	-	-	-	-
GENE00728	GENE00728.1	Probable D-xylulose kinase A [Source:UniProtKB/Swiss-Prot A1CAU3]	sp|A1CAU3|XKS1_ASPCL	Probable D-xylulose kinase A OS=Aspergillus clavatus (strain ATCC 1007 / CBS 513.65 / DSM 816 / NCTC 3887 / NRRL 1) GN=xkiA PE=2 SV=1	6e-23	gi|170111368|ref|XP_001886888.1|	predicted protein [Laccaria bicolor S238N-H82] predicted protein [Laccaria bicolor S238N-H82]	0	-	-	-	-
GENE00729	GENE00729.1	d-xylulose kinase [Moniliophthora roreri MCA 2997] d-xylulose kinase [Moniliophthora roreri MCA 2997] [Source:NCBI_NR 630194606]	-	-	-	gi|630194606|ref|XP_007849696.1|	d-xylulose kinase [Moniliophthora roreri MCA 2997] d-xylulose kinase [Moniliophthora roreri MCA 2997]	1e-29	-	-	-	-
GENE00730	GENE00730.1	-	-	-	-	-	-	-	-	-	-	-
GENE00731	GENE00731.1	Probable glycosidase crf2 [Source:UniProtKB/Swiss-Prot Q4WI46]	sp|Q4WI46|CRF2_ASPFU	Probable glycosidase crf2 OS=Neosartorya fumigata (strain ATCC MYA-4609 / Af293 / CBS 101355 / FGSC A1100) GN=crf1 PE=1 SV=1	4e-70	gi|170100222|ref|XP_001881329.1|	glycoside hydrolase family 16 protein [Laccaria bicolor S238N-H82] glycoside hydrolase family 16 protein [Laccaria bicolor S238N-H82]	2e-136	Glycosyl hydrolases family 16(PF00722) [Source:Pfam]	GO:0004553;GO:0005975	molecular_function;biological_process	hydrolase activity, hydrolyzing O-glycosyl compounds;carbohydrate metabolic process
GENE00732	GENE00732.1	Probable mannosyl-oligosaccharide alpha-1,2-mannosidase 1B [Source:UniProtKB/Swiss-Prot Q0D076]	sp|Q0D076|MNS1B_ASPTN	Probable mannosyl-oligosaccharide alpha-1,2-mannosidase 1B OS=Aspergillus terreus (strain NIH 2624 / FGSC A1156) GN=mns1B PE=3 SV=1	4e-85	gi|630210411|ref|XP_007854844.1|	glycoside hydrolase family 47 protein [Moniliophthora roreri MCA 2997] glycoside hydrolase family 47 protein [Moniliophthora roreri MCA 2997]	0	Glycosyl hydrolase family 47(PF01532) [Source:Pfam]	GO:0004571;GO:0005509;GO:0016020	molecular_function;molecular_function;cellular_component	mannosyl-oligosaccharide 1,2-alpha-mannosidase activity;calcium ion binding;membrane
GENE00733	GENE00733.1	Uncharacterized transporter C417.10 [Source:UniProtKB/Swiss-Prot O94491]	sp|O94491|YC7A_SCHPO	Uncharacterized transporter C417.10 OS=Schizosaccharomyces pombe (strain 972 / ATCC 24843) GN=SPCC417.10 PE=3 SV=1	9e-66	gi|597905014|ref|XP_007299806.1|	MFS general substrate transporter [Stereum hirsutum FP-91666 SS1] MFS general substrate transporter [Stereum hirsutum FP-91666 SS1]	0	Major Facilitator Superfamily(PF07690) [Source:Pfam]	GO:0016021;GO:0055085	cellular_component;biological_process	integral component of membrane;transmembrane transport
GENE00734	GENE00734.1	-	-	-	-	-	-	-	-	-	-	-
GENE00735	GENE00735.1	hypothetical protein SERLADRAFT_444917 [Serpula lacrymans var. lacrymans S7.9] hypothetical protein SERLA73DRAFT_101356 [Serpula lacrymans var. lacrymans S7.3] hypothetical protein SERLADRAFT_444917 [Serpula lacrymans var. lacrymans S7.9] [Source:NCBI_NR 597917857]	-	-	-	gi|597917857|ref|XP_007313273.1|	hypothetical protein SERLADRAFT_444917 [Serpula lacrymans var. lacrymans S7.9] hypothetical protein SERLA73DRAFT_101356 [Serpula lacrymans var. lacrymans S7.3] hypothetical protein SERLADRAFT_444917 [Serpula lacrymans var. lacrymans S7.9]	0	Uncharacterized protein conserved in bacteria (DUF2264)(PF10022) [Source:Pfam]	-	-	-
GENE00736	GENE00736.1	hypothetical protein Moror_8603 [Moniliophthora roreri MCA 2997] hypothetical protein Moror_8603 [Moniliophthora roreri MCA 2997] [Source:NCBI_NR 630198741]	-	-	-	gi|630198741|ref|XP_007851034.1|	hypothetical protein Moror_8603 [Moniliophthora roreri MCA 2997] hypothetical protein Moror_8603 [Moniliophthora roreri MCA 2997]	3e-52	recA bacterial DNA recombination protein(PF00154) [Source:Pfam]	GO:0003677;GO:0005524;GO:0006281;GO:0008094;GO:0003697;GO:0009432	molecular_function;molecular_function;biological_process;molecular_function;molecular_function;biological_process	DNA binding;ATP binding;DNA repair;DNA-dependent ATPase activity;single-stranded DNA binding;SOS response
GENE00737	GENE00737.1	Probable 5-formyltetrahydrofolate cyclo-ligase [Source:UniProtKB/Swiss-Prot Q9P7W2]	sp|Q9P7W2|FTHC_SCHPO	Probable 5-formyltetrahydrofolate cyclo-ligase OS=Schizosaccharomyces pombe (strain 972 / ATCC 24843) GN=SPBC1703.08c PE=3 SV=1	2e-26	gi|630198750|ref|XP_007851037.1|	hypothetical protein Moror_8606 [Moniliophthora roreri MCA 2997] hypothetical protein Moror_8606 [Moniliophthora roreri MCA 2997]	3e-56	5-formyltetrahydrofolate cyclo-ligase family(PF01812) [Source:Pfam]	-	-	-
GENE00738	GENE00738.1	c2h2 conidiation transcription factor [Moniliophthora roreri MCA 2997] c2h2 conidiation transcription factor [Moniliophthora roreri MCA 2997] [Source:NCBI_NR 630202715]	-	-	-	gi|630202715|ref|XP_007852336.1|	c2h2 conidiation transcription factor [Moniliophthora roreri MCA 2997] c2h2 conidiation transcription factor [Moniliophthora roreri MCA 2997]	3e-45	C2H2-type zinc finger(PF13894) [Source:Pfam]	GO:0003676;GO:0046872	molecular_function;molecular_function	nucleic acid binding;metal ion binding
GENE00739	GENE00739.1	exodeoxyribonuclease 1 [Moniliophthora roreri MCA 2997] exodeoxyribonuclease 1 [Moniliophthora roreri MCA 2997] [Source:NCBI_NR 630202712]	-	-	-	gi|630202712|ref|XP_007852335.1|	exodeoxyribonuclease 1 [Moniliophthora roreri MCA 2997] exodeoxyribonuclease 1 [Moniliophthora roreri MCA 2997]	9e-29	-	-	-	-
GENE00740	GENE00740.1	Exonuclease 1 [Source:UniProtKB/Swiss-Prot Q60GC1]	sp|Q60GC1|EXO1_ORYSJ	Exonuclease 1 OS=Oryza sativa subsp. japonica GN=EXO1 PE=2 SV=1	5e-43	gi|630202712|ref|XP_007852335.1|	exodeoxyribonuclease 1 [Moniliophthora roreri MCA 2997] exodeoxyribonuclease 1 [Moniliophthora roreri MCA 2997]	3e-120	XPG I-region(PF00867) [Source:Pfam]	GO:0004518;GO:0006281;GO:0035312;GO:0003677;GO:0003824	molecular_function;biological_process;molecular_function;molecular_function;molecular_function	nuclease activity;DNA repair;5'-3' exodeoxyribonuclease activity;DNA binding;catalytic activity
GENE00741	GENE00741.1	Exodeoxyribonuclease 1 [Source:UniProtKB/Swiss-Prot P53695]	sp|P53695|EXO1_SCHPO	Exodeoxyribonuclease 1 OS=Schizosaccharomyces pombe (strain 972 / ATCC 24843) GN=exo1 PE=1 SV=1	3e-33	gi|630202712|ref|XP_007852335.1|	exodeoxyribonuclease 1 [Moniliophthora roreri MCA 2997] exodeoxyribonuclease 1 [Moniliophthora roreri MCA 2997]	4e-51	XPG N-terminal domain(PF00752) [Source:Pfam]	GO:0004518;GO:0006281;GO:0035312;GO:0016788	molecular_function;biological_process;molecular_function;molecular_function	nuclease activity;DNA repair;5'-3' exodeoxyribonuclease activity;hydrolase activity, acting on ester bonds
GENE00742	GENE00742.1	hypothetical protein Moror_14787 [Moniliophthora roreri MCA 2997] hypothetical protein Moror_14787 [Moniliophthora roreri MCA 2997] [Source:NCBI_NR 630202703]	-	-	-	gi|630202703|ref|XP_007852332.1|	hypothetical protein Moror_14787 [Moniliophthora roreri MCA 2997] hypothetical protein Moror_14787 [Moniliophthora roreri MCA 2997]	1e-177	-	-	-	-
GENE00743	GENE00743.1	Sec20-domain-containing protein [Dichomitus squalens LYAD-421 SS1] Sec20-domain-containing protein [Dichomitus squalens LYAD-421 SS1] [Source:NCBI_NR 598011891]	-	-	-	gi|598011891|ref|XP_007371373.1|	Sec20-domain-containing protein [Dichomitus squalens LYAD-421 SS1] Sec20-domain-containing protein [Dichomitus squalens LYAD-421 SS1]	3e-97	Sec20(PF03908) [Source:Pfam]	-	-	-
GENE00744	GENE00744.1	hypothetical protein Moror_9387 [Moniliophthora roreri MCA 2997] hypothetical protein Moror_9387 [Moniliophthora roreri MCA 2997] [Source:NCBI_NR 630209792]	-	-	-	gi|630209792|ref|XP_007854642.1|	hypothetical protein Moror_9387 [Moniliophthora roreri MCA 2997] hypothetical protein Moror_9387 [Moniliophthora roreri MCA 2997]	4e-30	-	-	-	-
GENE00745	GENE00745.1	-	-	-	-	-	-	-	-	-	-	-
GENE00746	GENE00746.1	-	-	-	-	-	-	-	-	-	-	-
GENE00747	GENE00747.1	Trehalose synthase complex regulatory subunit TSL1 [Source:UniProtKB/Swiss-Prot P38427]	sp|P38427|TSL1_YEAST	Trehalose synthase complex regulatory subunit TSL1 OS=Saccharomyces cerevisiae (strain ATCC 204508 / S288c) GN=TSL1 PE=1 SV=1	4e-94	gi|646302515|gb|KDQ23664.1|	glycosyltransferase family 20 protein [Pleurotus ostreatus PC15]	0	Glycosyltransferase family 20(PF00982),Glycosyltransferase family 20(PF00982),Trehalose-phosphatase(PF02358) [Source:Pfam]	GO:0003824;GO:0005992	molecular_function;biological_process	catalytic activity;trehalose biosynthetic process
GENE00748	GENE00748.1	hypothetical protein Moror_10006 [Moniliophthora roreri MCA 2997] hypothetical protein Moror_10006 [Moniliophthora roreri MCA 2997] [Source:NCBI_NR 630211196]	-	-	-	gi|630211196|ref|XP_007855100.1|	hypothetical protein Moror_10006 [Moniliophthora roreri MCA 2997] hypothetical protein Moror_10006 [Moniliophthora roreri MCA 2997]	1e-23	-	-	-	-
GENE00749	GENE00749.1	hypothetical protein STEHIDRAFT_161348 [Stereum hirsutum FP-91666 SS1] hypothetical protein STEHIDRAFT_161348 [Stereum hirsutum FP-91666 SS1] [Source:NCBI_NR 618812572]	-	-	-	gi|618812572|ref|XP_007308953.1|	hypothetical protein STEHIDRAFT_161348 [Stereum hirsutum FP-91666 SS1] hypothetical protein STEHIDRAFT_161348 [Stereum hirsutum FP-91666 SS1]	2e-16	-	-	-	-
GENE00750	GENE00750.1	6-methylsalicylic acid synthase [Source:UniProtKB/Swiss-Prot P22367]	sp|P22367|MSAS_PENPA	6-methylsalicylic acid synthase OS=Penicillium patulum PE=1 SV=1	0	gi|667519887|gb|KFA49222.1|	hypothetical protein S40293_09259 [Stachybotrys chartarum IBT 40293]	0	Beta-ketoacyl synthase, N-terminal domain(PF00109),Acyl transferase domain(PF00698),Beta-ketoacyl synthase, C-terminal domain(PF02801),KR domain(PF08659) [Source:Pfam]	GO:0003824;GO:0008152;GO:0016740	molecular_function;biological_process;molecular_function	catalytic activity;metabolic process;transferase activity
GENE00751	GENE00751.1	hypothetical protein PUNSTDRAFT_72471 [Punctularia strigosozonata HHB-11173 SS5] hypothetical protein PUNSTDRAFT_72471 [Punctularia strigosozonata HHB-11173 SS5] [Source:NCBI_NR 599116725]	-	-	-	gi|599116725|ref|XP_007386281.1|	hypothetical protein PUNSTDRAFT_72471 [Punctularia strigosozonata HHB-11173 SS5] hypothetical protein PUNSTDRAFT_72471 [Punctularia strigosozonata HHB-11173 SS5]	9e-179	LVIVD repeat(PF08309) [Source:Pfam]	-	-	-
GENE00752	GENE00752.1	Protein unc-80 homolog [Source:UniProtKB/Swiss-Prot Q8BLN6]	sp|Q8BLN6|UNC80_MOUSE	Protein unc-80 homolog OS=Mus musculus GN=Unc80 PE=1 SV=2	2e-11	gi|630198753|ref|XP_007851038.1|	unc-80-like protein [Moniliophthora roreri MCA 2997] unc-80-like protein [Moniliophthora roreri MCA 2997]	0	-	-	-	-
GENE00753	GENE00753.1	Anucleate primary sterigmata protein A [Source:UniProtKB/Swiss-Prot Q00083]	sp|Q00083|APSA_EMENI	Anucleate primary sterigmata protein A OS=Emericella nidulans (strain FGSC A4 / ATCC 38163 / CBS 112.46 / NRRL 194 / M139) GN=apsA PE=1 SV=2	6e-48	gi|630208875|ref|XP_007854346.1|	tubulin binding [Moniliophthora roreri MCA 2997] tubulin binding [Moniliophthora roreri MCA 2997]	2e-165	Meiotic cell cortex C-terminal pleckstrin homology(PF12814) [Source:Pfam]	GO:0005515;GO:0005543;GO:0005938;GO:0032065	molecular_function;molecular_function;cellular_component;biological_process	protein binding;phospholipid binding;cell cortex;cortical protein anchoring
GENE00754	GENE00754.1	tubulin binding [Moniliophthora roreri MCA 2997] tubulin binding [Moniliophthora roreri MCA 2997] [Source:NCBI_NR 630208875]	-	-	-	gi|630208875|ref|XP_007854346.1|	tubulin binding [Moniliophthora roreri MCA 2997] tubulin binding [Moniliophthora roreri MCA 2997]	9e-67	-	-	-	-
GENE00755	GENE00755.1	tubulin binding [Moniliophthora roreri MCA 2997] tubulin binding [Moniliophthora roreri MCA 2997] [Source:NCBI_NR 630208875]	-	-	-	gi|630208875|ref|XP_007854346.1|	tubulin binding [Moniliophthora roreri MCA 2997] tubulin binding [Moniliophthora roreri MCA 2997]	2e-25	-	-	-	-
GENE00756	GENE00756.1	Anucleate primary sterigmata protein A [Source:UniProtKB/Swiss-Prot Q00083]	sp|Q00083|APSA_EMENI	Anucleate primary sterigmata protein A OS=Emericella nidulans (strain FGSC A4 / ATCC 38163 / CBS 112.46 / NRRL 194 / M139) GN=apsA PE=1 SV=2	3e-14	gi|170099836|ref|XP_001881136.1|	coiled-coil protein [Laccaria bicolor S238N-H82] coiled-coil protein [Laccaria bicolor S238N-H82]	6e-86	-	-	-	-
GENE00757	GENE00757.1	hypothetical protein Moror_5023 [Moniliophthora roreri MCA 2997] hypothetical protein Moror_5023 [Moniliophthora roreri MCA 2997] [Source:NCBI_NR 630208868]	-	-	-	gi|630208868|ref|XP_007854344.1|	hypothetical protein Moror_5023 [Moniliophthora roreri MCA 2997] hypothetical protein Moror_5023 [Moniliophthora roreri MCA 2997]	1e-26	-	-	-	-
GENE00758	GENE00758.1	NAD-P-binding protein [Moniliophthora roreri MCA 2997] NAD-P-binding protein [Moniliophthora roreri MCA 2997] [Source:NCBI_NR 630216873]	-	-	-	gi|630216873|ref|XP_007856937.1|	NAD-P-binding protein [Moniliophthora roreri MCA 2997] NAD-P-binding protein [Moniliophthora roreri MCA 2997]	5e-127	NmrA-like family(PF05368) [Source:Pfam]	-	-	-
GENE00759	GENE00759.1	-	-	-	-	-	-	-	-	-	-	-
GENE00760	GENE00760.1	high-affinity phosphodiesterase [Moniliophthora roreri MCA 2997] high-affinity phosphodiesterase [Moniliophthora roreri MCA 2997] [Source:NCBI_NR 630208850]	-	-	-	gi|630208850|ref|XP_007854338.1|	high-affinity phosphodiesterase [Moniliophthora roreri MCA 2997] high-affinity phosphodiesterase [Moniliophthora roreri MCA 2997]	1e-60	3'5'-cyclic nucleotide phosphodiesterase(PF00233) [Source:Pfam]	GO:0004114;GO:0007165	molecular_function;biological_process	3',5'-cyclic-nucleotide phosphodiesterase activity;signal transduction
GENE00761	GENE00761.1	high-affinity phosphodiesterase [Moniliophthora roreri MCA 2997] high-affinity phosphodiesterase [Moniliophthora roreri MCA 2997] [Source:NCBI_NR 630208850]	-	-	-	gi|630208850|ref|XP_007854338.1|	high-affinity phosphodiesterase [Moniliophthora roreri MCA 2997] high-affinity phosphodiesterase [Moniliophthora roreri MCA 2997]	2e-120	3'5'-cyclic nucleotide phosphodiesterase(PF00233) [Source:Pfam]	GO:0004114;GO:0007165;GO:0008081	molecular_function;biological_process;molecular_function	3',5'-cyclic-nucleotide phosphodiesterase activity;signal transduction;phosphoric diester hydrolase activity
GENE00762	GENE00762.1	-	-	-	-	-	-	-	-	-	-	-
GENE00763	GENE00763.1	Protein transport protein Sec24C [Source:UniProtKB/Swiss-Prot P53992]	sp|P53992|SC24C_HUMAN	Protein transport protein Sec24C OS=Homo sapiens GN=SEC24C PE=1 SV=3	1e-37	gi|630215412|ref|XP_007856464.1|	sec23 sec24 family protein [Moniliophthora roreri MCA 2997] sec23 sec24 family protein [Moniliophthora roreri MCA 2997]	1e-106	Sec23/Sec24 zinc finger(PF04810) [Source:Pfam]	GO:0006886;GO:0006888;GO:0008270;GO:0030127	biological_process;biological_process;molecular_function;cellular_component	intracellular protein transport;ER to Golgi vesicle-mediated transport;zinc ion binding;COPII vesicle coat
GENE00764	GENE00764.1	Protein transport protein Sec24C [Source:UniProtKB/Swiss-Prot P53992]	sp|P53992|SC24C_HUMAN	Protein transport protein Sec24C OS=Homo sapiens GN=SEC24C PE=1 SV=3	1e-71	gi|630215412|ref|XP_007856464.1|	sec23 sec24 family protein [Moniliophthora roreri MCA 2997] sec23 sec24 family protein [Moniliophthora roreri MCA 2997]	0	Sec23/Sec24 trunk domain(PF04811),Sec23/Sec24 helical domain(PF04815),Sec23/Sec24 beta-sandwich domain(PF08033) [Source:Pfam]	GO:0006886;GO:0006888;GO:0030127	biological_process;biological_process;cellular_component	intracellular protein transport;ER to Golgi vesicle-mediated transport;COPII vesicle coat
GENE00765	GENE00765.1	Protein transport protein Sec24C [Source:UniProtKB/Swiss-Prot P53992]	sp|P53992|SC24C_HUMAN	Protein transport protein Sec24C OS=Homo sapiens GN=SEC24C PE=1 SV=3	1e-13	gi|630215412|ref|XP_007856464.1|	sec23 sec24 family protein [Moniliophthora roreri MCA 2997] sec23 sec24 family protein [Moniliophthora roreri MCA 2997]	1e-57	Gelsolin repeat(PF00626) [Source:Pfam]	-	-	-
GENE00766	GENE00766.1	Histidine--tRNA ligase, mitochondrial [Source:UniProtKB/Swiss-Prot O43011]	sp|O43011|SYH_SCHPO	Histidine--tRNA ligase, mitochondrial OS=Schizosaccharomyces pombe (strain 972 / ATCC 24843) GN=hts1 PE=1 SV=2	8e-80	gi|630186361|ref|XP_007847054.1|	histidyl-trna synthetase [Moniliophthora roreri MCA 2997] histidyl-trna synthetase [Moniliophthora roreri MCA 2997]	8e-111	Histidyl-tRNA synthetase(PF13393) [Source:Pfam]	GO:0005737	cellular_component	cytoplasm
GENE00767	GENE00767.1	Histidine--tRNA ligase, mitochondrial [Source:UniProtKB/Swiss-Prot O43011]	sp|O43011|SYH_SCHPO	Histidine--tRNA ligase, mitochondrial OS=Schizosaccharomyces pombe (strain 972 / ATCC 24843) GN=hts1 PE=1 SV=2	5e-13	gi|691790994|emb|CDO73385.1|	hypothetical protein BN946_scf185013.g19 [Trametes cinnabarina]	7e-43	-	GO:0005737	cellular_component	cytoplasm
GENE00768	GENE00768.1	-	-	-	-	-	-	-	-	-	-	-
GENE00769	GENE00769.1	hypothetical protein GLOTRDRAFT_123360 [Gloeophyllum trabeum ATCC 11539] hypothetical protein GLOTRDRAFT_123360 [Gloeophyllum trabeum ATCC 11539] [Source:NCBI_NR 630362575]	-	-	-	gi|630362575|ref|XP_007870562.1|	hypothetical protein GLOTRDRAFT_123360 [Gloeophyllum trabeum ATCC 11539] hypothetical protein GLOTRDRAFT_123360 [Gloeophyllum trabeum ATCC 11539]	2e-42	-	-	-	-
GENE00770	GENE00770.1	-	-	-	-	-	-	-	-	-	-	-
GENE00771	GENE00771.1	-	-	-	-	-	-	-	-	-	-	-
GENE00772	GENE00772.1	-	-	-	-	-	-	-	-	-	-	-
GENE00773	GENE00773.1	DNA-directed RNA polymerases I and III subunit RPAC2 [Source:UniProtKB/Swiss-Prot Q09177]	sp|Q09177|RPAC2_SCHPO	DNA-directed RNA polymerases I and III subunit RPAC2 OS=Schizosaccharomyces pombe (strain 972 / ATCC 24843) GN=rpc19 PE=2 SV=1	4e-33	gi|598005759|ref|XP_007369852.1|	RBP11-like subunits of RNA polymerase [Dichomitus squalens LYAD-421 SS1] RBP11-like subunits of RNA polymerase [Dichomitus squalens LYAD-421 SS1]	3e-55	RNA polymerase Rpb3/Rpb11 dimerisation domain(PF13656) [Source:Pfam]	GO:0003677;GO:0003899;GO:0006351;GO:0046983	molecular_function;molecular_function;biological_process;molecular_function	DNA binding;DNA-directed RNA polymerase activity;transcription, DNA-templated;protein dimerization activity
GENE00774	GENE00774.1	Probable mannan endo-1,4-beta-mannosidase F [Source:UniProtKB/Swiss-Prot Q5AR04]	sp|Q5AR04|MANF_EMENI	Probable mannan endo-1,4-beta-mannosidase F OS=Emericella nidulans (strain FGSC A4 / ATCC 38163 / CBS 112.46 / NRRL 194 / M139) GN=manF PE=3 SV=2	1e-103	gi|449546831|gb|EMD37800.1|	carbohydrate-binding module family 1 protein/glycoside hydrolase family 5 protein [Ceriporiopsis subvermispora B]	0	Cellulase (glycosyl hydrolase family 5)(PF00150),Fungal cellulose binding domain(PF00734) [Source:Pfam]	GO:0004553;GO:0005576;GO:0005975;GO:0030248	molecular_function;cellular_component;biological_process;molecular_function	hydrolase activity, hydrolyzing O-glycosyl compounds;extracellular region;carbohydrate metabolic process;cellulose binding
GENE00774	GENE00774.2	Endo-1,4-beta-xylanase C [Source:UniProtKB/Swiss-Prot B7SIW2]	sp|B7SIW2|XYNC_PHACH	Endo-1,4-beta-xylanase C OS=Phanerochaete chrysosporium GN=xynC PE=1 SV=1	2e-15	gi|1679597|emb|CAA90423.1|	CEL4b mannanase [Agaricus bisporus]	3e-23	Fungal cellulose binding domain(PF00734) [Source:Pfam]	GO:0004553;GO:0005576;GO:0005975;GO:0030248	molecular_function;cellular_component;biological_process;molecular_function	hydrolase activity, hydrolyzing O-glycosyl compounds;extracellular region;carbohydrate metabolic process;cellulose binding
GENE00775	GENE00775.1	Dual specificity protein phosphatase 12 [Source:UniProtKB/Swiss-Prot Q9UNI6]	sp|Q9UNI6|DUS12_HUMAN	Dual specificity protein phosphatase 12 OS=Homo sapiens GN=DUSP12 PE=1 SV=1	2e-23	gi|630177525|ref|XP_007844209.1|	dual-specificity protein [Moniliophthora roreri MCA 2997] dual-specificity protein [Moniliophthora roreri MCA 2997]	1e-135	Dual specificity phosphatase, catalytic domain(PF00782) [Source:Pfam]	GO:0016311;GO:0016791;GO:0006470;GO:0008138;GO:0004725	biological_process;molecular_function;biological_process;molecular_function;molecular_function	dephosphorylation;phosphatase activity;protein dephosphorylation;protein tyrosine/serine/threonine phosphatase activity;protein tyrosine phosphatase activity
GENE00776	GENE00776.1	-	-	-	-	-	-	-	-	-	-	-
GENE00777	GENE00777.1	Tyrosine-protein phosphatase yvh1 [Source:UniProtKB/Swiss-Prot O13632]	sp|O13632|PVH1_SCHPO	Tyrosine-protein phosphatase yvh1 OS=Schizosaccharomyces pombe (strain 972 / ATCC 24843) GN=yvh1 PE=3 SV=1	1e-18	gi|568462424|ref|XP_006463247.1|	hypothetical protein AGABI2DRAFT_186887 [Agaricus bisporus var. bisporus H97] hypothetical protein AGABI2DRAFT_186887 [Agaricus bisporus var. bisporus H97]	8e-43	-	-	-	-
GENE00778	GENE00778.1	-	-	-	-	-	-	-	-	-	-	-
GENE00779	GENE00779.1	-	-	-	-	-	-	-	-	-	-	-
GENE00780	GENE00780.1	Transcriptional repressor rco-1 [Source:UniProtKB/Swiss-Prot P78706]	sp|P78706|RCO1_NEUCR	Transcriptional repressor rco-1 OS=Neurospora crassa (strain ATCC 24698 / 74-OR23-1A / CBS 708.71 / DSM 1257 / FGSC 987) GN=rco-1 PE=3 SV=2	2e-94	gi|630195206|ref|XP_007849892.1|	general transcriptional repressor [Moniliophthora roreri MCA 2997] general transcriptional repressor [Moniliophthora roreri MCA 2997]	0	WD domain, G-beta repeat(PF00400),WD domain, G-beta repeat(PF00400),WD domain, G-beta repeat(PF00400),WD domain, G-beta repeat(PF00400),Tup N-terminal(PF08581) [Source:Pfam]	GO:0005515	molecular_function	protein binding
GENE00780	GENE00780.2	Transcriptional repressor rco-1 [Source:UniProtKB/Swiss-Prot P78706]	sp|P78706|RCO1_NEUCR	Transcriptional repressor rco-1 OS=Neurospora crassa (strain ATCC 24698 / 74-OR23-1A / CBS 708.71 / DSM 1257 / FGSC 987) GN=rco-1 PE=3 SV=2	1e-94	gi|630195206|ref|XP_007849892.1|	general transcriptional repressor [Moniliophthora roreri MCA 2997] general transcriptional repressor [Moniliophthora roreri MCA 2997]	0	WD domain, G-beta repeat(PF00400),WD domain, G-beta repeat(PF00400),WD domain, G-beta repeat(PF00400),WD domain, G-beta repeat(PF00400),Tup N-terminal(PF08581) [Source:Pfam]	GO:0005515	molecular_function	protein binding
GENE00781	GENE00781.1	General transcriptional corepressor tupA [Source:UniProtKB/Swiss-Prot O76734]	sp|O76734|TUP1_DICDI	General transcriptional corepressor tupA OS=Dictyostelium discoideum GN=tupA PE=2 SV=1	5e-27	gi|599360945|ref|XP_007393293.1|	hypothetical protein PHACADRAFT_251884 [Phanerochaete carnosa HHB-10118-sp] hypothetical protein PHACADRAFT_251884 [Phanerochaete carnosa HHB-10118-sp]	9e-43	WD domain, G-beta repeat(PF00400),WD domain, G-beta repeat(PF00400) [Source:Pfam]	GO:0005515	molecular_function	protein binding
GENE00782	GENE00782.1	hypothetical protein MPER_04503 [Moniliophthora perniciosa FA553] hypothetical protein MPER_04503 [Moniliophthora perniciosa FA553] [Source:NCBI_NR 238601560]	-	-	-	gi|238601560|ref|XP_002395444.1|	hypothetical protein MPER_04503 [Moniliophthora perniciosa FA553] hypothetical protein MPER_04503 [Moniliophthora perniciosa FA553]	1e-25	-	-	-	-
GENE00783	GENE00783.1	Isovaleryl-CoA dehydrogenase, mitochondrial [Source:UniProtKB/Swiss-Prot P26440]	sp|P26440|IVD_HUMAN	Isovaleryl-CoA dehydrogenase, mitochondrial OS=Homo sapiens GN=IVD PE=1 SV=1	5e-130	gi|449547236|gb|EMD38204.1|	hypothetical protein CERSUDRAFT_113353 [Ceriporiopsis subvermispora B]	3e-152	Acyl-CoA dehydrogenase, C-terminal domain(PF00441),Acyl-CoA dehydrogenase, middle domain(PF02770),Acyl-CoA dehydrogenase, N-terminal domain(PF02771) [Source:Pfam]	GO:0008152;GO:0016627;GO:0050660;GO:0055114;GO:0003995	biological_process;molecular_function;molecular_function;biological_process;molecular_function	metabolic process;oxidoreductase activity, acting on the CH-CH group of donors;flavin adenine dinucleotide binding;oxidation-reduction process;acyl-CoA dehydrogenase activity
GENE00784	GENE00784.1	hypothetical protein Moror_1157 [Moniliophthora roreri MCA 2997] hypothetical protein Moror_1157 [Moniliophthora roreri MCA 2997] [Source:NCBI_NR 630194388]	-	-	-	gi|630194388|ref|XP_007849626.1|	hypothetical protein Moror_1157 [Moniliophthora roreri MCA 2997] hypothetical protein Moror_1157 [Moniliophthora roreri MCA 2997]	2e-35	-	-	-	-
GENE00785	GENE00785.1	Serine/threonine-protein kinase oca2 [Source:UniProtKB/Swiss-Prot O59763]	sp|O59763|OCA2_SCHPO	Serine/threonine-protein kinase oca2 OS=Schizosaccharomyces pombe (strain 972 / ATCC 24843) GN=oca2 PE=1 SV=1	1e-80	gi|597906612|ref|XP_007300605.1|	Pkinase-domain-containing protein [Stereum hirsutum FP-91666 SS1] Pkinase-domain-containing protein [Stereum hirsutum FP-91666 SS1]	2e-109	Protein kinase domain(PF00069) [Source:Pfam]	GO:0004672;GO:0005524;GO:0006468	molecular_function;molecular_function;biological_process	protein kinase activity;ATP binding;protein phosphorylation
GENE00786	GENE00786.1	nitrogen permease reactivator protein [Moniliophthora roreri MCA 2997] nitrogen permease reactivator protein [Moniliophthora roreri MCA 2997] [Source:NCBI_NR 630175976]	-	-	-	gi|630175976|ref|XP_007843706.1|	nitrogen permease reactivator protein [Moniliophthora roreri MCA 2997] nitrogen permease reactivator protein [Moniliophthora roreri MCA 2997]	3e-29	-	-	-	-
GENE00787	GENE00787.1	predicted protein [Fibroporia radiculosa] [Source:NCBI_NR 403419142]	-	-	-	gi|403419142|emb|CCM05842.1|	predicted protein [Fibroporia radiculosa]	3e-66	short chain dehydrogenase(PF00106) [Source:Pfam]	GO:0008152;GO:0016491	biological_process;molecular_function	metabolic process;oxidoreductase activity
GENE00787	GENE00787.2	predicted protein [Fibroporia radiculosa] [Source:NCBI_NR 403419142]	-	-	-	gi|403419142|emb|CCM05842.1|	predicted protein [Fibroporia radiculosa]	1e-66	short chain dehydrogenase(PF00106) [Source:Pfam]	GO:0008152;GO:0016491	biological_process;molecular_function	metabolic process;oxidoreductase activity
GENE00787	GENE00787.3	predicted protein [Fibroporia radiculosa] [Source:NCBI_NR 403419142]	-	-	-	gi|403419142|emb|CCM05842.1|	predicted protein [Fibroporia radiculosa]	1e-67	short chain dehydrogenase(PF00106) [Source:Pfam]	GO:0008152;GO:0016491	biological_process;molecular_function	metabolic process;oxidoreductase activity
GENE00788	GENE00788.1	hypothetical protein Moror_14125 [Moniliophthora roreri MCA 2997] hypothetical protein Moror_14125 [Moniliophthora roreri MCA 2997] [Source:NCBI_NR 630182578]	-	-	-	gi|630182578|ref|XP_007845841.1|	hypothetical protein Moror_14125 [Moniliophthora roreri MCA 2997] hypothetical protein Moror_14125 [Moniliophthora roreri MCA 2997]	4e-24	-	-	-	-
GENE00789	GENE00789.1	NAD-dependent protein deacylase {ECO:0000255|HAMAP-Rule:MF_03160} [Source:UniProtKB/Swiss-Prot A8NWP2]	sp|A8NWP2|SIR5_COPC7	NAD-dependent protein deacylase OS=Coprinopsis cinerea (strain Okayama-7 / 130 / ATCC MYA-4618 / FGSC 9003) GN=CC1G_00083 PE=3 SV=2	1e-59	gi|598001233|ref|XP_007368626.1|	sirtuin [Dichomitus squalens LYAD-421 SS1] sirtuin [Dichomitus squalens LYAD-421 SS1]	6e-154	short chain dehydrogenase(PF00106),Sir2 family(PF02146),Sir2 family(PF02146) [Source:Pfam]	GO:0008152;GO:0016491;GO:0070403	biological_process;molecular_function;molecular_function	metabolic process;oxidoreductase activity;NAD+ binding
GENE00790	GENE00790.1	-	-	-	-	-	-	-	-	-	-	-
GENE00791	GENE00791.1	-	-	-	-	-	-	-	-	-	-	-
GENE00792	GENE00792.1	GroES-like protein [Punctularia strigosozonata HHB-11173 SS5] GroES-like protein [Punctularia strigosozonata HHB-11173 SS5] [Source:NCBI_NR 599093693]	-	-	-	gi|599093693|ref|XP_007378724.1|	GroES-like protein [Punctularia strigosozonata HHB-11173 SS5] GroES-like protein [Punctularia strigosozonata HHB-11173 SS5]	7e-33	-	GO:0008270;GO:0016491;GO:0055114	molecular_function;molecular_function;biological_process	zinc ion binding;oxidoreductase activity;oxidation-reduction process
GENE00793	GENE00793.1	Cell wall integrity protein scw1 [Source:UniProtKB/Swiss-Prot O74452]	sp|O74452|SCW1_SCHPO	Cell wall integrity protein scw1 OS=Schizosaccharomyces pombe (strain 972 / ATCC 24843) GN=scw1 PE=1 SV=1	7e-20	gi|646400076|gb|KDQ64155.1|	hypothetical protein JAAARDRAFT_43328 [Jaapia argillacea MUCL 33604]	1e-34	RNA recognition motif. (a.k.a. RRM, RBD, or RNP domain)(PF00076) [Source:Pfam]	GO:0000166;GO:0003676	molecular_function;molecular_function	nucleotide binding;nucleic acid binding
GENE00794	GENE00794.1	-	-	-	-	-	-	-	-	-	-	-
GENE00794	GENE00794.2	-	-	-	-	-	-	-	-	-	-	-
GENE00795	GENE00795.1	GPI-anchor transamidase [Source:UniProtKB/Swiss-Prot P49018]	sp|P49018|GPI8_YEAST	GPI-anchor transamidase OS=Saccharomyces cerevisiae (strain ATCC 204508 / S288c) GN=GPI8 PE=1 SV=1	9e-103	gi|630200641|ref|XP_007851654.1|	gpi-anchor transamidase [Moniliophthora roreri MCA 2997] gpi-anchor transamidase [Moniliophthora roreri MCA 2997]	3e-129	Peptidase C13 family(PF01650) [Source:Pfam]	GO:0003923;GO:0016255;GO:0042765;GO:0006508;GO:0008233	molecular_function;biological_process;cellular_component;biological_process;molecular_function	GPI-anchor transamidase activity;attachment of GPI anchor to protein;GPI-anchor transamidase complex;proteolysis;peptidase activity
GENE00796	GENE00796.1	hypothetical protein Moror_10598 [Moniliophthora roreri MCA 2997] hypothetical protein Moror_10598 [Moniliophthora roreri MCA 2997] [Source:NCBI_NR 630192238]	-	-	-	gi|630192238|ref|XP_007848937.1|	hypothetical protein Moror_10598 [Moniliophthora roreri MCA 2997] hypothetical protein Moror_10598 [Moniliophthora roreri MCA 2997]	2e-35	F-box-like(PF12937) [Source:Pfam]	GO:0005515	molecular_function	protein binding
GENE00797	GENE00797.1	-	-	-	-	-	-	-	-	-	-	-
GENE00798	GENE00798.1	-	-	-	-	-	-	-	-	-	-	-
GENE00798	GENE00798.2	-	-	-	-	-	-	-	-	-	-	-
GENE00799	GENE00799.1	hypothetical protein CONPUDRAFT_36976, partial [Coniophora puteana RWD-64-598 SS2] hypothetical protein CONPUDRAFT_36976, partial [Coniophora puteana RWD-64-598 SS2] [Source:NCBI_NR 628837345]	-	-	-	gi|628837345|ref|XP_007768976.1|	hypothetical protein CONPUDRAFT_36976, partial [Coniophora puteana RWD-64-598 SS2] hypothetical protein CONPUDRAFT_36976, partial [Coniophora puteana RWD-64-598 SS2]	3e-48	pinin/SDK/memA/ protein conserved region(PF04696) [Source:Pfam]	-	-	-
GENE00800	GENE00800.1	-	-	-	-	-	-	-	-	-	-	-
GENE00801	GENE00801.1	hypothetical protein CC1G_04342 [Coprinopsis cinerea okayama7#130] hypothetical protein CC1G_04342 [Coprinopsis cinerea okayama7#130] [Source:NCBI_NR 169843283]	-	-	-	gi|169843283|ref|XP_001828371.1|	hypothetical protein CC1G_04342 [Coprinopsis cinerea okayama7#130] hypothetical protein CC1G_04342 [Coprinopsis cinerea okayama7#130]	1e-43	-	-	-	-
GENE00802	GENE00802.1	Beta-1,2-xylosyltransferase 1 [Source:UniProtKB/Swiss-Prot Q5K8R6]	sp|Q5K8R6|CXT1_CRYNJ	Beta-1,2-xylosyltransferase 1 OS=Cryptococcus neoformans var. neoformans serotype D (strain JEC21 / ATCC MYA-565) GN=CXT1 PE=1 SV=1	1e-19	gi|169862533|ref|XP_001837893.1|	capsular associated protein [Coprinopsis cinerea okayama7#130] capsular associated protein [Coprinopsis cinerea okayama7#130]	0	Glycosyl transferase family 90(PF05686) [Source:Pfam]	-	-	-
GENE00803	GENE00803.1	Beta-1,2-xylosyltransferase 1 [Source:UniProtKB/Swiss-Prot Q5K8R6]	sp|Q5K8R6|CXT1_CRYNJ	Beta-1,2-xylosyltransferase 1 OS=Cryptococcus neoformans var. neoformans serotype D (strain JEC21 / ATCC MYA-565) GN=CXT1 PE=1 SV=1	1e-18	gi|169862533|ref|XP_001837893.1|	capsular associated protein [Coprinopsis cinerea okayama7#130] capsular associated protein [Coprinopsis cinerea okayama7#130]	0	Glycosyl transferase family 90(PF05686) [Source:Pfam]	-	-	-
GENE00804	GENE00804.1	Ankyrin-2 [Source:UniProtKB/Swiss-Prot Q01484]	sp|Q01484|ANK2_HUMAN	Ankyrin-2 OS=Homo sapiens GN=ANK2 PE=1 SV=4	3e-16	gi|255952038|ref|XP_002566785.1|	Pc24g01350 [Penicillium rubens Wisconsin 54-1255] Pc24g01350 [Penicillium rubens Wisconsin 54-1255]	2e-106	Ankyrin repeats (3 copies)(PF12796),Ankyrin repeats (3 copies)(PF12796) [Source:Pfam]	GO:0005515	molecular_function	protein binding
GENE00805	GENE00805.1	hypothetical protein BA78_2429 [Aspergillus fumigatus var. RP-2014] [Source:NCBI_NR 666434475]	-	-	-	gi|666434475|gb|KEY81984.1|	hypothetical protein BA78_2429 [Aspergillus fumigatus var. RP-2014]	5e-14	-	-	-	-
GENE00806	GENE00806.1	hypothetical protein Moror_10032 [Moniliophthora roreri MCA 2997] hypothetical protein Moror_10032 [Moniliophthora roreri MCA 2997] [Source:NCBI_NR 630211277]	-	-	-	gi|630211277|ref|XP_007855126.1|	hypothetical protein Moror_10032 [Moniliophthora roreri MCA 2997] hypothetical protein Moror_10032 [Moniliophthora roreri MCA 2997]	3e-24	-	-	-	-
GENE00807	GENE00807.1	xyloglucan-specific endoglucanase [Lentinula edodes] [Source:NCBI_NR 512380878]	-	-	-	gi|512380878|dbj|BAN51848.1|	xyloglucan-specific endoglucanase [Lentinula edodes]	3e-33	Glycosyl hydrolase family 12(PF01670) [Source:Pfam]	GO:0004553;GO:0000272;GO:0008810	molecular_function;biological_process;molecular_function	hydrolase activity, hydrolyzing O-glycosyl compounds;polysaccharide catabolic process;cellulase activity
GENE00808	GENE00808.1	Probable xyloglucan-specific endo-beta-1,4-glucanase A [Source:UniProtKB/Swiss-Prot A2Q877]	sp|A2Q877|XGEA_ASPNC	Probable xyloglucan-specific endo-beta-1,4-glucanase A OS=Aspergillus niger (strain CBS 513.88 / FGSC A1513) GN=xgeA PE=3 SV=1	8e-15	gi|512380878|dbj|BAN51848.1|	xyloglucan-specific endoglucanase [Lentinula edodes]	2e-50	-	GO:0004553	molecular_function	hydrolase activity, hydrolyzing O-glycosyl compounds
GENE00809	GENE00809.1	UPF0483 protein CG5412 [Source:UniProtKB/Swiss-Prot Q9VDL1]	sp|Q9VDL1|U483_DROME	UPF0483 protein CG5412 OS=Drosophila melanogaster GN=CG5412 PE=2 SV=1	2e-12	gi|449541953|gb|EMD32934.1|	hypothetical protein CERSUDRAFT_118363 [Ceriporiopsis subvermispora B]	8e-51	Serine hydrolase (FSH1)(PF03959) [Source:Pfam]	-	-	-
GENE00810	GENE00810.1	Probable xyloglucan-specific endo-beta-1,4-glucanase A [Source:UniProtKB/Swiss-Prot A2Q877]	sp|A2Q877|XGEA_ASPNC	Probable xyloglucan-specific endo-beta-1,4-glucanase A OS=Aspergillus niger (strain CBS 513.88 / FGSC A1513) GN=xgeA PE=3 SV=1	8e-54	gi|512380880|dbj|BAN51849.1|	xyloglucan-specific endoglucanase [Lentinula edodes]	2e-178	Glycosyl hydrolase family 12(PF01670) [Source:Pfam]	GO:0004553;GO:0000272;GO:0008810	molecular_function;biological_process;molecular_function	hydrolase activity, hydrolyzing O-glycosyl compounds;polysaccharide catabolic process;cellulase activity
GENE00811	GENE00811.1	hypothetical protein SERLADRAFT_442739 [Serpula lacrymans var. lacrymans S7.9] hypothetical protein SERLADRAFT_442739 [Serpula lacrymans var. lacrymans S7.9] [Source:NCBI_NR 597938030]	-	-	-	gi|597938030|ref|XP_007323359.1|	hypothetical protein SERLADRAFT_442739 [Serpula lacrymans var. lacrymans S7.9] hypothetical protein SERLADRAFT_442739 [Serpula lacrymans var. lacrymans S7.9]	1e-38	Protein kinase domain(PF00069) [Source:Pfam]	GO:0005524;GO:0004672;GO:0006468	molecular_function;molecular_function;biological_process	ATP binding;protein kinase activity;protein phosphorylation
GENE00812	GENE00812.1	Maternal embryonic leucine zipper kinase [Source:UniProtKB/Swiss-Prot Q61846]	sp|Q61846|MELK_MOUSE	Maternal embryonic leucine zipper kinase OS=Mus musculus GN=Melk PE=1 SV=2	3e-24	gi|630191816|ref|XP_007848799.1|	camk camkl mark protein kinase [Moniliophthora roreri MCA 2997] camk camkl mark protein kinase [Moniliophthora roreri MCA 2997]	1e-45	Protein kinase domain(PF00069) [Source:Pfam]	GO:0004672;GO:0005524;GO:0006468	molecular_function;molecular_function;biological_process	protein kinase activity;ATP binding;protein phosphorylation
GENE00813	GENE00813.1	camk camkl mark protein kinase [Moniliophthora roreri MCA 2997] camk camkl mark protein kinase [Moniliophthora roreri MCA 2997] [Source:NCBI_NR 630191816]	-	-	-	gi|630191816|ref|XP_007848799.1|	camk camkl mark protein kinase [Moniliophthora roreri MCA 2997] camk camkl mark protein kinase [Moniliophthora roreri MCA 2997]	1e-55	-	-	-	-
GENE00814	GENE00814.1	camk camkl mark protein kinase [Moniliophthora roreri MCA 2997] camk camkl mark protein kinase [Moniliophthora roreri MCA 2997] [Source:NCBI_NR 630191816]	-	-	-	gi|630191816|ref|XP_007848799.1|	camk camkl mark protein kinase [Moniliophthora roreri MCA 2997] camk camkl mark protein kinase [Moniliophthora roreri MCA 2997]	7e-59	-	-	-	-
GENE00815	GENE00815.1	-	-	-	-	-	-	-	-	-	-	-
GENE00816	GENE00816.1	3-hydroxybenzoate 6-hydroxylase 1 [Source:UniProtKB/Swiss-Prot Q9F131]	sp|Q9F131|3HBH1_PSEAC	3-hydroxybenzoate 6-hydroxylase 1 OS=Pseudomonas alcaligenes GN=xlnD PE=1 SV=1	1e-12	gi|630191783|ref|XP_007848788.1|	FAD/NAD(P)-binding domain-containing protein [Moniliophthora roreri MCA 2997] FAD/NAD(P)-binding domain-containing protein [Moniliophthora roreri MCA 2997]	1e-124	FAD binding domain(PF01494) [Source:Pfam]	GO:0071949;GO:0016491;GO:0055114	molecular_function;molecular_function;biological_process	FAD binding;oxidoreductase activity;oxidation-reduction process
GENE00817	GENE00817.1	Alpha-amylase A type-1/2 [Source:UniProtKB/Swiss-Prot P0C1B3]	sp|P0C1B3|AMYA1_ASPOR	Alpha-amylase A type-1/2 OS=Aspergillus oryzae (strain ATCC 42149 / RIB 40) GN=amy1 PE=1 SV=1	3e-133	gi|449541759|gb|EMD32741.1|	glycoside hydrolase family 13 protein [Ceriporiopsis subvermispora B]	0	Alpha amylase, catalytic domain(PF00128),Domain of unknown function (DUF1966)(PF09260) [Source:Pfam]	GO:0004556;GO:0005509;GO:0016052;GO:0003824;GO:0005975;GO:0043169	molecular_function;molecular_function;biological_process;molecular_function;biological_process;molecular_function	alpha-amylase activity;calcium ion binding;carbohydrate catabolic process;catalytic activity;carbohydrate metabolic process;cation binding
GENE00818	GENE00818.1	acyl- oxidase [Moniliophthora roreri MCA 2997] acyl- oxidase [Moniliophthora roreri MCA 2997] [Source:NCBI_NR 630191786]	-	-	-	gi|630191786|ref|XP_007848789.1|	acyl- oxidase [Moniliophthora roreri MCA 2997] acyl- oxidase [Moniliophthora roreri MCA 2997]	3e-45	-	-	-	-
GENE00819	GENE00819.1	hypothetical protein PLEOSDRAFT_35196 [Pleurotus ostreatus PC15] [Source:NCBI_NR 646302136]	-	-	-	gi|646302136|gb|KDQ23286.1|	hypothetical protein PLEOSDRAFT_35196 [Pleurotus ostreatus PC15]	9e-90	-	-	-	-
GENE00820	GENE00820.1	Protein mlo2 [Source:UniProtKB/Swiss-Prot Q09329]	sp|Q09329|MLO2_SCHPO	Protein mlo2 OS=Schizosaccharomyces pombe (strain 972 / ATCC 24843) GN=mlo2 PE=2 SV=1	6e-15	gi|630191789|ref|XP_007848790.1|	metaphase-anaphase transition protein [Moniliophthora roreri MCA 2997] metaphase-anaphase transition protein [Moniliophthora roreri MCA 2997]	3e-92	-	-	-	-
GENE00821	GENE00821.1	-	-	-	-	-	-	-	-	-	-	-
GENE00822	GENE00822.1	Uncharacterized protein C11D3.14c [Source:UniProtKB/Swiss-Prot Q10093]	sp|Q10093|YAOE_SCHPO	Uncharacterized protein C11D3.14c OS=Schizosaccharomyces pombe (strain 972 / ATCC 24843) GN=SPAC11D3.14c PE=3 SV=1	0	gi|648165433|gb|KDR79110.1|	hypothetical protein GALMADRAFT_242976 [Galerina marginata CBS 339.88]	0	Hydantoinase B/oxoprolinase(PF02538) [Source:Pfam]	GO:0003824	molecular_function	catalytic activity
GENE00822	GENE00822.2	Uncharacterized protein C11D3.14c [Source:UniProtKB/Swiss-Prot Q10093]	sp|Q10093|YAOE_SCHPO	Uncharacterized protein C11D3.14c OS=Schizosaccharomyces pombe (strain 972 / ATCC 24843) GN=SPAC11D3.14c PE=3 SV=1	0	gi|648165433|gb|KDR79110.1|	hypothetical protein GALMADRAFT_242976 [Galerina marginata CBS 339.88]	0	Hydantoinase B/oxoprolinase(PF02538) [Source:Pfam]	GO:0003824	molecular_function	catalytic activity
GENE00822	GENE00822.3	Uncharacterized protein C11D3.14c [Source:UniProtKB/Swiss-Prot Q10093]	sp|Q10093|YAOE_SCHPO	Uncharacterized protein C11D3.14c OS=Schizosaccharomyces pombe (strain 972 / ATCC 24843) GN=SPAC11D3.14c PE=3 SV=1	0	gi|170096762|ref|XP_001879601.1|	predicted protein [Laccaria bicolor S238N-H82] predicted protein [Laccaria bicolor S238N-H82]	0	Hydantoinase B/oxoprolinase(PF02538) [Source:Pfam]	GO:0003824	molecular_function	catalytic activity
GENE00822	GENE00822.4	5-oxoprolinase [Source:UniProtKB/Swiss-Prot Q75WB5]	sp|Q75WB5|OPLA_BOVIN	5-oxoprolinase OS=Bos taurus GN=OPLAH PE=1 SV=1	8e-97	gi|630191792|ref|XP_007848791.1|	cytoplasm protein [Moniliophthora roreri MCA 2997] cytoplasm protein [Moniliophthora roreri MCA 2997]	2e-175	Hydantoinase B/oxoprolinase(PF02538) [Source:Pfam]	GO:0003824	molecular_function	catalytic activity
GENE00823	GENE00823.1	predicted protein [Laccaria bicolor S238N-H82] predicted protein [Laccaria bicolor S238N-H82] [Source:NCBI_NR 170099922]	-	-	-	gi|170099922|ref|XP_001881179.1|	predicted protein [Laccaria bicolor S238N-H82] predicted protein [Laccaria bicolor S238N-H82]	5e-19	CFEM domain(PF05730) [Source:Pfam]	-	-	-
GENE00824	GENE00824.1	hypothetical protein GALMADRAFT_223443 [Galerina marginata CBS 339.88] [Source:NCBI_NR 648165528]	-	-	-	gi|648165528|gb|KDR79205.1|	hypothetical protein GALMADRAFT_223443 [Galerina marginata CBS 339.88]	3e-38	-	-	-	-
GENE00825	GENE00825.1	predicted protein [Laccaria bicolor S238N-H82] predicted protein [Laccaria bicolor S238N-H82] [Source:NCBI_NR 170101717]	-	-	-	gi|170101717|ref|XP_001882075.1|	predicted protein [Laccaria bicolor S238N-H82] predicted protein [Laccaria bicolor S238N-H82]	5e-31	DNA ligase OB-like domain(PF14743) [Source:Pfam]	-	-	-
GENE00826	GENE00826.1	Calmodulin [Source:UniProtKB/Swiss-Prot P02594]	sp|P02594|CALM_ELEEL	Calmodulin OS=Electrophorus electricus GN=calm PE=2 SV=2	3e-58	gi|630193885|ref|XP_007849465.1|	dna ligase [Moniliophthora roreri MCA 2997] dna ligase [Moniliophthora roreri MCA 2997]	6e-69	Fructose-bisphosphate aldolase class-II(PF01116),EF-hand domain pair(PF13499),EF-hand domain pair(PF13833) [Source:Pfam]	GO:0005509;GO:0008270;GO:0003824;GO:0005975;GO:0016832	molecular_function;molecular_function;molecular_function;biological_process;molecular_function	calcium ion binding;zinc ion binding;catalytic activity;carbohydrate metabolic process;aldehyde-lyase activity
GENE00827	GENE00827.1	Calmodulin [Source:UniProtKB/Swiss-Prot P11121]	sp|P11121|CALM_PYUSP	Calmodulin OS=Pyuridae sp. PE=1 SV=2	2e-81	gi|573879089|ref|XP_006627766.1|	PREDICTED: calcium-binding protein 1-like [Lepisosteus oculatus]	1e-78	EF-hand domain pair(PF13499),EF-hand domain pair(PF13499) [Source:Pfam]	GO:0005509	molecular_function	calcium ion binding
GENE00827	GENE00827.2	Calmodulin [Source:UniProtKB/Swiss-Prot Q95NR9]	sp|Q95NR9|CALM_METSE	Calmodulin OS=Metridium senile PE=1 SV=3	5e-82	gi|524886208|ref|XP_005099701.1|	PREDICTED: calmodulin-like protein 12-like [Aplysia californica]	3e-79	EF-hand domain pair(PF13499),EF-hand domain pair(PF13499) [Source:Pfam]	GO:0005509	molecular_function	calcium ion binding
GENE00828	GENE00828.1	hypothetical protein SCHCODRAFT_63410 [Schizophyllum commune H4-8] hypothetical protein SCHCODRAFT_63410 [Schizophyllum commune H4-8] [Source:NCBI_NR 302696753]	-	-	-	gi|302696753|ref|XP_003038055.1|	hypothetical protein SCHCODRAFT_63410 [Schizophyllum commune H4-8] hypothetical protein SCHCODRAFT_63410 [Schizophyllum commune H4-8]	1e-111	Fungal specific transcription factor domain(PF04082) [Source:Pfam]	GO:0003677;GO:0005634;GO:0006351;GO:0008270	molecular_function;cellular_component;biological_process;molecular_function	DNA binding;nucleus;transcription, DNA-templated;zinc ion binding
GENE00829	GENE00829.1	hypothetical protein Moror_6764 [Moniliophthora roreri MCA 2997] hypothetical protein Moror_6764 [Moniliophthora roreri MCA 2997] [Source:NCBI_NR 630176934]	-	-	-	gi|630176934|ref|XP_007844018.1|	hypothetical protein Moror_6764 [Moniliophthora roreri MCA 2997] hypothetical protein Moror_6764 [Moniliophthora roreri MCA 2997]	2e-35	Fungal Zn(2)-Cys(6) binuclear cluster domain(PF00172) [Source:Pfam]	GO:0000981;GO:0005634;GO:0006355;GO:0008270	molecular_function;cellular_component;biological_process;molecular_function	RNA polymerase II transcription factor activity, sequence-specific DNA binding;nucleus;regulation of transcription, DNA-templated;zinc ion binding
GENE00830	GENE00830.1	Protein rax1 [Source:UniProtKB/Swiss-Prot Q9P7S8]	sp|Q9P7S8|RAX1_SCHPO	Protein rax1 OS=Schizosaccharomyces pombe (strain 972 / ATCC 24843) GN=rax1 PE=3 SV=1	2e-24	gi|630191758|ref|XP_007848780.1|	hypothetical protein Moror_10441 [Moniliophthora roreri MCA 2997] hypothetical protein Moror_10441 [Moniliophthora roreri MCA 2997]	0	RGS domain profile.(PS50132),RGS domain profile.(PS50132) [Source:ProSite]	-	-	-
GENE00831	GENE00831.1	NADH-ubiquinone oxidoreductase 10.5 kDa subunit [Source:UniProtKB/Swiss-Prot Q07842]	sp|Q07842|NDUA2_NEUCR	NADH-ubiquinone oxidoreductase 10.5 kDa subunit OS=Neurospora crassa (strain ATCC 24698 / 74-OR23-1A / CBS 708.71 / DSM 1257 / FGSC 987) GN=nuo-10.5 PE=4 SV=1	3e-20	gi|170096702|ref|XP_001879571.1|	predicted protein [Laccaria bicolor S238N-H82] predicted protein [Laccaria bicolor S238N-H82]	1e-51	Mitochondrial ribosomal protein L51 / S25 / CI-B8 domain(PF05047) [Source:Pfam]	-	-	-
GENE00832	GENE00832.1	-	-	-	-	-	-	-	-	-	-	-
GENE00833	GENE00833.1	Probable peptide transporter ptr2 [Source:UniProtKB/Swiss-Prot Q9P380]	sp|Q9P380|PTR2_SCHPO	Probable peptide transporter ptr2 OS=Schizosaccharomyces pombe (strain 972 / ATCC 24843) GN=ptr2 PE=1 SV=1	2e-131	gi|646295164|gb|KDQ16329.1|	hypothetical protein BOTBODRAFT_54116 [Botryobasidium botryosum FD-172 SS1]	0	POT family(PF00854) [Source:Pfam]	GO:0005215;GO:0006810;GO:0016020	molecular_function;biological_process;cellular_component	transporter activity;transport;membrane
GENE00834	GENE00834.1	hypothetical protein Moror_10431 [Moniliophthora roreri MCA 2997] hypothetical protein Moror_10431 [Moniliophthora roreri MCA 2997] [Source:NCBI_NR 630191728]	-	-	-	gi|630191728|ref|XP_007848770.1|	hypothetical protein Moror_10431 [Moniliophthora roreri MCA 2997] hypothetical protein Moror_10431 [Moniliophthora roreri MCA 2997]	4e-48	-	-	-	-
GENE00835	GENE00835.1	-	-	-	-	-	-	-	HMG (high mobility group) box(PF00505) [Source:Pfam]	-	-	-
GENE00836	GENE00836.1	-	-	-	-	-	-	-	-	-	-	-
GENE00837	GENE00837.1	hypothetical protein Moror_10430 [Moniliophthora roreri MCA 2997] hypothetical protein Moror_10430 [Moniliophthora roreri MCA 2997] [Source:NCBI_NR 630191725]	-	-	-	gi|630191725|ref|XP_007848769.1|	hypothetical protein Moror_10430 [Moniliophthora roreri MCA 2997] hypothetical protein Moror_10430 [Moniliophthora roreri MCA 2997]	1e-88	-	-	-	-
GENE00838	GENE00838.1	Aconitate hydratase, mitochondrial [Source:UniProtKB/Swiss-Prot O13966]	sp|O13966|ACON_SCHPO	Aconitate hydratase, mitochondrial OS=Schizosaccharomyces pombe (strain 972 / ATCC 24843) GN=SPAC24C9.06c PE=3 SV=2	1e-25	gi|630177765|ref|XP_007844284.1|	aconitate hydratase [Moniliophthora roreri MCA 2997] aconitate hydratase [Moniliophthora roreri MCA 2997]	3e-48	-	GO:0008152	biological_process	metabolic process
GENE00839	GENE00839.1	Aconitate hydratase, mitochondrial [Source:UniProtKB/Swiss-Prot Q4WLN1]	sp|Q4WLN1|ACON_ASPFU	Aconitate hydratase, mitochondrial OS=Neosartorya fumigata (strain ATCC MYA-4609 / Af293 / CBS 101355 / FGSC A1100) GN=acoA PE=1 SV=1	9e-128	gi|170094674|ref|XP_001878558.1|	aconitate hydratase [Laccaria bicolor S238N-H82] aconitate hydratase [Laccaria bicolor S238N-H82]	1e-150	Aconitase family (aconitate hydratase)(PF00330) [Source:Pfam]	GO:0008152	biological_process	metabolic process
GENE00840	GENE00840.1	Probable aconitate hydratase, mitochondrial [Source:UniProtKB/Swiss-Prot P34455]	sp|P34455|ACON_CAEEL	Probable aconitate hydratase, mitochondrial OS=Caenorhabditis elegans GN=aco-2 PE=3 SV=2	1e-51	gi|636618909|ref|XP_008040589.1|	aconitate hydratase [Trametes versicolor FP-101664 SS1] aconitate hydratase [Trametes versicolor FP-101664 SS1]	2e-72	Aconitase C-terminal domain(PF00694) [Source:Pfam]	GO:0008152	biological_process	metabolic process
GENE00841	GENE00841.1	-	-	-	-	-	-	-	-	-	-	-
GENE00842	GENE00842.1	Exosome complex component RRP43 [Source:UniProtKB/Swiss-Prot Q96B26]	sp|Q96B26|EXOS8_HUMAN	Exosome complex component RRP43 OS=Homo sapiens GN=EXOSC8 PE=1 SV=1	8e-65	gi|630182554|ref|XP_007845833.1|	exosome component 8 [Moniliophthora roreri MCA 2997] exosome component 8 [Moniliophthora roreri MCA 2997]	9e-111	3' exoribonuclease family, domain 1(PF01138) [Source:Pfam]	-	-	-
GENE00843	GENE00843.1	d-lactonohydrolase-like protein [Moniliophthora roreri MCA 2997] d-lactonohydrolase-like protein [Moniliophthora roreri MCA 2997] [Source:NCBI_NR 630191737]	-	-	-	gi|630191737|ref|XP_007848773.1|	d-lactonohydrolase-like protein [Moniliophthora roreri MCA 2997] d-lactonohydrolase-like protein [Moniliophthora roreri MCA 2997]	4e-142	SMP-30/Gluconolaconase/LRE-like region(PF08450) [Source:Pfam]	-	-	-
GENE00844	GENE00844.1	Acyl-CoA desaturase [Source:UniProtKB/Swiss-Prot Q12618]	sp|Q12618|ACO1_AJECA	Acyl-CoA desaturase OS=Ajellomyces capsulatus GN=OLE1 PE=3 SV=1	6e-108	gi|630191734|ref|XP_007848772.1|	delta 9-fatty acid desaturase protein [Moniliophthora roreri MCA 2997] delta 9-fatty acid desaturase protein [Moniliophthora roreri MCA 2997]	5e-167	Fatty acid desaturase(PF00487) [Source:Pfam]	GO:0016717;GO:0055114;GO:0006629	molecular_function;biological_process;biological_process	oxidoreductase activity, acting on paired donors, with oxidation of a pair of donors resulting in the reduction of molecular oxygen to two molecules of water;oxidation-reduction process;lipid metabolic process
GENE00845	GENE00845.1	Luciferin 4-monooxygenase [Source:UniProtKB/Swiss-Prot Q27757]	sp|Q27757|LUCI_PHOPE	Luciferin 4-monooxygenase OS=Photuris pennsylvanica PE=2 SV=2	1e-42	gi|630191731|ref|XP_007848771.1|	phenylacetyl- ligase [Moniliophthora roreri MCA 2997] phenylacetyl- ligase [Moniliophthora roreri MCA 2997]	3e-104	AMP-binding enzyme(PF00501),AMP-binding enzyme C-terminal domain(PF13193) [Source:Pfam]	GO:0003824;GO:0008152	molecular_function;biological_process	catalytic activity;metabolic process
GENE00846	GENE00846.1	hypothetical protein GALMADRAFT_255196 [Galerina marginata CBS 339.88] [Source:NCBI_NR 648156510]	-	-	-	gi|648156510|gb|KDR70290.1|	hypothetical protein GALMADRAFT_255196 [Galerina marginata CBS 339.88]	1e-68	-	-	-	-
GENE00846	GENE00846.2	hypothetical protein MPER_15550 [Moniliophthora perniciosa FA553] hypothetical protein MPER_15550 [Moniliophthora perniciosa FA553] [Source:NCBI_NR 238567586]	-	-	-	gi|238567586|ref|XP_002386269.1|	hypothetical protein MPER_15550 [Moniliophthora perniciosa FA553] hypothetical protein MPER_15550 [Moniliophthora perniciosa FA553]	3e-16	-	-	-	-
GENE00847	GENE00847.1	aminoglycoside phosphotransferase [Moniliophthora roreri MCA 2997] aminoglycoside phosphotransferase [Moniliophthora roreri MCA 2997] [Source:NCBI_NR 630191713]	-	-	-	gi|630191713|ref|XP_007848765.1|	aminoglycoside phosphotransferase [Moniliophthora roreri MCA 2997] aminoglycoside phosphotransferase [Moniliophthora roreri MCA 2997]	2e-116	-	-	-	-
GENE00848	GENE00848.1	-	-	-	-	-	-	-	-	-	-	-
GENE00849	GENE00849.1	Probable alpha-fucosidase A [Source:UniProtKB/Swiss-Prot A2R797]	sp|A2R797|AFCA_ASPNC	Probable alpha-fucosidase A OS=Aspergillus niger (strain CBS 513.88 / FGSC A1513) GN=afcA PE=3 SV=1	2e-26	gi|646289563|gb|KDQ10794.1|	glycoside hydrolase family 95 protein [Botryobasidium botryosum FD-172 SS1]	2e-132	Glycosyl hydrolase family 65, N-terminal domain(PF14498) [Source:Pfam]	-	-	-
GENE00849	GENE00849.2	Probable alpha-fucosidase A [Source:UniProtKB/Swiss-Prot A2R797]	sp|A2R797|AFCA_ASPNC	Probable alpha-fucosidase A OS=Aspergillus niger (strain CBS 513.88 / FGSC A1513) GN=afcA PE=3 SV=1	2e-26	gi|646289563|gb|KDQ10794.1|	glycoside hydrolase family 95 protein [Botryobasidium botryosum FD-172 SS1]	1e-132	Glycosyl hydrolase family 65, N-terminal domain(PF14498) [Source:Pfam]	-	-	-
GENE00850	GENE00850.1	Probable alpha-fucosidase A [Source:UniProtKB/Swiss-Prot A2R797]	sp|A2R797|AFCA_ASPNC	Probable alpha-fucosidase A OS=Aspergillus niger (strain CBS 513.88 / FGSC A1513) GN=afcA PE=3 SV=1	6e-91	gi|646289562|gb|KDQ10793.1|	glycoside hydrolase family 95 protein [Botryobasidium botryosum FD-172 SS1]	0	-	GO:0003824	molecular_function	catalytic activity
GENE00851	GENE00851.1	hypothetical protein STEHIDRAFT_91415 [Stereum hirsutum FP-91666 SS1] hypothetical protein STEHIDRAFT_91415 [Stereum hirsutum FP-91666 SS1] [Source:NCBI_NR 597905566]	-	-	-	gi|597905566|ref|XP_007300082.1|	hypothetical protein STEHIDRAFT_91415 [Stereum hirsutum FP-91666 SS1] hypothetical protein STEHIDRAFT_91415 [Stereum hirsutum FP-91666 SS1]	2e-63	-	-	-	-
GENE00852	GENE00852.1	-	-	-	-	-	-	-	-	-	-	-
GENE00853	GENE00853.1	-	-	-	-	-	-	-	-	-	-	-
GENE00854	GENE00854.1	Uncharacterized protein YxjG [Source:UniProtKB/Swiss-Prot P42318]	sp|P42318|YXJG_BACSU	Uncharacterized protein YxjG OS=Bacillus subtilis (strain 168) GN=yxjG PE=4 SV=3	3e-57	gi|615412052|ref|XP_007583816.1|	putative methionine vitamin-b12 protein [Neofusicoccum parvum UCRNP2] putative methionine vitamin-b12 protein [Neofusicoccum parvum UCRNP2]	0	Cobalamin-independent synthase, Catalytic domain(PF01717) [Source:Pfam]	GO:0003871;GO:0008270;GO:0009086	molecular_function;molecular_function;biological_process	5-methyltetrahydropteroyltriglutamate-homocysteine S-methyltransferase activity;zinc ion binding;methionine biosynthetic process
GENE00855	GENE00855.1	hypothetical protein V498_09591 [Pseudogymnoascus pannorum VKM F-4517 (FW-2822)] [Source:NCBI_NR 682399099]	-	-	-	gi|682399099|gb|KFY76416.1|	hypothetical protein V498_09591 [Pseudogymnoascus pannorum VKM F-4517 (FW-2822)]	5e-29	Ankyrin repeats (many copies)(PF13637) [Source:Pfam]	GO:0005515	molecular_function	protein binding
GENE00855	GENE00855.2	Ankyrin repeat domain-containing protein 50 [Source:UniProtKB/Swiss-Prot Q9ULJ7]	sp|Q9ULJ7|ANR50_HUMAN	Ankyrin repeat domain-containing protein 50 OS=Homo sapiens GN=ANKRD50 PE=1 SV=4	3e-16	gi|119473749|ref|XP_001258750.1|	Ankyrin repeat protein [Neosartorya fischeri NRRL 181] Ankyrin repeat protein [Neosartorya fischeri NRRL 181]	6e-40	Ankyrin repeat(PF00023),Ankyrin repeats (3 copies)(PF12796) [Source:Pfam]	GO:0005515	molecular_function	protein binding
GENE00856	GENE00856.1	Ankyrin repeat domain-containing protein 50 [Source:UniProtKB/Swiss-Prot Q9ULJ7]	sp|Q9ULJ7|ANR50_HUMAN	Ankyrin repeat domain-containing protein 50 OS=Homo sapiens GN=ANKRD50 PE=1 SV=4	1e-23	gi|116201879|ref|XP_001226751.1|	hypothetical protein CHGG_08824 [Chaetomium globosum CBS 148.51] hypothetical protein CHGG_08824 [Chaetomium globosum CBS 148.51]	1e-57	Ankyrin repeats (3 copies)(PF12796),Ankyrin repeats (3 copies)(PF12796) [Source:Pfam]	GO:0005515	molecular_function	protein binding
GENE00857	GENE00857.1	Wiskott-Aldrich syndrome protein homolog 1 [Source:UniProtKB/Swiss-Prot O36027]	sp|O36027|WSP1_SCHPO	Wiskott-Aldrich syndrome protein homolog 1 OS=Schizosaccharomyces pombe (strain 972 / ATCC 24843) GN=wsp1 PE=1 SV=3	2e-31	gi|630191795|ref|XP_007848792.1|	actin assembly [Moniliophthora roreri MCA 2997] actin assembly [Moniliophthora roreri MCA 2997]	6e-89	WH1 domain(PF00568),P21-Rho-binding domain(PF00786) [Source:Pfam]	GO:0003779;GO:0006897;GO:0007015;GO:0030479;GO:2000601	molecular_function;biological_process;biological_process;cellular_component;biological_process	actin binding;endocytosis;actin filament organization;actin cortical patch;positive regulation of Arp2/3 complex-mediated actin nucleation
GENE00857	GENE00857.2	Wiskott-Aldrich syndrome protein homolog 1 [Source:UniProtKB/Swiss-Prot O36027]	sp|O36027|WSP1_SCHPO	Wiskott-Aldrich syndrome protein homolog 1 OS=Schizosaccharomyces pombe (strain 972 / ATCC 24843) GN=wsp1 PE=1 SV=3	1e-32	gi|630191795|ref|XP_007848792.1|	actin assembly [Moniliophthora roreri MCA 2997] actin assembly [Moniliophthora roreri MCA 2997]	1e-85	WH1 domain(PF00568),P21-Rho-binding domain(PF00786) [Source:Pfam]	GO:0003779;GO:0006897;GO:0007015;GO:0030479;GO:2000601	molecular_function;biological_process;biological_process;cellular_component;biological_process	actin binding;endocytosis;actin filament organization;actin cortical patch;positive regulation of Arp2/3 complex-mediated actin nucleation
GENE00858	GENE00858.1	-	-	-	-	-	-	-	-	-	-	-
GENE00859	GENE00859.1	-	-	-	-	-	-	-	-	-	-	-
GENE00859	GENE00859.2	-	-	-	-	-	-	-	-	-	-	-
GENE00860	GENE00860.1	-	-	-	-	-	-	-	-	-	-	-
GENE00861	GENE00861.1	-	-	-	-	-	-	-	-	-	-	-
GENE00862	GENE00862.1	-	-	-	-	-	-	-	-	-	-	-
GENE00862	GENE00862.2	-	-	-	-	-	-	-	-	-	-	-
GENE00863	GENE00863.1	-	-	-	-	-	-	-	-	-	-	-
GENE00864	GENE00864.1	hypothetical protein STEHIDRAFT_141741 [Stereum hirsutum FP-91666 SS1] hypothetical protein STEHIDRAFT_141741 [Stereum hirsutum FP-91666 SS1] [Source:NCBI_NR 618811832]	-	-	-	gi|618811832|ref|XP_007308583.1|	hypothetical protein STEHIDRAFT_141741 [Stereum hirsutum FP-91666 SS1] hypothetical protein STEHIDRAFT_141741 [Stereum hirsutum FP-91666 SS1]	1e-18	-	-	-	-
GENE00865	GENE00865.1	-	-	-	-	-	-	-	-	-	-	-
GENE00866	GENE00866.1	Putative glutamine amidotransferase-like protein C13C5.04 [Source:UniProtKB/Swiss-Prot Q09686]	sp|Q09686|YA14_SCHPO	Putative glutamine amidotransferase-like protein C13C5.04 OS=Schizosaccharomyces pombe (strain 972 / ATCC 24843) GN=SPAC13C5.04 PE=3 SV=1	2e-30	gi|403417662|emb|CCM04362.1|	predicted protein [Fibroporia radiculosa]	4e-72	Glutamine amidotransferase class-I(PF00117) [Source:Pfam]	-	-	-
GENE00867	GENE00867.1	Telomerase Cajal body protein 1 [Source:UniProtKB/Swiss-Prot Q5XII5]	sp|Q5XII5|WAP53_RAT	Telomerase Cajal body protein 1 OS=Rattus norvegicus GN=Wrap53 PE=2 SV=1	6e-37	gi|630187920|ref|XP_007847552.1|	guanyl nucleotide binding protein [Moniliophthora roreri MCA 2997] guanyl nucleotide binding protein [Moniliophthora roreri MCA 2997]	3e-140	-	GO:0005515	molecular_function	protein binding
GENE00868	GENE00868.1	Glucan endo-1,3-alpha-glucosidase agn1 [Source:UniProtKB/Swiss-Prot O13716]	sp|O13716|AGN1_SCHPO	Glucan endo-1,3-alpha-glucosidase agn1 OS=Schizosaccharomyces pombe (strain 972 / ATCC 24843) GN=agn1 PE=1 SV=2	7e-53	gi|597939541|ref|XP_007324114.1|	glycoside hydrolase family 71 protein [Serpula lacrymans var. lacrymans S7.9] glycoside hydrolase family 71 protein [Serpula lacrymans var. lacrymans S7.3] glycoside hydrolase family 71 protein [Serpula lacrymans var. lacrymans S7.9]	4e-151	Glycosyl hydrolase family 71(PF03659) [Source:Pfam]	GO:0016787	molecular_function	hydrolase activity
GENE00869	GENE00869.1	-	-	-	-	-	-	-	-	-	-	-
GENE00870	GENE00870.1	Coupling of ubiquitin conjugation to ER degradation protein 1 [Source:UniProtKB/Swiss-Prot Q6BKU8]	sp|Q6BKU8|CUE1_DEBHA	Coupling of ubiquitin conjugation to ER degradation protein 1 OS=Debaryomyces hansenii (strain ATCC 36239 / CBS 767 / JCM 1990 / NBRC 0083 / IGC 2968) GN=CUE1 PE=3 SV=1	5e-14	gi|170116706|ref|XP_001889543.1|	predicted protein [Laccaria bicolor S238N-H82] predicted protein [Laccaria bicolor S238N-H82]	6e-74	CUE domain(PF02845) [Source:Pfam]	GO:0005515	molecular_function	protein binding
GENE00871	GENE00871.1	Coatomer subunit beta' [Source:UniProtKB/Swiss-Prot P35605]	sp|P35605|COPB2_BOVIN	Coatomer subunit beta' OS=Bos taurus GN=COPB2 PE=1 SV=3	1e-149	gi|646308683|gb|KDQ29827.1|	hypothetical protein PLEOSDRAFT_1076463 [Pleurotus ostreatus PC15]	0	WD domain, G-beta repeat(PF00400),WD domain, G-beta repeat(PF00400),WD domain, G-beta repeat(PF00400),WD domain, G-beta repeat(PF00400),WD domain, G-beta repeat(PF00400) [Source:Pfam]	GO:0005515	molecular_function	protein binding
GENE00872	GENE00872.1	Coatomer subunit beta' [Source:UniProtKB/Swiss-Prot P41811]	sp|P41811|COPB2_YEAST	Coatomer subunit beta' OS=Saccharomyces cerevisiae (strain ATCC 204508 / S288c) GN=SEC27 PE=1 SV=1	1e-80	gi|630212005|ref|XP_007855358.1|	copi vesicle coat beta [Moniliophthora roreri MCA 2997] copi vesicle coat beta [Moniliophthora roreri MCA 2997]	4e-144	Coatomer WD associated region(PF04053) [Source:Pfam]	GO:0005515;GO:0005198;GO:0006886;GO:0016192;GO:0030117	molecular_function;molecular_function;biological_process;biological_process;cellular_component	protein binding;structural molecule activity;intracellular protein transport;vesicle-mediated transport;membrane coat
GENE00873	GENE00873.1	-	-	-	-	-	-	-	Coatomer WD associated region(PF04053) [Source:Pfam]	GO:0005198;GO:0006886;GO:0016192;GO:0030117	molecular_function;biological_process;biological_process;cellular_component	structural molecule activity;intracellular protein transport;vesicle-mediated transport;membrane coat
GENE00874	GENE00874.1	-	-	-	-	-	-	-	-	-	-	-
GENE00875	GENE00875.1	hypothetical protein SCHCODRAFT_59939 [Schizophyllum commune H4-8] hypothetical protein SCHCODRAFT_59939 [Schizophyllum commune H4-8] [Source:NCBI_NR 302677735]	-	-	-	gi|302677735|ref|XP_003028550.1|	hypothetical protein SCHCODRAFT_59939 [Schizophyllum commune H4-8] hypothetical protein SCHCODRAFT_59939 [Schizophyllum commune H4-8]	1e-38	Methyltransferase domain(PF13489) [Source:Pfam]	-	-	-
GENE00876	GENE00876.1	-	-	-	-	-	-	-	-	-	-	-
GENE00877	GENE00877.1	-	-	-	-	-	-	-	-	-	-	-
GENE00878	GENE00878.1	-	-	-	-	-	-	-	-	-	-	-
GENE00879	GENE00879.1	Ankyrin-3 [Source:UniProtKB/Swiss-Prot Q12955]	sp|Q12955|ANK3_HUMAN	Ankyrin-3 OS=Homo sapiens GN=ANK3 PE=1 SV=3	5e-72	gi|242816359|ref|XP_002486761.1|	multiple ankyrin repeats single kh domain protein, putative [Talaromyces stipitatus ATCC 10500] multiple ankyrin repeats single kh domain protein, putative [Talaromyces stipitatus ATCC 10500]	0	Ankyrin repeat(PF00023),Ankyrin repeats (3 copies)(PF12796),Ankyrin repeats (3 copies)(PF12796),Ankyrin repeats (3 copies)(PF12796),Ankyrin repeats (3 copies)(PF12796),Ankyrin repeats (3 copies)(PF12796),Ankyrin repeats (3 copies)(PF12796),Ankyrin repeats (3 copies)(PF12796),Ankyrin repeats (3 copies)(PF12796),Ankyrin repeats (3 copies)(PF12796),Ankyrin repeats (3 copies)(PF12796) [Source:Pfam]	GO:0005515	molecular_function	protein binding
GENE00880	GENE00880.1	Diphosphomevalonate decarboxylase [Source:UniProtKB/Swiss-Prot Q6BY07]	sp|Q6BY07|MVD1_DEBHA	Diphosphomevalonate decarboxylase OS=Debaryomyces hansenii (strain ATCC 36239 / CBS 767 / JCM 1990 / NBRC 0083 / IGC 2968) GN=MVD1 PE=3 SV=2	3e-123	gi|646306405|gb|KDQ27550.1|	hypothetical protein PLEOSDRAFT_1093271 [Pleurotus ostreatus PC15]	0	GHMP kinases N terminal domain(PF00288) [Source:Pfam]	GO:0005524;GO:0008299;GO:0016831;GO:0004163;GO:0005829;GO:0019287	molecular_function;biological_process;molecular_function;molecular_function;cellular_component;biological_process	ATP binding;isoprenoid biosynthetic process;carboxy-lyase activity;diphosphomevalonate decarboxylase activity;cytosol;isopentenyl diphosphate biosynthetic process, mevalonate pathway
GENE00881	GENE00881.1	Sterol 24-C-methyltransferase erg6 [Source:UniProtKB/Swiss-Prot O14321]	sp|O14321|ERG6_SCHPO	Sterol 24-C-methyltransferase erg6 OS=Schizosaccharomyces pombe (strain 972 / ATCC 24843) GN=erg6 PE=2 SV=1	1e-97	gi|630180085|ref|XP_007845040.1|	sterol 24-c-methyltransferase [Moniliophthora roreri MCA 2997] sterol 24-c-methyltransferase [Moniliophthora roreri MCA 2997]	4e-146	Methyltransferase domain(PF13847) [Source:Pfam]	GO:0008168	molecular_function	methyltransferase activity
GENE00882	GENE00882.1	Nephrocystin-3 [Source:UniProtKB/Swiss-Prot Q7Z494]	sp|Q7Z494|NPHP3_HUMAN	Nephrocystin-3 OS=Homo sapiens GN=NPHP3 PE=1 SV=1	1e-20	gi|618817518|ref|XP_007311334.1|	kinesin light chain [Stereum hirsutum FP-91666 SS1] kinesin light chain [Stereum hirsutum FP-91666 SS1]	3e-105	Tetratricopeptide repeat(PF13374),Tetratricopeptide repeat(PF13374),Tetratricopeptide repeat(PF13424),Tetratricopeptide repeat(PF13424),Tetratricopeptide repeat(PF13424) [Source:Pfam]	GO:0005515	molecular_function	protein binding
GENE00883	GENE00883.1	hypothetical protein JAAARDRAFT_186325 [Jaapia argillacea MUCL 33604] [Source:NCBI_NR 646385102]	-	-	-	gi|646385102|gb|KDQ50310.1|	hypothetical protein JAAARDRAFT_186325 [Jaapia argillacea MUCL 33604]	2e-41	NB-ARC domain(PF00931) [Source:Pfam]	GO:0043531	molecular_function	ADP binding
GENE00884	GENE00884.1	-	-	-	-	-	-	-	-	-	-	-
GENE00885	GENE00885.1	Putative 37S ribosomal protein S4-like [Source:UniProtKB/Swiss-Prot O60063]	sp|O60063|YBB1_SCHPO	Putative 37S ribosomal protein S4-like OS=Schizosaccharomyces pombe (strain 972 / ATCC 24843) GN=SPBC13G1.01c PE=2 SV=1	2e-28	gi|646302172|gb|KDQ23322.1|	hypothetical protein PLEOSDRAFT_1068339 [Pleurotus ostreatus PC15]	3e-125	S4 domain(PF01479) [Source:Pfam]	GO:0003723;GO:0005622;GO:0019843	molecular_function;cellular_component;molecular_function	RNA binding;intracellular;rRNA binding
GENE00886	GENE00886.1	nam9 protein [Moniliophthora roreri MCA 2997] nam9 protein [Moniliophthora roreri MCA 2997] [Source:NCBI_NR 630214049]	-	-	-	gi|630214049|ref|XP_007856021.1|	nam9 protein [Moniliophthora roreri MCA 2997] nam9 protein [Moniliophthora roreri MCA 2997]	6e-38	Protein of unknown function (DUF3317)(PF11779) [Source:Pfam]	-	-	-
GENE00887	GENE00887.1	Probable metalloreductase AIM14 [Source:UniProtKB/Swiss-Prot C5M5S1]	sp|C5M5S1|AIM14_CANTT	Probable metalloreductase AIM14 OS=Candida tropicalis (strain ATCC MYA-3404 / T1) GN=AIM14 PE=3 SV=1	4e-17	gi|630185577|ref|XP_007846796.1|	putative iron reductase [Moniliophthora roreri MCA 2997] putative iron reductase [Moniliophthora roreri MCA 2997]	0	Ferric reductase like transmembrane component(PF01794),FAD-binding domain(PF08022),Ferric reductase NAD binding domain(PF08030) [Source:Pfam]	GO:0016491;GO:0055114	molecular_function;biological_process	oxidoreductase activity;oxidation-reduction process
GENE00888	GENE00888.1	External alternative NADH-ubiquinone oxidoreductase, mitochondrial [Source:UniProtKB/Swiss-Prot F2Z699]	sp|F2Z699|NDH2_YARLI	External alternative NADH-ubiquinone oxidoreductase, mitochondrial OS=Yarrowia lipolytica (strain CLIB 122 / E 150) GN=NDH2 PE=1 SV=1	1e-159	gi|630211565|ref|XP_007855218.1|	nadh dehydrogenase [Moniliophthora roreri MCA 2997] nadh dehydrogenase [Moniliophthora roreri MCA 2997]	0	Pyridine nucleotide-disulphide oxidoreductase(PF07992) [Source:Pfam]	GO:0016491;GO:0055114	molecular_function;biological_process	oxidoreductase activity;oxidation-reduction process
GENE00889	GENE00889.1	-	-	-	-	-	-	-	-	-	-	-
GENE00890	GENE00890.1	Pentafunctional AROM polypeptide {ECO:0000255|HAMAP-Rule:MF_03143} [Source:UniProtKB/Swiss-Prot B0D6H2]	sp|B0D6H2|ARO1_LACBS	Pentafunctional AROM polypeptide OS=Laccaria bicolor (strain S238N-H82 / ATCC MYA-4686) GN=LACBIDRAFT_233717 PE=3 SV=1	0	gi|630211586|ref|XP_007855225.1|	pentafunctional arom polypeptide [Moniliophthora roreri MCA 2997] pentafunctional arom polypeptide [Moniliophthora roreri MCA 2997]	0	Shikimate kinase(PF01202),Type I 3-dehydroquinase(PF01487),Shikimate dehydrogenase substrate binding domain(PF08501) [Source:Pfam]	GO:0003855;GO:0004764;GO:0055114;GO:0003824	molecular_function;molecular_function;biological_process;molecular_function	3-dehydroquinate dehydratase activity;shikimate 3-dehydrogenase (NADP+) activity;oxidation-reduction process;catalytic activity
GENE00891	GENE00891.1	Pentafunctional AROM polypeptide {ECO:0000255|HAMAP-Rule:MF_03143} [Source:UniProtKB/Swiss-Prot B0D6H2]	sp|B0D6H2|ARO1_LACBS	Pentafunctional AROM polypeptide OS=Laccaria bicolor (strain S238N-H82 / ATCC MYA-4686) GN=LACBIDRAFT_233717 PE=3 SV=1	0	gi|630211586|ref|XP_007855225.1|	pentafunctional arom polypeptide [Moniliophthora roreri MCA 2997] pentafunctional arom polypeptide [Moniliophthora roreri MCA 2997]	0	EPSP synthase (3-phosphoshikimate 1-carboxyvinyltransferase)(PF00275) [Source:Pfam]	GO:0003824;GO:0003866;GO:0016765	molecular_function;molecular_function;molecular_function	catalytic activity;3-phosphoshikimate 1-carboxyvinyltransferase activity;transferase activity, transferring alkyl or aryl (other than methyl) groups
GENE00892	GENE00892.1	Pentafunctional AROM polypeptide {ECO:0000255|HAMAP-Rule:MF_03143} [Source:UniProtKB/Swiss-Prot B0D6H2]	sp|B0D6H2|ARO1_LACBS	Pentafunctional AROM polypeptide OS=Laccaria bicolor (strain S238N-H82 / ATCC MYA-4686) GN=LACBIDRAFT_233717 PE=3 SV=1	3e-161	gi|568440689|ref|XP_006456034.1|	hypothetical protein AGABI2DRAFT_210736 [Agaricus bisporus var. bisporus H97] hypothetical protein AGABI2DRAFT_210736 [Agaricus bisporus var. bisporus H97]	1e-160	3-dehydroquinate synthase(PF01761) [Source:Pfam]	-	-	-
GENE00893	GENE00893.1	Ribose-5-phosphate isomerase [Source:UniProtKB/Swiss-Prot P0CR18]	sp|P0CR18|RPIA_CRYNJ	Ribose-5-phosphate isomerase OS=Cryptococcus neoformans var. neoformans serotype D (strain JEC21 / ATCC MYA-565) GN=RKI1 PE=3 SV=1	5e-114	gi|630211583|ref|XP_007855224.1|	ribose-5-phosphate isomerase [Moniliophthora roreri MCA 2997] ribose-5-phosphate isomerase [Moniliophthora roreri MCA 2997]	6e-168	Ribose 5-phosphate isomerase A (phosphoriboisomerase A)(PF06026) [Source:Pfam]	GO:0004751;GO:0009052	molecular_function;biological_process	ribose-5-phosphate isomerase activity;pentose-phosphate shunt, non-oxidative branch
GENE00894	GENE00894.1	Peroxisomal catalase [Source:UniProtKB/Swiss-Prot O13289]	sp|O13289|CATA_CANAL	Peroxisomal catalase OS=Candida albicans (strain SC5314 / ATCC MYA-2876) GN=CTA1 PE=2 SV=4	0	gi|630202884|ref|XP_007852390.1|	catalase isozyme p [Moniliophthora roreri MCA 2997] catalase isozyme p [Moniliophthora roreri MCA 2997]	0	Catalase(PF00199) [Source:Pfam]	GO:0004096;GO:0020037;GO:0055114;GO:0006979	molecular_function;molecular_function;biological_process;biological_process	catalase activity;heme binding;oxidation-reduction process;response to oxidative stress
GENE00895	GENE00895.1	Septum-promoting GTP-binding protein 1 [Source:UniProtKB/Swiss-Prot P87027]	sp|P87027|SPG1_SCHPO	Septum-promoting GTP-binding protein 1 OS=Schizosaccharomyces pombe (strain 972 / ATCC 24843) GN=spg1 PE=1 SV=1	1e-50	gi|630211596|ref|XP_007855228.1|	gtp binding protein [Moniliophthora roreri MCA 2997] gtp binding protein [Moniliophthora roreri MCA 2997]	4e-62	-	-	-	-
GENE00896	GENE00896.1	-	-	-	-	-	-	-	-	-	-	-
GENE00897	GENE00897.1	-	-	-	-	-	-	-	-	-	-	-
GENE00898	GENE00898.1	polyketide synthase [Moniliophthora roreri MCA 2997] polyketide synthase [Moniliophthora roreri MCA 2997] [Source:NCBI_NR 630213980]	-	-	-	gi|630213980|ref|XP_007856000.1|	polyketide synthase [Moniliophthora roreri MCA 2997] polyketide synthase [Moniliophthora roreri MCA 2997]	1e-54	alpha/beta hydrolase fold(PF07859) [Source:Pfam]	GO:0008152;GO:0016787	biological_process;molecular_function	metabolic process;hydrolase activity
GENE00899	GENE00899.1	polyketide synthase [Moniliophthora roreri MCA 2997] polyketide synthase [Moniliophthora roreri MCA 2997] [Source:NCBI_NR 630213980]	-	-	-	gi|630213980|ref|XP_007856000.1|	polyketide synthase [Moniliophthora roreri MCA 2997] polyketide synthase [Moniliophthora roreri MCA 2997]	2e-35	Prolyl oligopeptidase family(PF00326) [Source:Pfam]	GO:0006508;GO:0008236	biological_process;molecular_function	proteolysis;serine-type peptidase activity
GENE00899	GENE00899.2	polyketide synthase [Moniliophthora roreri MCA 2997] polyketide synthase [Moniliophthora roreri MCA 2997] [Source:NCBI_NR 630213980]	-	-	-	gi|630213980|ref|XP_007856000.1|	polyketide synthase [Moniliophthora roreri MCA 2997] polyketide synthase [Moniliophthora roreri MCA 2997]	4e-23	Prolyl oligopeptidase family(PF00326) [Source:Pfam]	GO:0006508;GO:0008236	biological_process;molecular_function	proteolysis;serine-type peptidase activity
GENE00900	GENE00900.1	Ankyrin repeat domain-containing protein 50 [Source:UniProtKB/Swiss-Prot Q9ULJ7]	sp|Q9ULJ7|ANR50_HUMAN	Ankyrin repeat domain-containing protein 50 OS=Homo sapiens GN=ANKRD50 PE=1 SV=4	2e-29	gi|116199953|ref|XP_001225788.1|	hypothetical protein CHGG_08132 [Chaetomium globosum CBS 148.51] hypothetical protein CHGG_08132 [Chaetomium globosum CBS 148.51]	1e-82	Ankyrin repeats (3 copies)(PF12796),Ankyrin repeats (3 copies)(PF12796),Ankyrin repeats (many copies)(PF13637) [Source:Pfam]	GO:0005515	molecular_function	protein binding
GENE00901	GENE00901.1	myosin type ii heavy chain [Moniliophthora roreri MCA 2997] myosin type ii heavy chain [Moniliophthora roreri MCA 2997] [Source:NCBI_NR 630212213]	-	-	-	gi|630212213|ref|XP_007855426.1|	myosin type ii heavy chain [Moniliophthora roreri MCA 2997] myosin type ii heavy chain [Moniliophthora roreri MCA 2997]	9e-77	-	-	-	-
GENE00902	GENE00902.1	Myosin-11 [Source:UniProtKB/Swiss-Prot P35749]	sp|P35749|MYH11_HUMAN	Myosin-11 OS=Homo sapiens GN=MYH11 PE=1 SV=3	8e-136	gi|630212213|ref|XP_007855426.1|	myosin type ii heavy chain [Moniliophthora roreri MCA 2997] myosin type ii heavy chain [Moniliophthora roreri MCA 2997]	0	Myosin head (motor domain)(PF00063),Myosin tail(PF01576) [Source:Pfam]	GO:0003774;GO:0005524;GO:0016459;GO:0005515	molecular_function;molecular_function;cellular_component;molecular_function	motor activity;ATP binding;myosin complex;protein binding
GENE00903	GENE00903.1	Myosin-11 [Source:UniProtKB/Swiss-Prot P10587]	sp|P10587|MYH11_CHICK	Myosin-11 OS=Gallus gallus GN=MYH11 PE=1 SV=4	2e-120	gi|630212213|ref|XP_007855426.1|	myosin type ii heavy chain [Moniliophthora roreri MCA 2997] myosin type ii heavy chain [Moniliophthora roreri MCA 2997]	0	Myosin head (motor domain)(PF00063),Myosin N-terminal SH3-like domain(PF02736) [Source:Pfam]	GO:0003774;GO:0005524;GO:0016459;GO:0051015	molecular_function;molecular_function;cellular_component;molecular_function	motor activity;ATP binding;myosin complex;actin filament binding
GENE00904	GENE00904.1	-	-	-	-	-	-	-	-	-	-	-
GENE00905	GENE00905.1	NEDD8-activating enzyme E1 regulatory subunit [Source:UniProtKB/Swiss-Prot Q5ZIE6]	sp|Q5ZIE6|ULA1_CHICK	NEDD8-activating enzyme E1 regulatory subunit OS=Gallus gallus GN=NAE1 PE=2 SV=1	2e-80	gi|630189075|ref|XP_007847925.1|	nedd8 activating enzyme e1 subunit 1 [Moniliophthora roreri MCA 2997] nedd8 activating enzyme e1 subunit 1 [Moniliophthora roreri MCA 2997]	0	ThiF family(PF00899) [Source:Pfam]	GO:0008641;GO:0019781;GO:0045116	molecular_function;molecular_function;biological_process	small protein activating enzyme activity;NEDD8 activating enzyme activity;protein neddylation
GENE00906	GENE00906.1	Glucan endo-1,3-alpha-glucosidase agn1 [Source:UniProtKB/Swiss-Prot O13716]	sp|O13716|AGN1_SCHPO	Glucan endo-1,3-alpha-glucosidase agn1 OS=Schizosaccharomyces pombe (strain 972 / ATCC 24843) GN=agn1 PE=1 SV=2	9e-32	gi|648169230|gb|KDR82870.1|	hypothetical protein GALMADRAFT_58253 [Galerina marginata CBS 339.88]	2e-125	Glycosyl hydrolase family 71(PF03659) [Source:Pfam]	GO:0016787	molecular_function	hydrolase activity
GENE00906	GENE00906.2	Glucan endo-1,3-alpha-glucosidase agn1 [Source:UniProtKB/Swiss-Prot O13716]	sp|O13716|AGN1_SCHPO	Glucan endo-1,3-alpha-glucosidase agn1 OS=Schizosaccharomyces pombe (strain 972 / ATCC 24843) GN=agn1 PE=1 SV=2	1e-32	gi|170089275|ref|XP_001875860.1|	glycoside hydrolase family 71 protein [Laccaria bicolor S238N-H82] glycoside hydrolase family 71 protein [Laccaria bicolor S238N-H82]	4e-88	Glycosyl hydrolase family 71(PF03659) [Source:Pfam]	GO:0016787	molecular_function	hydrolase activity
GENE00907	GENE00907.1	Glucan endo-1,3-alpha-glucosidase agn1 [Source:UniProtKB/Swiss-Prot O13716]	sp|O13716|AGN1_SCHPO	Glucan endo-1,3-alpha-glucosidase agn1 OS=Schizosaccharomyces pombe (strain 972 / ATCC 24843) GN=agn1 PE=1 SV=2	5e-16	gi|648169230|gb|KDR82870.1|	hypothetical protein GALMADRAFT_58253 [Galerina marginata CBS 339.88]	1e-25	Glycosyl hydrolase family 71(PF03659) [Source:Pfam]	GO:0016787	molecular_function	hydrolase activity
GENE00907	GENE00907.2	Glucan endo-1,3-alpha-glucosidase agn1 [Source:UniProtKB/Swiss-Prot O13716]	sp|O13716|AGN1_SCHPO	Glucan endo-1,3-alpha-glucosidase agn1 OS=Schizosaccharomyces pombe (strain 972 / ATCC 24843) GN=agn1 PE=1 SV=2	7e-19	gi|648169230|gb|KDR82870.1|	hypothetical protein GALMADRAFT_58253 [Galerina marginata CBS 339.88]	2e-31	Glycosyl hydrolase family 71(PF03659) [Source:Pfam]	GO:0016787	molecular_function	hydrolase activity
GENE00908	GENE00908.1	hypothetical protein HETIRDRAFT_431393 [Heterobasidion irregulare TC 32-1] hypothetical protein HETIRDRAFT_431393 [Heterobasidion irregulare TC 32-1] [Source:NCBI_NR 695532207]	-	-	-	gi|695532207|ref|XP_009540815.1|	hypothetical protein HETIRDRAFT_431393 [Heterobasidion irregulare TC 32-1] hypothetical protein HETIRDRAFT_431393 [Heterobasidion irregulare TC 32-1]	4e-58	-	-	-	-
GENE00908	GENE00908.2	hypothetical protein HETIRDRAFT_431393 [Heterobasidion irregulare TC 32-1] hypothetical protein HETIRDRAFT_431393 [Heterobasidion irregulare TC 32-1] [Source:NCBI_NR 695532207]	-	-	-	gi|695532207|ref|XP_009540815.1|	hypothetical protein HETIRDRAFT_431393 [Heterobasidion irregulare TC 32-1] hypothetical protein HETIRDRAFT_431393 [Heterobasidion irregulare TC 32-1]	2e-32	-	-	-	-
GENE00909	GENE00909.1	hypothetical protein SCHCODRAFT_109183 [Schizophyllum commune H4-8] hypothetical protein SCHCODRAFT_109183, partial [Schizophyllum commune H4-8] [Source:NCBI_NR 302685223]	-	-	-	gi|302685223|ref|XP_003032292.1|	hypothetical protein SCHCODRAFT_109183 [Schizophyllum commune H4-8] hypothetical protein SCHCODRAFT_109183, partial [Schizophyllum commune H4-8]	5e-65	-	-	-	-
GENE00910	GENE00910.1	Protein transport protein yif1 [Source:UniProtKB/Swiss-Prot P87148]	sp|P87148|YIF1_SCHPO	Protein transport protein yif1 OS=Schizosaccharomyces pombe (strain 972 / ATCC 24843) GN=hrf1 PE=3 SV=1	3e-72	gi|630201746|ref|XP_007852016.1|	copii-coated vesicle component hrf1 [Moniliophthora roreri MCA 2997] copii-coated vesicle component hrf1 [Moniliophthora roreri MCA 2997]	9e-160	YIF1(PF03878) [Source:Pfam]	-	-	-
GENE00911	GENE00911.1	sphingolipid c9-methyltransferase [Moniliophthora roreri MCA 2997] sphingolipid c9-methyltransferase [Moniliophthora roreri MCA 2997] [Source:NCBI_NR 630201743]	-	-	-	gi|630201743|ref|XP_007852015.1|	sphingolipid c9-methyltransferase [Moniliophthora roreri MCA 2997] sphingolipid c9-methyltransferase [Moniliophthora roreri MCA 2997]	3e-52	-	-	-	-
GENE00912	GENE00912.1	Cytochrome c oxidase subunit 6, mitochondrial [Source:UniProtKB/Swiss-Prot P00427]	sp|P00427|COX6_YEAST	Cytochrome c oxidase subunit 6, mitochondrial OS=Saccharomyces cerevisiae (strain ATCC 204508 / S288c) GN=COX6 PE=1 SV=1	1e-42	gi|646310484|gb|KDQ31627.1|	COX5A, subunit of cytochrome c oxidase [Pleurotus ostreatus PC15]	2e-65	Cytochrome c oxidase subunit Va(PF02284) [Source:Pfam]	GO:0004129;GO:0005743	molecular_function;cellular_component	cytochrome-c oxidase activity;mitochondrial inner membrane
GENE00913	GENE00913.1	V-type proton ATPase subunit E [Source:UniProtKB/Swiss-Prot Q01278]	sp|Q01278|VATE_NEUCR	V-type proton ATPase subunit E OS=Neurospora crassa (strain ATCC 24698 / 74-OR23-1A / CBS 708.71 / DSM 1257 / FGSC 987) GN=vma-4 PE=2 SV=1	4e-55	gi|630211608|ref|XP_007855232.1|	vacuolar atp synthase subunit e [Moniliophthora roreri MCA 2997] vacuolar atp synthase subunit e [Moniliophthora roreri MCA 2997]	1e-121	ATP synthase (E/31 kDa) subunit(PF01991) [Source:Pfam]	GO:0015991;GO:0033178;GO:0046961	biological_process;cellular_component;molecular_function	ATP hydrolysis coupled proton transport;proton-transporting two-sector ATPase complex, catalytic domain;proton-transporting ATPase activity, rotational mechanism
GENE00914	GENE00914.1	Cellobiose dehydrogenase [Source:UniProtKB/Swiss-Prot Q01738]	sp|Q01738|CDH_PHACH	Cellobiose dehydrogenase OS=Phanerochaete chrysosporium GN=CDH-1 PE=1 SV=1	0	gi|630199361|ref|XP_007851234.1|	cellobiose dehydrogenase [Moniliophthora roreri MCA 2997] cellobiose dehydrogenase [Moniliophthora roreri MCA 2997]	0	GMC oxidoreductase(PF00732),Cytochrome domain of cellobiose dehydrogenase(PF16010) [Source:Pfam]	GO:0016614;GO:0050660;GO:0055114;GO:0016491	molecular_function;molecular_function;biological_process;molecular_function	oxidoreductase activity, acting on CH-OH group of donors;flavin adenine dinucleotide binding;oxidation-reduction process;oxidoreductase activity
GENE00915	GENE00915.1	Calcium permeable stress-gated cation channel 1 [Source:UniProtKB/Swiss-Prot Q06538]	sp|Q06538|CSC1_YEAST	Calcium permeable stress-gated cation channel 1 OS=Saccharomyces cerevisiae (strain ATCC 204508 / S288c) GN=CSC1 PE=1 SV=1	2e-19	gi|597931280|ref|XP_007319984.1|	hypothetical protein SERLADRAFT_450493 [Serpula lacrymans var. lacrymans S7.9] hypothetical protein SERLA73DRAFT_169572 [Serpula lacrymans var. lacrymans S7.3] hypothetical protein SERLADRAFT_450493 [Serpula lacrymans var. lacrymans S7.9]	0	Calcium-dependent channel, 7TM region, putative phosphate(PF02714) [Source:Pfam]	GO:0016020	cellular_component	membrane
GENE00916	GENE00916.1	Calcium permeable stress-gated cation channel 1 [Source:UniProtKB/Swiss-Prot Q06538]	sp|Q06538|CSC1_YEAST	Calcium permeable stress-gated cation channel 1 OS=Saccharomyces cerevisiae (strain ATCC 204508 / S288c) GN=CSC1 PE=1 SV=1	6e-48	gi|630201737|ref|XP_007852013.1|	membrane protein [Moniliophthora roreri MCA 2997] membrane protein [Moniliophthora roreri MCA 2997]	0	Calcium-dependent channel, 7TM region, putative phosphate(PF02714),Late exocytosis, associated with Golgi transport(PF13967),Cytosolic domain of 10TM putative phosphate transporter(PF14703) [Source:Pfam]	GO:0016020;GO:0000166	cellular_component;molecular_function	membrane;nucleotide binding
GENE00917	GENE00917.1	coatomer subunit delta [Moniliophthora roreri MCA 2997] coatomer subunit delta [Moniliophthora roreri MCA 2997] [Source:NCBI_NR 630201677]	-	-	-	gi|630201677|ref|XP_007851993.1|	coatomer subunit delta [Moniliophthora roreri MCA 2997] coatomer subunit delta [Moniliophthora roreri MCA 2997]	7e-56	-	GO:0006890;GO:0030126	biological_process;cellular_component	retrograde vesicle-mediated transport, Golgi to ER;COPI vesicle coat
GENE00918	GENE00918.1	Coatomer subunit delta [Source:UniProtKB/Swiss-Prot O74496]	sp|O74496|COPD_SCHPO	Coatomer subunit delta OS=Schizosaccharomyces pombe (strain 972 / ATCC 24843) GN=ret2 PE=3 SV=1	1e-24	gi|630201677|ref|XP_007851993.1|	coatomer subunit delta [Moniliophthora roreri MCA 2997] coatomer subunit delta [Moniliophthora roreri MCA 2997]	1e-29	-	GO:0006810;GO:0006890;GO:0030126	biological_process;biological_process;cellular_component	transport;retrograde vesicle-mediated transport, Golgi to ER;COPI vesicle coat
GENE00919	GENE00919.1	Probable RNA-binding protein 18 [Source:UniProtKB/Swiss-Prot Q5R6W3]	sp|Q5R6W3|RBM18_PONAB	Probable RNA-binding protein 18 OS=Pongo abelii GN=RBM18 PE=2 SV=1	7e-24	gi|449545418|gb|EMD36389.1|	hypothetical protein CERSUDRAFT_115394 [Ceriporiopsis subvermispora B]	9e-57	RNA recognition motif. (a.k.a. RRM, RBD, or RNP domain)(PF00076) [Source:Pfam]	GO:0003676;GO:0000166	molecular_function;molecular_function	nucleic acid binding;nucleotide binding
GENE00920	GENE00920.1	Psi-producing oxygenase A [Source:UniProtKB/Swiss-Prot B0Y6R2]	sp|B0Y6R2|PPOA_ASPFC	Psi-producing oxygenase A OS=Neosartorya fumigata (strain CEA10 / CBS 144.89 / FGSC A1163) GN=ppoA PE=3 SV=1	9e-133	gi|630212207|ref|XP_007855424.1|	heme peroxidase [Moniliophthora roreri MCA 2997] heme peroxidase [Moniliophthora roreri MCA 2997]	0	Animal haem peroxidase(PF03098) [Source:Pfam]	GO:0004601;GO:0006979;GO:0020037;GO:0055114;GO:0005506;GO:0016705	molecular_function;biological_process;molecular_function;biological_process;molecular_function;molecular_function	peroxidase activity;response to oxidative stress;heme binding;oxidation-reduction process;iron ion binding;oxidoreductase activity, acting on paired donors, with incorporation or reduction of molecular oxygen
GENE00921	GENE00921.1	Epsin-2 [Source:UniProtKB/Swiss-Prot O95208]	sp|O95208|EPN2_HUMAN	Epsin-2 OS=Homo sapiens GN=EPN2 PE=1 SV=3	5e-34	gi|630211067|ref|XP_007855058.1|	epsin-like protein ent1 2 [Moniliophthora roreri MCA 2997] epsin-like protein ent1 2 [Moniliophthora roreri MCA 2997]	2e-146	ENTH domain(PF01417) [Source:Pfam]	-	-	-
GENE00922	GENE00922.1	Serine/threonine-protein kinase gad8 [Source:UniProtKB/Swiss-Prot Q9P7J8]	sp|Q9P7J8|GAD8_SCHPO	Serine/threonine-protein kinase gad8 OS=Schizosaccharomyces pombe (strain 972 / ATCC 24843) GN=gad8 PE=1 SV=1	0	gi|170116602|ref|XP_001889491.1|	predicted protein [Laccaria bicolor S238N-H82] predicted protein [Laccaria bicolor S238N-H82]	0	Protein kinase domain(PF00069),Protein kinase C terminal domain(PF00433) [Source:Pfam]	GO:0004672;GO:0006468;GO:0005524;GO:0004674;GO:0005515	molecular_function;biological_process;molecular_function;molecular_function;molecular_function	protein kinase activity;protein phosphorylation;ATP binding;protein serine/threonine kinase activity;protein binding
GENE00923	GENE00923.1	Pyruvate dehydrogenase E1 component subunit alpha, mitochondrial [Source:UniProtKB/Swiss-Prot Q10489]	sp|Q10489|ODPA_SCHPO	Pyruvate dehydrogenase E1 component subunit alpha, mitochondrial OS=Schizosaccharomyces pombe (strain 972 / ATCC 24843) GN=pda1 PE=1 SV=1	4e-169	gi|630171300|ref|XP_007842187.1|	pyruvate dehydrogenase e1 component alpha mitochondrial [Moniliophthora roreri MCA 2997] pyruvate dehydrogenase e1 component alpha mitochondrial [Moniliophthora roreri MCA 2997]	0	Dehydrogenase E1 component(PF00676) [Source:Pfam]	GO:0004739;GO:0006086;GO:0043231;GO:0008152;GO:0016624	molecular_function;biological_process;cellular_component;biological_process;molecular_function	pyruvate dehydrogenase (acetyl-transferring) activity;acetyl-CoA biosynthetic process from pyruvate;intracellular membrane-bounded organelle;metabolic process;oxidoreductase activity, acting on the aldehyde or oxo group of donors, disulfide as acceptor
GENE00924	GENE00924.1	-	-	-	-	-	-	-	-	-	-	-
GENE00925	GENE00925.1	predicted protein [Laccaria bicolor S238N-H82] predicted protein [Laccaria bicolor S238N-H82] [Source:NCBI_NR 170094226]	-	-	-	gi|170094226|ref|XP_001878334.1|	predicted protein [Laccaria bicolor S238N-H82] predicted protein [Laccaria bicolor S238N-H82]	6e-38	-	-	-	-
GENE00926	GENE00926.1	hypothetical protein FOMPIDRAFT_1137175 [Fomitopsis pinicola FP-58527 SS1] [Source:NCBI_NR 527291911]	-	-	-	gi|527291911|gb|EPS92885.1|	hypothetical protein FOMPIDRAFT_1137175 [Fomitopsis pinicola FP-58527 SS1]	3e-49	-	-	-	-
GENE00927	GENE00927.1	-	-	-	-	-	-	-	-	-	-	-
GENE00928	GENE00928.1	hypothetical protein GLOTRDRAFT_129685 [Gloeophyllum trabeum ATCC 11539] hypothetical protein GLOTRDRAFT_129685 [Gloeophyllum trabeum ATCC 11539] [Source:NCBI_NR 630354471]	-	-	-	gi|630354471|ref|XP_007866536.1|	hypothetical protein GLOTRDRAFT_129685 [Gloeophyllum trabeum ATCC 11539] hypothetical protein GLOTRDRAFT_129685 [Gloeophyllum trabeum ATCC 11539]	2e-17	-	-	-	-
GENE00929	GENE00929.1	-	-	-	-	-	-	-	-	-	-	-
GENE00930	GENE00930.1	-	-	-	-	-	-	-	-	-	-	-
GENE00930	GENE00930.2	-	-	-	-	-	-	-	-	-	-	-
GENE00931	GENE00931.1	-	-	-	-	-	-	-	-	-	-	-
GENE00932	GENE00932.1	hypothetical protein BN946_scf184815.g63 [Trametes cinnabarina] [Source:NCBI_NR 691797143]	-	-	-	gi|691797143|emb|CDO68416.1|	hypothetical protein BN946_scf184815.g63 [Trametes cinnabarina]	0	-	-	-	-
GENE00933	GENE00933.1	hypothetical protein Moror_13952 [Moniliophthora roreri MCA 2997] hypothetical protein Moror_13952 [Moniliophthora roreri MCA 2997] [Source:NCBI_NR 630182032]	-	-	-	gi|630182032|ref|XP_007845668.1|	hypothetical protein Moror_13952 [Moniliophthora roreri MCA 2997] hypothetical protein Moror_13952 [Moniliophthora roreri MCA 2997]	5e-37	-	-	-	-
GENE00934	GENE00934.1	-	-	-	-	-	-	-	-	-	-	-
GENE00935	GENE00935.1	-	-	-	-	-	-	-	-	-	-	-
GENE00936	GENE00936.1	FAD/NADP-binding domain-containing protein [Dacryopinax sp. DJM-731 SS1] [Source:NCBI_NR 402222826]	-	-	-	gi|402222826|gb|EJU02892.1|	FAD/NADP-binding domain-containing protein [Dacryopinax sp. DJM-731 SS1]	4e-22	-	GO:0016491;GO:0055114	molecular_function;biological_process	oxidoreductase activity;oxidation-reduction process
GENE00937	GENE00937.1	-	-	-	-	-	-	-	-	-	-	-
GENE00938	GENE00938.1	FAD/NADP-binding domain-containing protein [Dacryopinax sp. DJM-731 SS1] [Source:NCBI_NR 402222828]	-	-	-	gi|402222828|gb|EJU02894.1|	FAD/NADP-binding domain-containing protein [Dacryopinax sp. DJM-731 SS1]	1e-20	-	-	-	-
GENE00939	GENE00939.1	-	-	-	-	-	-	-	-	-	-	-
GENE00940	GENE00940.1	hypothetical protein TRAVEDRAFT_52896 [Trametes versicolor FP-101664 SS1] hypothetical protein TRAVEDRAFT_52896 [Trametes versicolor FP-101664 SS1] [Source:NCBI_NR 636624915]	-	-	-	gi|636624915|ref|XP_008043592.1|	hypothetical protein TRAVEDRAFT_52896 [Trametes versicolor FP-101664 SS1] hypothetical protein TRAVEDRAFT_52896 [Trametes versicolor FP-101664 SS1]	3e-28	Phosphotransferase enzyme family(PF01636) [Source:Pfam]	-	-	-
GENE00941	GENE00941.1	NFX1-type zinc finger-containing protein 1 [Source:UniProtKB/Swiss-Prot Q8R151]	sp|Q8R151|ZNFX1_MOUSE	NFX1-type zinc finger-containing protein 1 OS=Mus musculus GN=Znfx1 PE=2 SV=3	3e-17	gi|630186620|ref|XP_007847140.1|	hypothetical protein Moror_1617 [Moniliophthora roreri MCA 2997] hypothetical protein Moror_1617 [Moniliophthora roreri MCA 2997]	4e-45	-	-	-	-
GENE00942	GENE00942.1	hypothetical protein Moror_1617 [Moniliophthora roreri MCA 2997] hypothetical protein Moror_1617 [Moniliophthora roreri MCA 2997] [Source:NCBI_NR 630186620]	-	-	-	gi|630186620|ref|XP_007847140.1|	hypothetical protein Moror_1617 [Moniliophthora roreri MCA 2997] hypothetical protein Moror_1617 [Moniliophthora roreri MCA 2997]	2e-106	-	-	-	-
GENE00943	GENE00943.1	Helicase required for RNAi-mediated heterochromatin assembly 1 [Source:UniProtKB/Swiss-Prot O74465]	sp|O74465|HRR1_SCHPO	Helicase required for RNAi-mediated heterochromatin assembly 1 OS=Schizosaccharomyces pombe (strain 972 / ATCC 24843) GN=hrr1 PE=1 SV=2	3e-48	gi|630186620|ref|XP_007847140.1|	hypothetical protein Moror_1617 [Moniliophthora roreri MCA 2997] hypothetical protein Moror_1617 [Moniliophthora roreri MCA 2997]	0	AAA domain(PF13086),AAA domain(PF13087) [Source:Pfam]	-	-	-
GENE00944	GENE00944.1	predicted protein [Fibroporia radiculosa] [Source:NCBI_NR 403417579]	-	-	-	gi|403417579|emb|CCM04279.1|	predicted protein [Fibroporia radiculosa]	6e-77	Zinc finger C3H1-type profile.(PS50103) [Source:ProSite]	GO:0046872	molecular_function	metal ion binding
GENE00945	GENE00945.1	Uncharacterized MFS-type transporter PB1E7.08c [Source:UniProtKB/Swiss-Prot Q9C101]	sp|Q9C101|YKT8_SCHPO	Uncharacterized MFS-type transporter PB1E7.08c OS=Schizosaccharomyces pombe (strain 972 / ATCC 24843) GN=SPAPB1E7.08c PE=1 SV=1	2e-21	gi|618817914|ref|XP_007311532.1|	MFS general substrate transporter [Stereum hirsutum FP-91666 SS1] MFS general substrate transporter [Stereum hirsutum FP-91666 SS1]	6e-63	Major facilitator superfamily (MFS) profile.(PS50850) [Source:ProSite]	-	-	-
GENE00946	GENE00946.1	Uncharacterized MFS-type transporter PB1E7.08c [Source:UniProtKB/Swiss-Prot Q9C101]	sp|Q9C101|YKT8_SCHPO	Uncharacterized MFS-type transporter PB1E7.08c OS=Schizosaccharomyces pombe (strain 972 / ATCC 24843) GN=SPAPB1E7.08c PE=1 SV=1	2e-46	gi|630208234|ref|XP_007854139.1|	sugar transporter [Moniliophthora roreri MCA 2997] sugar transporter [Moniliophthora roreri MCA 2997]	7e-97	Major Facilitator Superfamily(PF07690) [Source:Pfam]	GO:0016021;GO:0055085	cellular_component;biological_process	integral component of membrane;transmembrane transport
GENE00947	GENE00947.1	Amino-acid permease inda1 [Source:UniProtKB/Swiss-Prot P34054]	sp|P34054|INDA1_HYPAT	Amino-acid permease inda1 OS=Hypocrea atroviridis GN=inda1 PE=2 SV=1	3e-41	gi|630187177|ref|XP_007847312.1|	amino-acid permease inda1 [Moniliophthora roreri MCA 2997] amino-acid permease inda1 [Moniliophthora roreri MCA 2997]	2e-87	Amino acid permease(PF00324) [Source:Pfam]	GO:0006810;GO:0016020;GO:0055085;GO:0003333;GO:0015171;GO:0006865;GO:0016021	biological_process;cellular_component;biological_process;biological_process;molecular_function;biological_process;cellular_component	transport;membrane;transmembrane transport;amino acid transmembrane transport;amino acid transmembrane transporter activity;amino acid transport;integral component of membrane
GENE00948	GENE00948.1	Amino-acid permease inda1 [Source:UniProtKB/Swiss-Prot P34054]	sp|P34054|INDA1_HYPAT	Amino-acid permease inda1 OS=Hypocrea atroviridis GN=inda1 PE=2 SV=1	7e-78	gi|646302272|gb|KDQ23422.1|	hypothetical protein PLEOSDRAFT_1068451 [Pleurotus ostreatus PC15]	5e-131	Amino acid permease(PF00324) [Source:Pfam]	GO:0006810;GO:0016020;GO:0055085;GO:0003333;GO:0015171	biological_process;cellular_component;biological_process;biological_process;molecular_function	transport;membrane;transmembrane transport;amino acid transmembrane transport;amino acid transmembrane transporter activity
GENE00949	GENE00949.1	hypothetical protein Moror_1788 [Moniliophthora roreri MCA 2997] hypothetical protein Moror_1788 [Moniliophthora roreri MCA 2997] [Source:NCBI_NR 630187174]	-	-	-	gi|630187174|ref|XP_007847311.1|	hypothetical protein Moror_1788 [Moniliophthora roreri MCA 2997] hypothetical protein Moror_1788 [Moniliophthora roreri MCA 2997]	1e-21	-	-	-	-
GENE00949	GENE00949.2	hypothetical protein Moror_1788 [Moniliophthora roreri MCA 2997] hypothetical protein Moror_1788 [Moniliophthora roreri MCA 2997] [Source:NCBI_NR 630187174]	-	-	-	gi|630187174|ref|XP_007847311.1|	hypothetical protein Moror_1788 [Moniliophthora roreri MCA 2997] hypothetical protein Moror_1788 [Moniliophthora roreri MCA 2997]	2e-40	-	-	-	-
GENE00950	GENE00950.1	hypothetical protein SERLADRAFT_364165 [Serpula lacrymans var. lacrymans S7.9] hypothetical protein SERLA73DRAFT_97615 [Serpula lacrymans var. lacrymans S7.3] hypothetical protein SERLADRAFT_364165 [Serpula lacrymans var. lacrymans S7.9] [Source:NCBI_NR 597939863]	-	-	-	gi|597939863|ref|XP_007324275.1|	hypothetical protein SERLADRAFT_364165 [Serpula lacrymans var. lacrymans S7.9] hypothetical protein SERLA73DRAFT_97615 [Serpula lacrymans var. lacrymans S7.3] hypothetical protein SERLADRAFT_364165 [Serpula lacrymans var. lacrymans S7.9]	1e-103	Adenylate sensor of SNF1-like protein kinase(PF16579) [Source:Pfam]	-	-	-
GENE00951	GENE00951.1	Carbon catabolite-derepressing protein kinase [Source:UniProtKB/Swiss-Prot O94168]	sp|O94168|SNF1_CANTR	Carbon catabolite-derepressing protein kinase OS=Candida tropicalis GN=SNF1 PE=3 SV=1	3e-119	gi|630191485|ref|XP_007848691.1|	snf 1 [Moniliophthora roreri MCA 2997] snf 1 [Moniliophthora roreri MCA 2997]	2e-169	Protein kinase domain(PF00069) [Source:Pfam]	GO:0004672;GO:0006468;GO:0005524	molecular_function;biological_process;molecular_function	protein kinase activity;protein phosphorylation;ATP binding
GENE00952	GENE00952.1	hypothetical protein GALMADRAFT_146983 [Galerina marginata CBS 339.88] [Source:NCBI_NR 648153879]	-	-	-	gi|648153879|gb|KDR67705.1|	hypothetical protein GALMADRAFT_146983 [Galerina marginata CBS 339.88]	8e-78	RNA ligase(PF09511) [Source:Pfam]	-	-	-
GENE00953	GENE00953.1	hypothetical protein HETIRDRAFT_442504 [Heterobasidion irregulare TC 32-1] hypothetical protein HETIRDRAFT_442504 [Heterobasidion irregulare TC 32-1] [Source:NCBI_NR 695577734]	-	-	-	gi|695577734|ref|XP_009552712.1|	hypothetical protein HETIRDRAFT_442504 [Heterobasidion irregulare TC 32-1] hypothetical protein HETIRDRAFT_442504 [Heterobasidion irregulare TC 32-1]	1e-66	-	-	-	-
GENE00954	GENE00954.1	hypothetical protein Moror_16177 [Moniliophthora roreri MCA 2997] hypothetical protein Moror_16177 [Moniliophthora roreri MCA 2997] [Source:NCBI_NR 630199510]	-	-	-	gi|630199510|ref|XP_007851281.1|	hypothetical protein Moror_16177 [Moniliophthora roreri MCA 2997] hypothetical protein Moror_16177 [Moniliophthora roreri MCA 2997]	3e-90	Eukaryotic cytochrome b561(PF03188) [Source:Pfam]	GO:0016021	cellular_component	integral component of membrane
GENE00955	GENE00955.1	-	-	-	-	-	-	-	-	-	-	-
GENE00956	GENE00956.1	hypothetical protein Moror_16178 [Moniliophthora roreri MCA 2997] hypothetical protein Moror_16178 [Moniliophthora roreri MCA 2997] [Source:NCBI_NR 630199513]	-	-	-	gi|630199513|ref|XP_007851282.1|	hypothetical protein Moror_16178 [Moniliophthora roreri MCA 2997] hypothetical protein Moror_16178 [Moniliophthora roreri MCA 2997]	6e-17	-	-	-	-
GENE00956	GENE00956.2	hypothetical protein Moror_16178 [Moniliophthora roreri MCA 2997] hypothetical protein Moror_16178 [Moniliophthora roreri MCA 2997] [Source:NCBI_NR 630199513]	-	-	-	gi|630199513|ref|XP_007851282.1|	hypothetical protein Moror_16178 [Moniliophthora roreri MCA 2997] hypothetical protein Moror_16178 [Moniliophthora roreri MCA 2997]	3e-16	-	-	-	-
GENE00957	GENE00957.1	Thioredoxin-like protein 1 [Source:UniProtKB/Swiss-Prot O43396]	sp|O43396|TXNL1_HUMAN	Thioredoxin-like protein 1 OS=Homo sapiens GN=TXNL1 PE=1 SV=3	4e-37	gi|630197529|ref|XP_007850642.1|	thioredoxin-like protein 1 [Moniliophthora roreri MCA 2997] thioredoxin-like protein 1 [Moniliophthora roreri MCA 2997]	4e-86	PITH domain(PF06201) [Source:Pfam]	-	-	-
GENE00958	GENE00958.1	UPF0676 protein C1494.01 [Source:UniProtKB/Swiss-Prot Q7LL04]	sp|Q7LL04|YQK1_SCHPO	UPF0676 protein C1494.01 OS=Schizosaccharomyces pombe (strain 972 / ATCC 24843) GN=SPCC1494.01 PE=3 SV=2	1e-19	gi|630208239|ref|XP_007854141.1|	hypothetical protein Moror_9799 [Moniliophthora roreri MCA 2997] hypothetical protein Moror_9799 [Moniliophthora roreri MCA 2997]	0	2OG-Fe(II) oxygenase superfamily(PF03171),non-haem dioxygenase in morphine synthesis N-terminal(PF14226) [Source:Pfam]	GO:0016491;GO:0055114;GO:0005506	molecular_function;biological_process;molecular_function	oxidoreductase activity;oxidation-reduction process;iron ion binding
GENE00958	GENE00958.2	UPF0676 protein C1494.01 [Source:UniProtKB/Swiss-Prot Q7LL04]	sp|Q7LL04|YQK1_SCHPO	UPF0676 protein C1494.01 OS=Schizosaccharomyces pombe (strain 972 / ATCC 24843) GN=SPCC1494.01 PE=3 SV=2	1e-19	gi|630208239|ref|XP_007854141.1|	hypothetical protein Moror_9799 [Moniliophthora roreri MCA 2997] hypothetical protein Moror_9799 [Moniliophthora roreri MCA 2997]	0	2OG-Fe(II) oxygenase superfamily(PF03171),non-haem dioxygenase in morphine synthesis N-terminal(PF14226) [Source:Pfam]	GO:0016491;GO:0055114;GO:0005506	molecular_function;biological_process;molecular_function	oxidoreductase activity;oxidation-reduction process;iron ion binding
GENE00959	GENE00959.1	-	-	-	-	-	-	-	-	-	-	-
GENE00960	GENE00960.1	-	-	-	-	-	-	-	-	-	-	-
GENE00961	GENE00961.1	hypothetical protein Moror_1668 [Moniliophthora roreri MCA 2997] hypothetical protein Moror_1668 [Moniliophthora roreri MCA 2997] [Source:NCBI_NR 630186776]	-	-	-	gi|630186776|ref|XP_007847191.1|	hypothetical protein Moror_1668 [Moniliophthora roreri MCA 2997] hypothetical protein Moror_1668 [Moniliophthora roreri MCA 2997]	3e-31	-	-	-	-
GENE00962	GENE00962.1	Uncharacterized MFS-type transporter PB1E7.08c [Source:UniProtKB/Swiss-Prot Q9C101]	sp|Q9C101|YKT8_SCHPO	Uncharacterized MFS-type transporter PB1E7.08c OS=Schizosaccharomyces pombe (strain 972 / ATCC 24843) GN=SPAPB1E7.08c PE=1 SV=1	2e-118	gi|630208234|ref|XP_007854139.1|	sugar transporter [Moniliophthora roreri MCA 2997] sugar transporter [Moniliophthora roreri MCA 2997]	0	Major Facilitator Superfamily(PF07690) [Source:Pfam]	GO:0016021;GO:0055085	cellular_component;biological_process	integral component of membrane;transmembrane transport
GENE00963	GENE00963.1	hypothetical protein Moror_9798 [Moniliophthora roreri MCA 2997] hypothetical protein Moror_9798 [Moniliophthora roreri MCA 2997] [Source:NCBI_NR 630208237]	-	-	-	gi|630208237|ref|XP_007854140.1|	hypothetical protein Moror_9798 [Moniliophthora roreri MCA 2997] hypothetical protein Moror_9798 [Moniliophthora roreri MCA 2997]	7e-163	-	-	-	-
GENE00964	GENE00964.1	hypothetical protein Moror_9798 [Moniliophthora roreri MCA 2997] hypothetical protein Moror_9798 [Moniliophthora roreri MCA 2997] [Source:NCBI_NR 630208237]	-	-	-	gi|630208237|ref|XP_007854140.1|	hypothetical protein Moror_9798 [Moniliophthora roreri MCA 2997] hypothetical protein Moror_9798 [Moniliophthora roreri MCA 2997]	7e-48	-	-	-	-
GENE00965	GENE00965.1	-	-	-	-	-	-	-	-	-	-	-
GENE00966	GENE00966.1	-	-	-	-	-	-	-	-	-	-	-
GENE00967	GENE00967.1	-	-	-	-	-	-	-	-	-	-	-
GENE00967	GENE00967.2	-	-	-	-	-	-	-	-	-	-	-
GENE00968	GENE00968.1	-	-	-	-	-	-	-	-	-	-	-
GENE00968	GENE00968.2	-	-	-	-	-	-	-	-	-	-	-
GENE00969	GENE00969.1	Putative NADPH dehydrogenase C23G7.10c [Source:UniProtKB/Swiss-Prot O94467]	sp|O94467|OYEC_SCHPO	Putative NADPH dehydrogenase C23G7.10c OS=Schizosaccharomyces pombe (strain 972 / ATCC 24843) GN=SPBC23G7.10c PE=3 SV=1	5e-53	gi|449547818|gb|EMD38785.1|	hypothetical protein CERSUDRAFT_63749 [Ceriporiopsis subvermispora B]	7e-80	NADH:flavin oxidoreductase / NADH oxidase family(PF00724) [Source:Pfam]	GO:0003824;GO:0010181;GO:0016491;GO:0055114	molecular_function;molecular_function;molecular_function;biological_process	catalytic activity;FMN binding;oxidoreductase activity;oxidation-reduction process
GENE00970	GENE00970.1	Zinc-regulated transporter 2 [Source:UniProtKB/Swiss-Prot Q12436]	sp|Q12436|ZRT2_YEAST	Zinc-regulated transporter 2 OS=Saccharomyces cerevisiae (strain ATCC 204508 / S288c) GN=ZRT2 PE=1 SV=1	2e-24	gi|646305933|gb|KDQ27079.1|	ZIP superfamily [Pleurotus ostreatus PC15]	6e-47	ZIP Zinc transporter(PF02535) [Source:Pfam]	GO:0016020;GO:0030001;GO:0046873;GO:0055085	cellular_component;biological_process;molecular_function;biological_process	membrane;metal ion transport;metal ion transmembrane transporter activity;transmembrane transport
GENE00970	GENE00970.2	Zinc-regulated transporter 2 [Source:UniProtKB/Swiss-Prot Q12436]	sp|Q12436|ZRT2_YEAST	Zinc-regulated transporter 2 OS=Saccharomyces cerevisiae (strain ATCC 204508 / S288c) GN=ZRT2 PE=1 SV=1	1e-31	gi|302686172|ref|XP_003032766.1|	hypothetical protein SCHCODRAFT_53925 [Schizophyllum commune H4-8] hypothetical protein SCHCODRAFT_53925 [Schizophyllum commune H4-8]	7e-64	ZIP Zinc transporter(PF02535),ZIP Zinc transporter(PF02535) [Source:Pfam]	GO:0016020;GO:0030001;GO:0046873;GO:0055085	cellular_component;biological_process;molecular_function;biological_process	membrane;metal ion transport;metal ion transmembrane transporter activity;transmembrane transport
GENE00970	GENE00970.3	Zinc-regulated transporter 1 [Source:UniProtKB/Swiss-Prot O94639]	sp|O94639|ZRT1_SCHPO	Zinc-regulated transporter 1 OS=Schizosaccharomyces pombe (strain 972 / ATCC 24843) GN=zrt1 PE=1 SV=1	1e-49	gi|646305933|gb|KDQ27079.1|	ZIP superfamily [Pleurotus ostreatus PC15]	2e-120	ZIP Zinc transporter(PF02535) [Source:Pfam]	GO:0016020;GO:0030001;GO:0046873;GO:0055085	cellular_component;biological_process;molecular_function;biological_process	membrane;metal ion transport;metal ion transmembrane transporter activity;transmembrane transport
GENE00971	GENE00971.1	hypothetical protein GALMADRAFT_222197 [Galerina marginata CBS 339.88] [Source:NCBI_NR 648166939]	-	-	-	gi|648166939|gb|KDR80603.1|	hypothetical protein GALMADRAFT_222197 [Galerina marginata CBS 339.88]	1e-63	HIT zinc finger(PF04438) [Source:Pfam]	-	-	-
GENE00972	GENE00972.1	ATP-dependent RNA helicase DBP9 [Source:UniProtKB/Swiss-Prot Q4P7M1]	sp|Q4P7M1|DBP9_USTMA	ATP-dependent RNA helicase DBP9 OS=Ustilago maydis (strain 521 / FGSC 9021) GN=DBP9 PE=3 SV=1	2e-43	gi|597933060|ref|XP_007320874.1|	hypothetical protein SERLADRAFT_416842 [Serpula lacrymans var. lacrymans S7.9] hypothetical protein SERLADRAFT_416842 [Serpula lacrymans var. lacrymans S7.9]	2e-65	DEAD/DEAH box helicase(PF00270),DEAD/DEAH box helicase(PF00270) [Source:Pfam]	GO:0003676;GO:0005524	molecular_function;molecular_function	nucleic acid binding;ATP binding
GENE00973	GENE00973.1	ATP-dependent RNA helicase dbp9 [Source:UniProtKB/Swiss-Prot Q0CY48]	sp|Q0CY48|DBP9_ASPTN	ATP-dependent RNA helicase dbp9 OS=Aspergillus terreus (strain NIH 2624 / FGSC A1156) GN=dbp9 PE=3 SV=2	2e-40	gi|630173661|ref|XP_007842950.1|	atp-dependent rna helicase dbp9 [Moniliophthora roreri MCA 2997] atp-dependent rna helicase dbp9 [Moniliophthora roreri MCA 2997]	1e-61	-	-	-	-
GENE00974	GENE00974.1	ATP-dependent RNA helicase DBP9 [Source:UniProtKB/Swiss-Prot Q6BLM5]	sp|Q6BLM5|DBP9_DEBHA	ATP-dependent RNA helicase DBP9 OS=Debaryomyces hansenii (strain ATCC 36239 / CBS 767 / JCM 1990 / NBRC 0083 / IGC 2968) GN=DBP9 PE=3 SV=1	3e-32	gi|599106542|ref|XP_007382930.1|	ATP-dependent RNA helicase dbp9 [Punctularia strigosozonata HHB-11173 SS5] ATP-dependent RNA helicase dbp9 [Punctularia strigosozonata HHB-11173 SS5]	1e-45	-	-	-	-
GENE00975	GENE00975.1	-	-	-	-	-	-	-	-	-	-	-
GENE00976	GENE00976.1	Protein kinase 3 [Source:UniProtKB/Swiss-Prot P34102]	sp|P34102|PK3_DICDI	Protein kinase 3 OS=Dictyostelium discoideum GN=pkgC PE=3 SV=2	3e-31	gi|302680763|ref|XP_003030063.1|	hypothetical protein SCHCODRAFT_235890 [Schizophyllum commune H4-8] hypothetical protein SCHCODRAFT_235890 [Schizophyllum commune H4-8]	3e-47	Protein kinase domain(PF00069),Protein kinase domain(PF00069) [Source:Pfam]	GO:0004672;GO:0005524;GO:0006468	molecular_function;molecular_function;biological_process	protein kinase activity;ATP binding;protein phosphorylation
GENE00976	GENE00976.2	Protein kinase C-like 3 [Source:UniProtKB/Swiss-Prot Q19266]	sp|Q19266|KPC3_CAEEL	Protein kinase C-like 3 OS=Caenorhabditis elegans GN=pkc-3 PE=1 SV=1	4e-26	gi|302680763|ref|XP_003030063.1|	hypothetical protein SCHCODRAFT_235890 [Schizophyllum commune H4-8] hypothetical protein SCHCODRAFT_235890 [Schizophyllum commune H4-8]	1e-39	Protein kinase domain(PF00069),Protein kinase domain(PF00069) [Source:Pfam]	GO:0004672;GO:0005524;GO:0006468	molecular_function;molecular_function;biological_process	protein kinase activity;ATP binding;protein phosphorylation
GENE00977	GENE00977.1	-	-	-	-	-	-	-	-	-	-	-
GENE00978	GENE00978.1	-	-	-	-	-	-	-	-	-	-	-
GENE00979	GENE00979.1	-	-	-	-	-	-	-	-	-	-	-
GENE00980	GENE00980.1	-	-	-	-	-	-	-	-	-	-	-
GENE00981	GENE00981.1	hypothetical protein BN946_scf184806.g29 [Trametes cinnabarina] [Source:NCBI_NR 691795018]	-	-	-	gi|691795018|emb|CDO70102.1|	hypothetical protein BN946_scf184806.g29 [Trametes cinnabarina]	5e-11	-	-	-	-
GENE00982	GENE00982.1	-	-	-	-	-	-	-	Prokaryotic membrane lipoprotein lipid attachment site profile.(PS51257) [Source:ProSite]	-	-	-
GENE00983	GENE00983.1	hypothetical protein PHACADRAFT_122903, partial [Phanerochaete carnosa HHB-10118-sp] hypothetical protein PHACADRAFT_122903, partial [Phanerochaete carnosa HHB-10118-sp] [Source:NCBI_NR 599379976]	-	-	-	gi|599379976|ref|XP_007396838.1|	hypothetical protein PHACADRAFT_122903, partial [Phanerochaete carnosa HHB-10118-sp] hypothetical protein PHACADRAFT_122903, partial [Phanerochaete carnosa HHB-10118-sp]	3e-25	-	-	-	-
GENE00984	GENE00984.1	hypothetical protein Moror_5970 [Moniliophthora roreri MCA 2997] hypothetical protein Moror_5970 [Moniliophthora roreri MCA 2997] [Source:NCBI_NR 630211974]	-	-	-	gi|630211974|ref|XP_007855349.1|	hypothetical protein Moror_5970 [Moniliophthora roreri MCA 2997] hypothetical protein Moror_5970 [Moniliophthora roreri MCA 2997]	2e-34	-	-	-	-
GENE00985	GENE00985.1	hypothetical protein Moror_5970 [Moniliophthora roreri MCA 2997] hypothetical protein Moror_5970 [Moniliophthora roreri MCA 2997] [Source:NCBI_NR 630211974]	-	-	-	gi|630211974|ref|XP_007855349.1|	hypothetical protein Moror_5970 [Moniliophthora roreri MCA 2997] hypothetical protein Moror_5970 [Moniliophthora roreri MCA 2997]	6e-23	-	-	-	-
GENE00986	GENE00986.1	hypothetical protein GALMADRAFT_237605 [Galerina marginata CBS 339.88] [Source:NCBI_NR 648168701]	-	-	-	gi|648168701|gb|KDR82341.1|	hypothetical protein GALMADRAFT_237605 [Galerina marginata CBS 339.88]	1e-17	-	-	-	-
GENE00987	GENE00987.1	hypothetical protein HETIRDRAFT_305827 [Heterobasidion irregulare TC 32-1] hypothetical protein HETIRDRAFT_305827 [Heterobasidion irregulare TC 32-1] [Source:NCBI_NR 695531677]	-	-	-	gi|695531677|ref|XP_009540682.1|	hypothetical protein HETIRDRAFT_305827 [Heterobasidion irregulare TC 32-1] hypothetical protein HETIRDRAFT_305827 [Heterobasidion irregulare TC 32-1]	1e-25	-	-	-	-
GENE00988	GENE00988.1	hypothetical protein FOMPIDRAFT_1130348, partial [Fomitopsis pinicola FP-58527 SS1] [Source:NCBI_NR 527295579]	-	-	-	gi|527295579|gb|EPS96417.1|	hypothetical protein FOMPIDRAFT_1130348, partial [Fomitopsis pinicola FP-58527 SS1]	4e-48	-	-	-	-
GENE00989	GENE00989.1	-	-	-	-	-	-	-	-	-	-	-
GENE00990	GENE00990.1	Beta-hexosaminidase [Source:UniProtKB/Swiss-Prot P49008]	sp|P49008|HEXA_PORGI	Beta-hexosaminidase OS=Porphyromonas gingivalis (strain ATCC BAA-308 / W83) GN=nahA PE=3 SV=2	2e-14	gi|691789799|emb|CDO74407.1|	Glycoside Hydrolase Family 20 protein [Trametes cinnabarina]	0	Glycosyl hydrolase family 20, catalytic domain(PF00728) [Source:Pfam]	GO:0005975;GO:0004553;GO:0004563	biological_process;molecular_function;molecular_function	carbohydrate metabolic process;hydrolase activity, hydrolyzing O-glycosyl compounds;beta-N-acetylhexosaminidase activity
GENE00991	GENE00991.1	-	-	-	-	-	-	-	-	-	-	-
GENE00992	GENE00992.1	-	-	-	-	-	-	-	-	-	-	-
GENE00993	GENE00993.1	-	-	-	-	-	-	-	-	-	-	-
GENE00994	GENE00994.1	-	-	-	-	-	-	-	-	-	-	-
GENE00995	GENE00995.1	hypothetical protein GALMADRAFT_88974 [Galerina marginata CBS 339.88] [Source:NCBI_NR 648169478]	-	-	-	gi|648169478|gb|KDR83118.1|	hypothetical protein GALMADRAFT_88974 [Galerina marginata CBS 339.88]	2e-14	F-box-like(PF12937) [Source:Pfam]	GO:0005515	molecular_function	protein binding
GENE00996	GENE00996.1	-	-	-	-	-	-	-	-	-	-	-
GENE00997	GENE00997.1	-	-	-	-	-	-	-	-	-	-	-
GENE00998	GENE00998.1	Uncharacterized protein YPL277C [Source:UniProtKB/Swiss-Prot Q08989]	sp|Q08989|YP277_YEAST	Uncharacterized protein YPL277C OS=Saccharomyces cerevisiae (strain ATCC 204508 / S288c) GN=YPL277C PE=1 SV=1	4e-18	gi|170094598|ref|XP_001878520.1|	predicted protein [Laccaria bicolor S238N-H82] predicted protein [Laccaria bicolor S238N-H82]	7e-138	-	-	-	-
GENE00999	GENE00999.1	hypothetical protein Moror_963 [Moniliophthora roreri MCA 2997] hypothetical protein Moror_963 [Moniliophthora roreri MCA 2997] [Source:NCBI_NR 630179177]	-	-	-	gi|630179177|ref|XP_007844747.1|	hypothetical protein Moror_963 [Moniliophthora roreri MCA 2997] hypothetical protein Moror_963 [Moniliophthora roreri MCA 2997]	1e-18	F-box-like(PF12937) [Source:Pfam]	GO:0005515	molecular_function	protein binding
[truncated: 17,549 more rows]
